# Supplementary material for: Unravelling homologous recombination repair deficiency and therapeutic opportunities in soft tissue and bone sarcoma
Source: EMBO Mol Med. 2023 Feb 13;15(4):e16863. doi: 10.15252/emmm.202216863 (PMC10086583; doi:10.15252/emmm.202216863)
Supplement: Supplementary file 3 — Source Data for Expanded View and Appendix [file EMMM-15-e16863-s003.zip]

Archive with 6 entries (6 files):
- AppFigS1.zip
- FigEV1.zip
- FigEV2.zip
- FigEV3.zip
- FigEV4.zip
- FigEV5.zip
