# Supplementary material for: Unravelling homologous recombination repair deficiency and therapeutic opportunities in soft tissue and bone sarcoma
Source: EMBO Mol Med. 2023 Feb 13;15(4):e16863. doi: 10.15252/emmm.202216863 (PMC10086583; doi:10.15252/emmm.202216863)
Supplement: Supplementary file 5 — Source Data for Figure 1 [file EMMM-15-e16863-s010.zip]

Archive with 10 entries (9 files):
- Fig1/
- __MACOSX/._Fig1
- Fig1/Fig1D.xls
- __MACOSX/Fig1/._Fig1D.xls
- Fig1/Fig1A.xls
- __MACOSX/Fig1/._Fig1A.xls
- Fig1/Fig1B.xls
- __MACOSX/Fig1/._Fig1B.xls
- Fig1/Fig1C.xls
- __MACOSX/Fig1/._Fig1C.xls
