# Supplementary material for: Unravelling homologous recombination repair deficiency and therapeutic opportunities in soft tissue and bone sarcoma
Source: EMBO Mol Med. 2023 Feb 13;15(4):e16863. doi: 10.15252/emmm.202216863 (PMC10086583; doi:10.15252/emmm.202216863)
Supplement: Supplementary file 5 — Source Data for Figure 1 [file EMMM-15-e16863-s010.zip › Fig1/Fig1C.xls]

## Sheet: Fig1C
Case_ID	TAI	Cancer_type	Type
TCGA-E9-A1NC	27	Breast	TNBC
TCGA-LD-A74U	5	Breast	TNBC
TCGA-AN-A0XU	32	Breast	TNBC
TCGA-LL-A5YP	29	Breast	TNBC
TCGA-AN-A046	3	Breast	TNBC
TCGA-EW-A1OX	3	Breast	TNBC
TCGA-PE-A5DC	19	Breast	TNBC
TCGA-A8-A0A7	0	Breast	TNBC
TCGA-PE-A5DE	14	Breast	TNBC
TCGA-A7-A13D	17	Breast	TNBC
TCGA-D8-A147	34	Breast	TNBC
TCGA-B6-A0X1	27	Breast	TNBC
TCGA-A8-A06R	35	Breast	TNBC
TCGA-D8-A1XL	23	Breast	TNBC
TCGA-C8-A12L	34	Breast	TNBC
TCGA-LL-A8F5	36	Breast	TNBC
TCGA-B6-A0IN	13	Breast	TNBC
TCGA-BH-A1EV	21	Breast	TNBC
TCGA-A8-A08I	21	Breast	TNBC
TCGA-BH-A2L8	2	Breast	TNBC
TCGA-E2-A1LG	6	Breast	TNBC
TCGA-S3-AA10	23	Breast	TNBC
TCGA-D8-A1JD	24	Breast	TNBC
TCGA-E2-A14T	20	Breast	TNBC
TCGA-BH-A0AW	22	Breast	TNBC
TCGA-D8-A1JB	16	Breast	TNBC
TCGA-A7-A6VW	19	Breast	TNBC
TCGA-D8-A27V	6	Breast	TNBC
TCGA-E9-A54Y	20	Breast	TNBC
TCGA-EW-A2FR	12	Breast	TNBC
TCGA-A8-A09G	6	Breast	TNBC
TCGA-A2-A1FW	17	Breast	TNBC
TCGA-A8-A06X	28	Breast	TNBC
TCGA-E9-A3HO	20	Breast	TNBC
TCGA-E2-A105	9	Breast	TNBC
TCGA-E2-A1L7	32	Breast	TNBC
TCGA-AR-A0U4	29	Breast	TNBC
TCGA-LL-A73Y	20	Breast	TNBC
TCGA-GM-A2D9	8	Breast	TNBC
TCGA-BH-A0GZ	7	Breast	TNBC
TCGA-A2-A25B	26	Breast	TNBC
TCGA-A1-A0SI	9	Breast	TNBC
TCGA-AN-A0AT	25	Breast	TNBC
TCGA-LD-A9QF	0	Breast	TNBC
TCGA-B6-A0IG	11	Breast	TNBC
TCGA-A7-A26H	10	Breast	TNBC
TCGA-A2-A04T	34	Breast	TNBC
TCGA-A2-A04P	35	Breast	TNBC
TCGA-E2-A14W	18	Breast	TNBC
TCGA-A2-A0T0	22	Breast	TNBC
TCGA-EW-A1PE	5	Breast	TNBC
TCGA-A1-A0SH	13	Breast	TNBC
TCGA-AN-A0AS	17	Breast	TNBC
TCGA-S3-AA15	1	Breast	TNBC
TCGA-E2-A1L9	3	Breast	TNBC
TCGA-E9-A1R2	21	Breast	TNBC
TCGA-A8-A085	14	Breast	TNBC
TCGA-B6-A0IQ	27	Breast	TNBC
TCGA-D8-A1Y2	6	Breast	TNBC
TCGA-AO-A1KR	26	Breast	TNBC
TCGA-E2-A1BD	9	Breast	TNBC
TCGA-A8-A09V	2	Breast	TNBC
TCGA-EW-A1P7	15	Breast	TNBC
TCGA-A8-A07I	11	Breast	TNBC
TCGA-C8-A12T	8	Breast	TNBC
TCGA-AC-A2FB	4	Breast	TNBC
TCGA-AR-A24H	26	Breast	TNBC
TCGA-C8-A9FZ	7	Breast	TNBC
TCGA-BH-A0DS	13	Breast	TNBC
TCGA-AN-A04D	24	Breast	TNBC
TCGA-E9-A1RI	6	Breast	TNBC
TCGA-A8-A08B	10	Breast	TNBC
TCGA-AR-A1AI	23	Breast	TNBC
TCGA-AO-A124	35	Breast	TNBC
TCGA-A2-A0EO	6	Breast	TNBC
TCGA-AN-A0XW	11	Breast	TNBC
TCGA-C8-A278	16	Breast	TNBC
TCGA-AN-A04C	17	Breast	TNBC
TCGA-D8-A27M	23	Breast	TNBC
TCGA-A8-A08L	29	Breast	TNBC
TCGA-A2-A0ET	11	Breast	TNBC
TCGA-A7-A0CE	25	Breast	TNBC
TCGA-BH-A0C0	30	Breast	TNBC
TCGA-BH-A0WA	32	Breast	TNBC
TCGA-AC-A23H	25	Breast	TNBC
TCGA-D8-A1JP	20	Breast	TNBC
TCGA-S3-AA17	25	Breast	TNBC
TCGA-AO-A0J4	26	Breast	TNBC
TCGA-A2-A0SU	7	Breast	TNBC
TCGA-D8-A27G	2	Breast	TNBC
TCGA-A1-A0SO	34	Breast	TNBC
TCGA-A8-A0AB	5	Breast	TNBC
TCGA-24-2024	15	High-grade Ovarian	HGSOC
TCGA-25-1632	27	High-grade Ovarian	HGSOC
TCGA-61-2008	27	High-grade Ovarian	HGSOC
TCGA-13-1489	31	High-grade Ovarian	HGSOC
TCGA-24-1847	28	High-grade Ovarian	HGSOC
TCGA-24-1846	21	High-grade Ovarian	HGSOC
TCGA-24-2280	30	High-grade Ovarian	HGSOC
TCGA-23-1027	27	High-grade Ovarian	HGSOC
TCGA-29-1693	21	High-grade Ovarian	HGSOC
TCGA-42-2591	27	High-grade Ovarian	HGSOC
TCGA-23-2081	18	High-grade Ovarian	HGSOC
TCGA-30-1857	21	High-grade Ovarian	HGSOC
TCGA-13-1498	24	High-grade Ovarian	HGSOC
TCGA-24-2293	28	High-grade Ovarian	HGSOC
TCGA-36-2534	29	High-grade Ovarian	HGSOC
TCGA-23-1030	25	High-grade Ovarian	HGSOC
TCGA-25-1630	28	High-grade Ovarian	HGSOC
TCGA-24-2298	35	High-grade Ovarian	HGSOC
TCGA-24-2035	19	High-grade Ovarian	HGSOC
TCGA-61-1737	20	High-grade Ovarian	HGSOC
TCGA-24-1417	32	High-grade Ovarian	HGSOC
TCGA-13-1512	27	High-grade Ovarian	HGSOC
TCGA-36-2544	27	High-grade Ovarian	HGSOC
TCGA-29-2427	16	High-grade Ovarian	HGSOC
TCGA-59-2351	28	High-grade Ovarian	HGSOC
TCGA-57-1582	34	High-grade Ovarian	HGSOC
TCGA-23-1122	33	High-grade Ovarian	HGSOC
TCGA-13-1408	34	High-grade Ovarian	HGSOC
TCGA-23-1120	22	High-grade Ovarian	HGSOC
TCGA-61-2096	18	High-grade Ovarian	HGSOC
TCGA-29-1776	18	High-grade Ovarian	HGSOC
TCGA-24-1555	21	High-grade Ovarian	HGSOC
TCGA-23-2641	22	High-grade Ovarian	HGSOC
TCGA-23-1118	36	High-grade Ovarian	HGSOC
TCGA-25-2404	28	High-grade Ovarian	HGSOC
TCGA-24-1562	14	High-grade Ovarian	HGSOC
TCGA-23-2078	28	High-grade Ovarian	HGSOC
TCGA-23-2077	24	High-grade Ovarian	HGSOC
TCGA-23-1026	29	High-grade Ovarian	HGSOC
TCGA-13-1499	26	High-grade Ovarian	HGSOC
TCGA-20-1682	30	High-grade Ovarian	HGSOC
TCGA-13-1481	28	High-grade Ovarian	HGSOC
TCGA-24-1463	23	High-grade Ovarian	HGSOC
TCGA-61-1903	25	High-grade Ovarian	HGSOC
TCGA-59-2348	26	High-grade Ovarian	HGSOC
TCGA-25-1625	20	High-grade Ovarian	HGSOC
TCGA-25-2401	24	High-grade Ovarian	HGSOC
TCGA-25-1634	27	High-grade Ovarian	HGSOC
TCGA-23-2079	26	High-grade Ovarian	HGSOC
TCGA-61-1914	26	High-grade Ovarian	HGSOC
TCGA-29-1768	19	High-grade Ovarian	HGSOC
TCGA-29-1762	30	High-grade Ovarian	HGSOC
TCGA-25-2392	33	High-grade Ovarian	HGSOC
TCGA-25-1318	18	High-grade Ovarian	HGSOC
TCGA-13-1494	28	High-grade Ovarian	HGSOC
TCGA-61-2109	27	High-grade Ovarian	HGSOC
TCGA-24-1103	23	High-grade Ovarian	HGSOC
TCGA-24-2288	35	High-grade Ovarian	HGSOC
TCGA-36-2542	28	High-grade Ovarian	HGSOC
TCGA-24-1470	31	High-grade Ovarian	HGSOC
TCGA-57-1584	19	High-grade Ovarian	HGSOC
0012360f-99e4-4ccf-90e8-b5b1829cc602	7	Colon (CRC)	CRC
008b77cd-44a6-469d-a563-308c7ff70fc0	5	Colon (CRC)	CRC
00c3a88f-5a0a-445a-9e32-4cb4858755e1	3	Colon (CRC)	CRC
019b5277-f82a-4635-af04-1d61cddd6d4d	1	Colon (CRC)	CRC
02cd4845-fbe6-4298-9789-686202ec2866	0	Colon (CRC)	CRC
02df2624-91d6-4c65-b09d-0eb3adc7dadb	1	Colon (CRC)	CRC
033a6be8-3de9-4135-a105-3be76217fc9e	1	Colon (CRC)	CRC
04b0863d-8c17-4e9c-9e40-49d73b95ccb5	0	Colon (CRC)	CRC
04e33010-cddb-4f24-9b92-18bb32d8f975	5	Colon (CRC)	CRC
05516ff4-2bbe-455b-93f4-928344626002	9	Colon (CRC)	CRC
0554965a-b1e2-4ac7-a377-582d1a2c6e91	4	Colon (CRC)	CRC
0590eac2-d0d4-4f6c-9dd0-66f74ab6038b	7	Colon (CRC)	CRC
05e8bb18-c757-433d-b097-711a6f6fa02c	9	Colon (CRC)	CRC
068eb7ab-7063-4196-9816-d23b6e331da6	2	Colon (CRC)	CRC
07c10a71-e945-4796-a3e0-3d48ec7e51f1	6	Colon (CRC)	CRC
0988c440-cb10-40d3-bbf2-1db02174d9a2	0	Colon (CRC)	CRC
0bf7c542-cfb3-4b96-a8f9-457465e4f883	3	Colon (CRC)	CRC
0dba2b5a-4e09-4d37-8c5a-50d8331134a8	15	Colon (CRC)	CRC
0dfb7879-2f61-4601-b63e-19706599210e	4	Colon (CRC)	CRC
0fbcc9a9-d808-46a3-ac7a-4d22061b1310	8	Colon (CRC)	CRC
1009b1ce-2f2d-4b95-929b-18f52a4a47e4	2	Colon (CRC)	CRC
12062766-93f3-46a3-aad9-35c9fb97c3a8	0	Colon (CRC)	CRC
12398a36-3ce3-4828-a195-7af7bb7f408b	2	Colon (CRC)	CRC
13626c14-0b7a-422a-b2c9-482d6fe9dce7	0	Colon (CRC)	CRC
14251e71-e982-4b54-9b62-f0037ae72834	1	Colon (CRC)	CRC
14457cb4-3025-42a1-a9ce-daa82b16a7b7	19	Colon (CRC)	CRC
144eba77-c4ad-4835-be28-72722376eded	9	Colon (CRC)	CRC
153dfce3-3397-4e87-ba14-4c69c9c909df	11	Colon (CRC)	CRC
15822312-e361-406b-91c1-1558028f72c9	12	Colon (CRC)	CRC
16e1aaa5-95b7-4a6a-852e-4a7655eae56a	6	Colon (CRC)	CRC
170517c1-e0bd-4878-a4bb-390f637ee536	8	Colon (CRC)	CRC
1739b104-4e96-4f75-9d1a-b61974aafaf7	0	Colon (CRC)	CRC
177d2edb-07c3-414c-ae5a-e233e412c5ca	5	Colon (CRC)	CRC
180e6864-5288-4a06-9227-81c87addda99	8	Colon (CRC)	CRC
184e6d22-26fc-4819-8515-afe26fe9562d	14	Colon (CRC)	CRC
18abcd4a-cfa6-403e-9d9b-96c2279476d8	4	Colon (CRC)	CRC
1b6ee31b-dbda-4c95-bc08-3ef0b1e515d0	7	Colon (CRC)	CRC
1bb4365f-7381-4108-a8b4-a2e3a6b6ed22	10	Colon (CRC)	CRC
1cdfea26-d4a9-43b6-9e17-7e1531b8e6c5	1	Colon (CRC)	CRC
1d1e6f2c-2c3b-45a7-b66b-db450a4f5408	9	Colon (CRC)	CRC
1d415193-fcd9-4b98-afee-cb3f02f197b6	17	Colon (CRC)	CRC
1ec2f0dc-516c-48c2-b2b3-211258cd7fac	11	Colon (CRC)	CRC
2132f97f-137c-496e-a513-89df789eace8	16	Colon (CRC)	CRC
221d947f-2f8c-45ff-97de-64229a2158ee	18	Colon (CRC)	CRC
227b8084-5c0d-4b3e-8ced-38e6e74aae49	13	Colon (CRC)	CRC
232b4ad2-d88a-441e-868a-f3de94714423	15	Colon (CRC)	CRC
23c092fe-16e1-4bff-aff6-0c54e4e88ffa	16	Colon (CRC)	CRC
24119f8d-39a9-442a-b2d6-6c6b9cea902e	12	Colon (CRC)	CRC
244d1f90-e962-4428-9981-b57b10fe9d05	7	Colon (CRC)	CRC
24aca1de-2850-4c0b-865d-7fdf29a30a37	3	Colon (CRC)	CRC
25dfb308-0837-4399-ba56-bd0eaf1915e4	17	Colon (CRC)	CRC
262b30d5-351c-43de-90ce-eddbc969c164	16	Colon (CRC)	CRC
268fed61-4093-47e8-9c7b-3356c32b8f45	7	Colon (CRC)	CRC
26a8e4f3-e066-4341-baa3-4b7c5d657b18	18	Colon (CRC)	CRC
27f3c129-2b31-4bec-98ca-c97064d2c9ad	4	Colon (CRC)	CRC
27f8ce1b-241f-4a84-b9e1-5c0ea1654d0a	10	Colon (CRC)	CRC
283bcb0f-643f-40af-b879-2d5bfc7db4e6	8	Colon (CRC)	CRC
2874d5e3-cec1-4481-84f9-e0f511e33754	12	Colon (CRC)	CRC
292cb9e8-fc4d-4821-99d6-b75e8ce3b1e9	3	Colon (CRC)	CRC
2bda452d-d50e-4426-b355-52c79cf710ed	5	Colon (CRC)	CRC
2c9840fe-cb82-4442-bcea-4023cae862e0	2	Colon (CRC)	CRC
2d7c1a55-660a-4075-ad6e-3a3d4da1838d	0	Colon (CRC)	CRC
2dc9ec28-4335-40fe-ab54-4c5b871956a3	0	Colon (CRC)	CRC
2de00448-e88d-487a-9f36-16d49cc6e197	2	Colon (CRC)	CRC
2ef7679b-84b8-49c9-8ddf-62a5c62c02c3	12	Colon (CRC)	CRC
2efde02d-8554-4ec2-a132-62e8af27413e	8	Colon (CRC)	CRC
2f9d2edd-8cb2-4e47-b066-cc6f689eb803	2	Colon (CRC)	CRC
308ed063-998a-438b-9cce-39b2d33945c1	5	Colon (CRC)	CRC
32e6cafb-2c65-4e80-b116-7b517bff14f5	5	Colon (CRC)	CRC
34f02c91-ec41-4431-80f2-ed16a43c1ef5	10	Colon (CRC)	CRC
34fd7e91-a4da-43d7-ba49-7702e4f46e54	6	Colon (CRC)	CRC
355b79a6-e940-4467-aa43-9f2e777e3af5	10	Colon (CRC)	CRC
362e1b41-9605-4360-93e0-e5b859fcb65b	14	Colon (CRC)	CRC
3885a1a0-585e-4c99-9c41-d3ae0981118b	18	Colon (CRC)	CRC
38af736b-0669-4625-90f3-ce195e40b7d9	29	Colon (CRC)	CRC
38ccdcf3-7198-4a02-931c-38440cca3903	11	Colon (CRC)	CRC
38d4f4ea-b98e-4516-8857-bc46ca6d1cc1	13	Colon (CRC)	CRC
39c9616e-e666-4647-b041-43df4016859d	3	Colon (CRC)	CRC
3a522777-2675-4fb5-8351-3a08e2c09c63	9	Colon (CRC)	CRC
3b5d90bb-1d8a-4812-8ac2-43d648d693ed	14	Colon (CRC)	CRC
3e1f2185-55fb-466b-b562-796b3da14c0e	2	Colon (CRC)	CRC
3fde71a8-7e13-491b-b2ff-f567c8c7c1d7	2	Colon (CRC)	CRC
3fdf4509-6cc4-4ee9-b76f-79f68c644659	13	Colon (CRC)	CRC
412a949c-326b-43cc-9753-87dcda33160c	13	Colon (CRC)	CRC
4143be85-ca59-40c6-a441-a0c796c36f55	11	Colon (CRC)	CRC
4153fdf1-ac2c-4d5f-9150-e54745f0ef22	11	Colon (CRC)	CRC
421c3727-1dfd-4904-8dcc-219b650d653c	11	Colon (CRC)	CRC
422fa025-16c8-482a-9691-8f97c7bde5ec	8	Colon (CRC)	CRC
43968f11-0a4f-4a8f-8a2c-c57c37b3a0bc	11	Colon (CRC)	CRC
43a50f21-31ce-462d-94ee-a2b069fcdb00	3	Colon (CRC)	CRC
440279e1-875b-4272-8712-6103466c277a	1	Colon (CRC)	CRC
4471fc55-0fa6-4078-b391-1541fec710a4	6	Colon (CRC)	CRC
448b67de-bb6c-434d-a33a-5f0533b14e67	2	Colon (CRC)	CRC
45e20c52-97de-401b-adaf-da7a899bba6f	7	Colon (CRC)	CRC
466c7664-9346-4735-9b66-16d10622beae	11	Colon (CRC)	CRC
481f18ac-3b45-40ba-bfff-4e78eba96132	5	Colon (CRC)	CRC
49ebf706-3bd8-40c4-b573-d866c5a4a914	1	Colon (CRC)	CRC
49f316da-adb4-49ba-b8df-462e3b02662f	11	Colon (CRC)	CRC
4a24a2a7-a6a0-4a41-a1df-595c3aaff584	13	Colon (CRC)	CRC
4b25bc8b-dca0-4996-ab24-bade31a78508	2	Colon (CRC)	CRC
4fd7515b-03d6-4df3-9218-5102c294b45c	4	Colon (CRC)	CRC
5072a029-d8fd-43a1-b38f-c210d244b073	2	Colon (CRC)	CRC
5102fcb0-c825-4944-9124-70f7da1bbba5	9	Colon (CRC)	CRC
52219263-da68-41e4-8353-1808dd4c7d57	6	Colon (CRC)	CRC
525af13a-d5e2-4eb1-bd47-ed5a756797d1	8	Colon (CRC)	CRC
52e2f984-2184-41b2-b3a1-5a8218338009	9	Colon (CRC)	CRC
53ce07cf-67ac-4870-8646-5207d7d634ed	21	Colon (CRC)	CRC
547c1557-fc95-4987-bd00-ef9c678f282d	11	Colon (CRC)	CRC
54d94801-de1e-4c0e-8640-87299b0ce19d	7	Colon (CRC)	CRC
5512f091-a4d8-4fb5-9b8a-e885c141e17b	8	Colon (CRC)	CRC
5515ec6c-f77a-43f4-ad9e-8da7892fcb45	2	Colon (CRC)	CRC
5595c1d2-7af3-4ba3-a428-db5f4a0faea0	8	Colon (CRC)	CRC
5674fd69-1ef5-4004-acf5-c4cb1b13d3a7	14	Colon (CRC)	CRC
56dcd313-6aca-40a2-ba19-b8e49c637ea2	10	Colon (CRC)	CRC
58376c73-ecd9-4b2b-bc62-6959396cc2b6	13	Colon (CRC)	CRC
5854534b-ec39-4aee-97c6-1af3055f80a8	9	Colon (CRC)	CRC
5857886b-7e89-4ee6-83d4-4232d55df509	20	Colon (CRC)	CRC
594bd4c6-4ec6-45c9-80a2-3b89426a17ff	2	Colon (CRC)	CRC
5ac48076-94b6-4c32-ae57-ddf922592228	10	Colon (CRC)	CRC
5ba1b8b3-9fd0-41bb-8c6d-be8d43394280	8	Colon (CRC)	CRC
5da9ed7f-29fd-4fa3-aed3-8e6b2d693e1b	10	Colon (CRC)	CRC
5e0f5883-5a80-48c7-b960-4fa8b085325c	13	Colon (CRC)	CRC
5ebd6f4f-13d9-48e5-bad9-c01050c7060e	8	Colon (CRC)	CRC
5ed9daf1-e824-47d8-95b4-356166220637	3	Colon (CRC)	CRC
5f2bfff4-6bd0-46f0-bc6e-338c7546fc37	1	Colon (CRC)	CRC
5f36d619-2676-4d0c-ad6f-f61d582bb418	25	Colon (CRC)	CRC
6059d2ad-bd06-41d4-82c0-94e7fac770e4	2	Colon (CRC)	CRC
620d61a5-531b-4d11-b5c7-1bfdea480f5b	9	Colon (CRC)	CRC
631b1ce4-f71d-4016-a418-77ac807cea98	17	Colon (CRC)	CRC
6388cc3c-4143-4f0f-95cb-534c5247c5e6	5	Colon (CRC)	CRC
64570286-bb26-4e03-93ec-825ab829f1d1	0	Colon (CRC)	CRC
6537e021-1b03-4919-9b3f-73deb7a35f77	3	Colon (CRC)	CRC
6699ce92-3c1c-4d2b-9106-5f71ad55b73d	4	Colon (CRC)	CRC
66d2352f-05fb-40e7-8915-04df2cf0d502	5	Colon (CRC)	CRC
69273715-27ed-4cee-8fe4-0bb2bfcad836	1	Colon (CRC)	CRC
6954e54a-b2d2-45bd-b242-27fcfa60d4eb	11	Colon (CRC)	CRC
696d23b9-6a6c-464a-bf8e-fd2e897fe737	11	Colon (CRC)	CRC
69c87cc7-d57d-4abd-b28f-2f5e5ff57cfb	2	Colon (CRC)	CRC
6a200b55-070e-4c0e-a79f-e87af7b2fcf2	1	Colon (CRC)	CRC
6aa3ecc5-4e6e-4e54-ab25-8952a6a6ee04	1	Colon (CRC)	CRC
6b5a3b68-f6bb-40c4-88e1-54445a11a699	9	Colon (CRC)	CRC
6bd123ae-a51f-4f1b-afc7-fad741b9b706	11	Colon (CRC)	CRC
6bf8c9c3-5b30-4b98-be21-722ec163a4c0	20	Colon (CRC)	CRC
6d707898-4a71-40c8-8359-316b00458ece	12	Colon (CRC)	CRC
6dd2c2cd-8f15-4bbc-933a-6f7aa3cbe2ef	9	Colon (CRC)	CRC
6de86451-aef6-40a0-92b1-06e7fc5f9d12	3	Colon (CRC)	CRC
6e0aec88-5bb7-4ba5-a08b-e7046e51358c	1	Colon (CRC)	CRC
6eebf1e5-e148-4c15-804f-08b6b2d95b66	7	Colon (CRC)	CRC
6faf8dd8-c78f-4db5-b621-0a7f17bb1399	5	Colon (CRC)	CRC
710e75dc-28ff-49e7-a5bc-5a801893f64a	7	Colon (CRC)	CRC
71928038-6e5a-425f-9887-09957b1e6e51	4	Colon (CRC)	CRC
72f1706d-73c4-4da0-813c-f2baa6e80a1f	17	Colon (CRC)	CRC
7311844d-4580-47e6-80fb-2570dffe0473	2	Colon (CRC)	CRC
74998070-95f3-486a-ade4-0e15c959617c	1	Colon (CRC)	CRC
754ab9aa-f727-4378-bec5-0397ac83401a	4	Colon (CRC)	CRC
7562cf75-5809-40af-bd1e-eee4f726dd9f	2	Colon (CRC)	CRC
758e3753-5b86-46eb-836d-a8e4e211c02e	10	Colon (CRC)	CRC
760da5ce-bc58-48f1-bb72-83e5be7b4a2b	6	Colon (CRC)	CRC
769b6590-fa10-4cb5-92f4-e986a1bf7fab	7	Colon (CRC)	CRC
776b6b01-24ef-4b2d-af91-f979277eff39	10	Colon (CRC)	CRC
77d8c735-b271-4b13-affa-8f15a60e1860	13	Colon (CRC)	CRC
78321897-ac93-43ed-82c0-26c1f472e9f1	10	Colon (CRC)	CRC
799cb858-5bd6-4d35-b331-b41ab5d0ddce	4	Colon (CRC)	CRC
79a12e57-0154-4de3-a6a4-80b6323b7cb3	4	Colon (CRC)	CRC
79bf4d14-1f39-4671-b646-9736bd941b58	23	Colon (CRC)	CRC
7a17c639-52bf-4cae-93d8-6bf8842762ef	10	Colon (CRC)	CRC
7aca4aec-6acc-45fe-803c-a856bbf523e4	2	Colon (CRC)	CRC
7e09c206-dc97-4bfe-bda5-997187a4e56a	6	Colon (CRC)	CRC
7e2d7159-d53e-41d6-ba9d-b6e8168d76c6	31	Colon (CRC)	CRC
7fcd5a14-acd7-4096-9c4d-d92951fbb9d2	9	Colon (CRC)	CRC
803071c3-35be-41c7-a0f4-107d9884f4fb	11	Colon (CRC)	CRC
80bb2dc3-9ebd-4810-a093-669733c64810	0	Colon (CRC)	CRC
81005054-35ca-4448-8dc8-1284fb1cf51f	4	Colon (CRC)	CRC
81ace5b7-c0ae-4d19-b6ff-ce3f0090a81b	18	Colon (CRC)	CRC
81e8600a-2dd0-4603-9941-556b80b4b33f	5	Colon (CRC)	CRC
81f5011d-4f2a-4fc4-8597-3bc27701c082	8	Colon (CRC)	CRC
820be3d7-1b4b-458d-92da-0f6ca511b861	6	Colon (CRC)	CRC
8250aac3-7d76-4db3-98e0-e2298660c20c	13	Colon (CRC)	CRC
835e8d77-c667-4585-a3f7-acf271e33bd3	6	Colon (CRC)	CRC
8732d4d6-d615-4f20-b01b-d2f99b3cdfdf	8	Colon (CRC)	CRC
8760666a-cc08-42db-935a-4b6095d138ee	8	Colon (CRC)	CRC
87619e79-e477-4c28-be2a-791146fbfb60	10	Colon (CRC)	CRC
880f57f1-9fd2-407c-98e3-84fa9245f5a8	10	Colon (CRC)	CRC
88ddf402-5171-4ae6-ab15-290d6b7e6ad6	28	Colon (CRC)	CRC
899da3f7-5c44-41e1-8276-f12bfda9c184	3	Colon (CRC)	CRC
8ce7581b-4c7a-4424-a4fd-3e8e121ee6b8	7	Colon (CRC)	CRC
8d8c92f6-0aac-4f3c-b8f0-44ea77b9a9d4	7	Colon (CRC)	CRC
8d8fce4a-1934-4699-a5a4-7b3944ad4759	2	Colon (CRC)	CRC
8dc1e554-abe5-4d32-810d-7616ce4a0973	4	Colon (CRC)	CRC
8e1b9617-f85e-425b-8583-556a9b954e84	4	Colon (CRC)	CRC
8e5110ec-50de-4f35-81ff-d8bd3a687f4b	18	Colon (CRC)	CRC
8edf14ad-d284-4981-9d33-8c1500c7314d	11	Colon (CRC)	CRC
8f0690d2-2e69-4a96-b607-372acd132a48	1	Colon (CRC)	CRC
8f36daa4-09b6-4a91-9aed-00ea6c1c956d	16	Colon (CRC)	CRC
8f8d1207-7d8e-47d6-a237-ec4d2ec5d551	8	Colon (CRC)	CRC
8fa9ad32-3405-41cf-acdf-9342444b374e	13	Colon (CRC)	CRC
902a18ee-5254-4aa1-85aa-c1d23b545eb9	4	Colon (CRC)	CRC
91249a4c-811d-49cb-afba-643d073ce5d0	3	Colon (CRC)	CRC
9156c552-7337-4505-b78b-2487af69882d	8	Colon (CRC)	CRC
93718e05-a820-4e46-ac80-869463460c8a	0	Colon (CRC)	CRC
95964d58-2d3f-44b6-a2da-9ba9aa387410	7	Colon (CRC)	CRC
95b6e367-7ae2-4418-901b-d5c6f436ebb0	4	Colon (CRC)	CRC
96229008-8c03-499c-896f-da967b353753	1	Colon (CRC)	CRC
979d841e-a29a-40f7-b5d7-8f27e272f213	2	Colon (CRC)	CRC
97fab494-8599-4469-b2e1-9a8c7e3843a6	4	Colon (CRC)	CRC
99189f9f-3a4d-40ea-951c-a7b3d8d2795f	2	Colon (CRC)	CRC
9958d8f5-1f27-4e14-a472-6c401d567357	10	Colon (CRC)	CRC
997a8228-e288-4a28-b389-3d96829281af	4	Colon (CRC)	CRC
9989f1de-25b6-4428-87ab-98f19d13dc85	7	Colon (CRC)	CRC
9aec8d58-c9de-42d0-9a78-eaf3a455d687	10	Colon (CRC)	CRC
9b4cafa8-222e-4ab2-b12a-bab5c9100f0f	15	Colon (CRC)	CRC
9b5c794d-d1c4-4ca5-979d-1a4bde7b6868	11	Colon (CRC)	CRC
9b9d4f98-92bb-4cab-bdd6-8436a385724c	4	Colon (CRC)	CRC
9c2a31b4-a17c-4627-ae47-94bde091be2a	2	Colon (CRC)	CRC
9ce1996e-6182-4574-83d3-942fcec747b8	17	Colon (CRC)	CRC
9d34b3c4-a636-4bf9-8ee5-875910ba17eb	3	Colon (CRC)	CRC
9dd9711b-bb35-48ba-bda7-018fe9af2da7	7	Colon (CRC)	CRC
9ed7335d-bee4-442d-b69f-84759f532077	5	Colon (CRC)	CRC
9f1f1ab9-ec22-4977-ba47-c070fe8eef64	16	Colon (CRC)	CRC
9f35a0c6-c973-44a6-803c-3dfadfb3d8fb	2	Colon (CRC)	CRC
9f3cca95-23d3-4746-9093-8b434b54b0d0	11	Colon (CRC)	CRC
9f484440-6466-42a4-aeaf-974a611c9937	2	Colon (CRC)	CRC
9f9e8e14-a79a-49ee-a562-7ca68afcc299	1	Colon (CRC)	CRC
9ffe4929-b7aa-4e04-9876-56b1c4b33139	2	Colon (CRC)	CRC
a0b71e82-3d68-4161-978d-5f1424fb66ff	10	Colon (CRC)	CRC
a0c5fe02-f576-428b-a301-ac0dc9ead682	1	Colon (CRC)	CRC
a1498d12-b5f3-4036-b6c4-ac1341011929	6	Colon (CRC)	CRC
a14c1e61-169f-495a-b1b9-9a5ae11cf0a8	0	Colon (CRC)	CRC
a1d80250-4972-4b13-b252-2fa816d307fd	1	Colon (CRC)	CRC
a3401698-35b8-4337-ac76-c9d2586a23cb	3	Colon (CRC)	CRC
a36ed57a-e295-4abc-8187-2e7b63e3bdad	17	Colon (CRC)	CRC
a3b6a204-4d77-4803-95bd-52698fd234cb	2	Colon (CRC)	CRC
a45950df-2577-437b-ab1f-6bc2eeaa4fef	14	Colon (CRC)	CRC
a4acc3d7-b50e-454c-b0c9-e5557e41f950	14	Colon (CRC)	CRC
a4e164cc-f3d9-4bdf-a447-5c2cd54121fd	13	Colon (CRC)	CRC
a54b5af6-c093-4f2b-bbf2-0c1428a029f9	3	Colon (CRC)	CRC
a5e4c74b-f339-41fc-9685-f74ec2f5775a	8	Colon (CRC)	CRC
a610ac14-0541-4bea-b762-75bcae6c9416	15	Colon (CRC)	CRC
a7580bd6-b2f2-4df3-a44b-d00398c0eda2	10	Colon (CRC)	CRC
a7b780e5-2422-4f4c-a877-a66d873b4d4c	5	Colon (CRC)	CRC
a80171b1-071a-48d5-887c-d388188c67df	16	Colon (CRC)	CRC
a816a058-c53c-4d1f-a733-a0987925acda	1	Colon (CRC)	CRC
a85c1e96-72e8-4f01-bb21-8e1f3df44dde	5	Colon (CRC)	CRC
a86be412-93b1-4891-9eae-b2efe14f659b	0	Colon (CRC)	CRC
a8a3486a-f9f6-4b5f-ad63-54ac578163e2	12	Colon (CRC)	CRC
a9a096d8-57eb-408c-b1cc-fe8894d02634	12	Colon (CRC)	CRC
aa0ad95b-06e2-4bc0-b824-5bd10d368af4	14	Colon (CRC)	CRC
aa133709-95d6-4ea1-8271-e57de720176d	2	Colon (CRC)	CRC
aa17ac69-abbd-4eb9-b22a-0c062de42a87	4	Colon (CRC)	CRC
abd67881-285a-4f32-a1a3-12960b57c306	18	Colon (CRC)	CRC
ac4e20a0-ada6-476c-8dd3-8d0af50ce370	9	Colon (CRC)	CRC
ac51c7b2-7273-4b26-a7e0-380e2abaa5b1	2	Colon (CRC)	CRC
ac87cb8c-ab21-45b5-b732-c0cbeaaad3a0	1	Colon (CRC)	CRC
aca72baf-0b9e-47ad-950f-494bd59afde8	11	Colon (CRC)	CRC
acf7706d-5ae5-407a-85c0-f0d00f3e09a9	6	Colon (CRC)	CRC
ad8ab2c5-ea25-4cc9-bdfb-786a25e1f765	8	Colon (CRC)	CRC
ae4bc42b-e969-4f86-95f0-fb38d7525c0b	5	Colon (CRC)	CRC
ae8ad30c-72a3-4bb5-9f0e-da2afe00d730	2	Colon (CRC)	CRC
afa529e6-7af5-475b-a96d-5820ddc80fba	2	Colon (CRC)	CRC
afa588ff-76f6-40e1-baf7-647308ad4d28	7	Colon (CRC)	CRC
afb71bd3-d291-403b-be12-5e5a435e3809	15	Colon (CRC)	CRC
b0e09356-8d72-4db3-95ad-d7127a3a6e68	1	Colon (CRC)	CRC
b11f3cfd-0199-40e3-839b-c07a83069f23	0	Colon (CRC)	CRC
b1f59df1-e024-43e7-888e-a6c071ca740c	7	Colon (CRC)	CRC
b3285f6d-7383-44c5-bfc9-c2bcbbaf7992	3	Colon (CRC)	CRC
b3e35145-c013-4465-b2d3-773db827f1f0	11	Colon (CRC)	CRC
b3ff4b38-9925-4f31-a3a9-39fd4718c993	12	Colon (CRC)	CRC
b46c0b91-eb31-4487-9492-c161be817ac8	0	Colon (CRC)	CRC
b4a462a7-2729-41eb-938f-887fffb8f2c7	6	Colon (CRC)	CRC
b625f7cb-5ee5-4102-a3a8-de31d5c87d7d	8	Colon (CRC)	CRC
b6778bd8-75d2-4826-8323-6b4fb31ee7d2	7	Colon (CRC)	CRC
b7576c59-132d-4a3f-bfe1-7164091fb24d	1	Colon (CRC)	CRC
b81541d3-ada7-448f-a303-c6035bd1c263	6	Colon (CRC)	CRC
b9c163e9-7a06-4801-8333-a33757ab3b1d	13	Colon (CRC)	CRC
baa50ea7-285f-44f8-a689-61a6513a7b00	1	Colon (CRC)	CRC
bc4b1704-3772-4467-8bb3-8e99ea93657c	18	Colon (CRC)	CRC
bcc8a035-6714-4c71-a523-d90402042b6a	8	Colon (CRC)	CRC
bcd8bf35-faf7-4f5a-ad7c-014a20b9e35b	8	Colon (CRC)	CRC
bd9f6277-60d1-42b9-ad06-3f6d2882a5a8	12	Colon (CRC)	CRC
becc7235-0c3f-417d-8c01-393b8a522dfc	10	Colon (CRC)	CRC
c001b6c9-1325-49a3-a03d-455057dcd36a	4	Colon (CRC)	CRC
c016b939-8121-4818-b85c-22bca0a3b9ae	4	Colon (CRC)	CRC
c0356eb8-820b-4ce9-9bc6-8c32df90e3cc	2	Colon (CRC)	CRC
c11fb399-41f6-42b3-9b3d-89f63f12dead	8	Colon (CRC)	CRC
c1627bec-7f00-4dd2-b430-123390367177	5	Colon (CRC)	CRC
c23f8c03-bdda-40cf-ba1a-d36080283632	1	Colon (CRC)	CRC
c245f45a-6d5f-4574-a907-b14c17f259b1	2	Colon (CRC)	CRC
c2fbbd67-9c0f-4e22-8aa1-be749545bec4	19	Colon (CRC)	CRC
c2fd6167-ded8-4014-b2af-b6e58536152c	1	Colon (CRC)	CRC
c33148e3-a93e-4631-a034-d5302409ad65	10	Colon (CRC)	CRC
c33519c8-c606-46e2-8be5-7f18dab1f978	0	Colon (CRC)	CRC
c45a2b48-2777-4a68-9aa3-41967c509406	8	Colon (CRC)	CRC
c4e3cdad-c402-447d-b7b4-b531b4791b65	5	Colon (CRC)	CRC
c64a77f8-0d56-4ad2-ae4e-9c3f6024ecea	3	Colon (CRC)	CRC
c7399462-8f94-41e8-b2a7-466bfe1295cd	2	Colon (CRC)	CRC
c8c14982-3cf4-4b0f-83aa-649752e56a37	16	Colon (CRC)	CRC
c8d6bc6e-fd7a-453c-95ab-cfd9641d8667	7	Colon (CRC)	CRC
c9040eda-d8ea-48ce-9894-55902b9a0157	9	Colon (CRC)	CRC
c95142c6-639c-44ff-8c12-a28bc642feda	11	Colon (CRC)	CRC
ca3428c3-9390-45df-b348-baac03d34360	0	Colon (CRC)	CRC
ca79ce1b-b8da-4e44-b227-1e24981b13a4	15	Colon (CRC)	CRC
cab7ede5-c75a-46d8-b53d-a087e99b656e	10	Colon (CRC)	CRC
cb004a7f-4a9e-4309-b183-c7b30ab65871	7	Colon (CRC)	CRC
cb271cc2-66b3-4ce9-bbb6-dd66931c9833	0	Colon (CRC)	CRC
cc543584-e3b3-49d3-97f6-120c13d83798	1	Colon (CRC)	CRC
ce894215-7881-4369-88ca-49f310f21e62	11	Colon (CRC)	CRC
cf02de20-a210-42a0-90e0-21c2e66e69a4	13	Colon (CRC)	CRC
cfd4127e-cd08-4f8c-b5b2-e440b452e044	0	Colon (CRC)	CRC
d05cd935-6150-4d5a-962c-ba746db0413d	6	Colon (CRC)	CRC
d27c022d-c39e-4a2c-8512-e311b8712f64	7	Colon (CRC)	CRC
d32d4e3f-bb18-458e-9e91-546c2bc4d3c7	12	Colon (CRC)	CRC
d41e0f93-8a32-4197-b19d-ee4594875703	15	Colon (CRC)	CRC
d58e0657-dbd0-4c66-a1e9-1b09f976ed3d	6	Colon (CRC)	CRC
d6a1586d-e573-4cc7-8814-96c4222c229e	3	Colon (CRC)	CRC
d6e487db-95d7-4145-a19d-6a28ec9f5b9e	8	Colon (CRC)	CRC
d7484c12-8758-41ea-a796-9c379028e4a1	1	Colon (CRC)	CRC
d77e07e6-2f7b-45a9-ad90-ab94ca274e2a	0	Colon (CRC)	CRC
d896fbc8-6813-49d3-8615-59778d3713a6	11	Colon (CRC)	CRC
d8b1a067-f891-486f-befe-415a9ec4d6e8	7	Colon (CRC)	CRC
d8ca83f0-95cf-4a6a-9baf-af6ed13ae0ca	4	Colon (CRC)	CRC
d913fa5c-e2da-4d6b-8078-7e88593e20b9	15	Colon (CRC)	CRC
d9ccd335-07c2-44cc-8146-09e593b2de03	6	Colon (CRC)	CRC
dc06c8cc-003e-44e0-b566-6565273deb37	23	Colon (CRC)	CRC
dc19569a-4843-4136-b3ce-9c38c52a2f4f	0	Colon (CRC)	CRC
dcb88804-cc6f-41b3-9c20-2fa29cf47293	11	Colon (CRC)	CRC
dd8f5f4c-e457-4bd8-a6f0-08e39e877a5b	1	Colon (CRC)	CRC
ddade124-92a5-4ff2-96e6-c764602bdc5d	3	Colon (CRC)	CRC
de69672a-1056-4371-a045-07070050df08	5	Colon (CRC)	CRC
de7fd573-a667-43c1-8c54-6bb0f4d478fd	10	Colon (CRC)	CRC
e0041807-3f39-4520-8a6a-f90143710166	9	Colon (CRC)	CRC
e0871617-a9dd-4155-9435-84a0157dac98	12	Colon (CRC)	CRC
e0926941-ed22-43a1-8fe3-c88f28ffb1f3	1	Colon (CRC)	CRC
e0a0b136-2edd-4b1f-9760-814a6e9883ca	0	Colon (CRC)	CRC
e15f58b2-5fdf-4737-9a3e-344e722519bb	10	Colon (CRC)	CRC
e174cea5-8f30-4631-aeb8-51639d26428a	6	Colon (CRC)	CRC
e1deceb3-47cc-46c5-9540-77ab6cedc597	0	Colon (CRC)	CRC
e207d2e8-ed0f-496d-815e-52c412da73e6	3	Colon (CRC)	CRC
e29fdcee-031c-4244-9bea-a0b82e0d44f9	4	Colon (CRC)	CRC
e41a5c9a-5ed1-4168-9ac3-6b1bd719ab26	8	Colon (CRC)	CRC
e4efd493-a8a4-457d-ac89-55af752fba5a	1	Colon (CRC)	CRC
e533df7e-62db-423c-a2c2-ed7ce2a7c7b2	6	Colon (CRC)	CRC
e59f117e-3943-4316-b9af-28c01a7894eb	1	Colon (CRC)	CRC
e6d38cbe-34c8-4f08-8cfd-8b14fdb4b53f	3	Colon (CRC)	CRC
e73906b3-ed2b-4fdf-8d4b-d2975d0c41aa	7	Colon (CRC)	CRC
e7c33de4-3eb7-418b-b547-210e3ffa56c4	12	Colon (CRC)	CRC
e7ef4cc1-5a99-4a32-9792-6953544839af	1	Colon (CRC)	CRC
e8a2e991-18c4-4d66-8913-54b35004b333	0	Colon (CRC)	CRC
e8be7738-8e10-40a0-bfbb-839f16f31b95	18	Colon (CRC)	CRC
e993e235-604b-4e32-afc7-adfb9abb6001	8	Colon (CRC)	CRC
eb557d1f-800e-4463-b24c-72826a721fe6	6	Colon (CRC)	CRC
eb6a0194-27da-437c-80f4-de29ca44e940	5	Colon (CRC)	CRC
eba4c8e1-15c8-468e-9ee4-9d1cf7591db4	1	Colon (CRC)	CRC
ebea1b5d-cd2b-47b9-92c8-641009739dfe	20	Colon (CRC)	CRC
ec0d98bf-de9d-44b8-8c28-cceef6ce750e	14	Colon (CRC)	CRC
ec13a142-1b20-484b-8b5c-c3dfa79966f9	26	Colon (CRC)	CRC
ee3d5625-f03d-4352-8ed5-5b19a5d93716	11	Colon (CRC)	CRC
ef7b93ff-5eaf-430d-992c-05e161fab12d	1	Colon (CRC)	CRC
f011d74b-ae0f-4071-b422-59a80d196d79	2	Colon (CRC)	CRC
f0e789dc-ab2c-491b-9b7c-c2f2f2f41d76	1	Colon (CRC)	CRC
f1766538-f258-498f-ba5d-f567aaef86b2	19	Colon (CRC)	CRC
f26d42ea-1349-4b3f-8554-7d77494db78f	4	Colon (CRC)	CRC
f363ac53-40a7-4738-9ce0-0d811a93d2c0	2	Colon (CRC)	CRC
f3b64ea5-f0cf-4e28-b350-16c437832996	7	Colon (CRC)	CRC
f4fdfc95-f9c9-4f46-9e32-d05b830edcc6	11	Colon (CRC)	CRC
f55d3120-2256-4051-97b8-dfacf69d7557	1	Colon (CRC)	CRC
f57a2ce4-7f5d-426d-8708-f9280c85b518	3	Colon (CRC)	CRC
f591dd35-df1e-4b21-a2b2-7d986b117a33	21	Colon (CRC)	CRC
f6346258-5379-4c15-ac48-dd4eda635a03	4	Colon (CRC)	CRC
f66af82a-7e5a-4748-af6d-001577c5ead7	1	Colon (CRC)	CRC
f6a2e741-9864-4c95-b1bf-ca57e4a95b44	3	Colon (CRC)	CRC
f7579c56-ee07-4c0c-9611-8fd43b91e596	1	Colon (CRC)	CRC
f80d2cdf-c0d8-4e5e-8a68-75d4c68f647d	0	Colon (CRC)	CRC
f891b8f8-bca1-42a0-ab60-13b37f264436	14	Colon (CRC)	CRC
fa128a07-c09b-4f1c-8779-1f44a527d280	8	Colon (CRC)	CRC
fb0f8d28-8c59-4750-ae62-66e0dd03c53d	0	Colon (CRC)	CRC
fc11105d-3c10-4912-9763-f234ca782f06	20	Colon (CRC)	CRC
fc2c543d-05c3-4de7-aedc-077804e64b31	13	Colon (CRC)	CRC
fc7499c0-8414-4c01-ad6f-993088b7fd01	0	Colon (CRC)	CRC
fcc482dd-e276-40dd-937d-25dc5960e425	5	Colon (CRC)	CRC
fd50e954-a48b-4bb8-b939-edc949c47635	19	Colon (CRC)	CRC
fd7e8f54-6065-4d9a-a5b6-f8c97849085b	9	Colon (CRC)	CRC
fe9f30de-ba46-45db-90d3-0e283a909aa2	5	Colon (CRC)	CRC
fec5a2f9-0423-430e-a988-5f46d6d8b117	16	Colon (CRC)	CRC
ff4a0fc7-18a6-46c2-9143-66a0e1744b15	7	Colon (CRC)	CRC
ffffba1c-a0b9-47f3-ae43-1dd4213128c6	1	Colon (CRC)	CRC
TCGA-DX-A3UA	13	Leiomyosarcoma	LMS
TCGA-DX-AATS	33	Undiferentiated Pleomorphic Sarcoma (UPS)	UPS
TCGA-FX-A2QS	23	Dedifferentiated liposarcoma	ddLPS
TCGA-DX-A8BP	15	Undiferentiated Pleomorphic Sarcoma (UPS)	UPS
TCGA-FX-A3NK	14	Dedifferentiated liposarcoma	ddLPS
TCGA-X6-A8C4	27	Undiferentiated Pleomorphic Sarcoma (UPS)	UPS
TCGA-IF-A4AK	10	Leiomyosarcoma	LMS
TCGA-HB-A2OT	17	Undiferentiated Pleomorphic Sarcoma (UPS)	UPS
TCGA-DX-A6YU	20	Myxofibrosarcoma	MFS
TCGA-DX-A7EF	29	Undiferentiated Pleomorphic Sarcoma (UPS)	UPS
TCGA-DX-A8BG	29	Myxofibrosarcoma	MFS
TCGA-DX-AB2S	0	Myxofibrosarcoma	MFS
TCGA-K1-A3PO	2	Leiomyosarcoma	LMS
TCGA-QQ-A8VF	12	Leiomyosarcoma	LMS
TCGA-MB-A5Y8	12	Undiferentiated Pleomorphic Sarcoma (UPS)	UPS
TCGA-DX-A6BK	17	Dedifferentiated liposarcoma	ddLPS
TCGA-3B-A9HX	18	Leiomyosarcoma	LMS
TCGA-KD-A5QU	16	Leiomyosarcoma-Uterus	uLMS
TCGA-3B-A9I1	17	Leiomyosarcoma-Uterus	uLMS
TCGA-PC-A5DN	3	Leiomyosarcoma	LMS
TCGA-QQ-A8VH	24	Malignant Peripheral Nerve Sheath Tumors (MPNST)	MPNST
TCGA-DX-A3LY	18	Dedifferentiated liposarcoma	ddLPS
TCGA-DX-A8BV	27	Myxofibrosarcoma	MFS
TCGA-3B-A9HI	16	Dedifferentiated liposarcoma	ddLPS
TCGA-HS-A5N7	11	Leiomyosarcoma	LMS
TCGA-DX-AB30	23	Myxofibrosarcoma	MFS
TCGA-DX-A8BU	23	Undiferentiated Pleomorphic Sarcoma (UPS)	UPS
TCGA-DX-A6B9	4	Leiomyosarcoma	LMS
TCGA-WK-A8XQ	0	Dedifferentiated liposarcoma	ddLPS
TCGA-DX-AB2L	0	Myxofibrosarcoma	MFS
TCGA-DX-AB2G	6	Dedifferentiated liposarcoma	ddLPS
TCGA-DX-A6YQ	26	Myxofibrosarcoma	MFS
TCGA-DX-A1KU	16	Dedifferentiated liposarcoma	ddLPS
TCGA-WP-A9GB	18	Leiomyosarcoma-Uterus	uLMS
TCGA-RN-AAAQ	18	Malignant Peripheral Nerve Sheath Tumors (MPNST)	MPNST
TCGA-K1-A6RU	24	Myxofibrosarcoma	MFS
TCGA-3B-A9HZ	10	Leiomyosarcoma	LMS
TCGA-PC-A5DL	10	Leiomyosarcoma	LMS
TCGA-K1-A6RV	23	Leiomyosarcoma	LMS
TCGA-WK-A8XO	11	Dedifferentiated liposarcoma	ddLPS
TCGA-DX-A7EN	6	Leiomyosarcoma	LMS
TCGA-MB-A5Y9	12	Undiferentiated Pleomorphic Sarcoma (UPS)	UPS
TCGA-DX-A7EQ	2	Synovial Sarcoma	SS
TCGA-DX-AB2Q	33	Undiferentiated Pleomorphic Sarcoma (UPS)	UPS
TCGA-X6-A7WD	15	Leiomyosarcoma	LMS
TCGA-KF-A41W	25	Leiomyosarcoma-Uterus	uLMS
TCGA-DX-AB2O	25	Undiferentiated Pleomorphic Sarcoma (UPS)	UPS
TCGA-IW-A3M5	24	Leiomyosarcoma-Uterus	uLMS
TCGA-DX-A3UE	8	Leiomyosarcoma	LMS
TCGA-DX-A8BT	20	Undiferentiated Pleomorphic Sarcoma (UPS)	UPS
TCGA-3B-A9HY	8	Leiomyosarcoma	LMS
TCGA-DX-A7EI	18	Dedifferentiated liposarcoma	ddLPS
TCGA-WK-A8XX	17	Leiomyosarcoma	LMS
TCGA-DX-A8BL	26	Undiferentiated Pleomorphic Sarcoma (UPS)	UPS
TCGA-DX-A6BG	0	Dedifferentiated liposarcoma	ddLPS
TCGA-FX-A48G	18	Leiomyosarcoma-Uterus	uLMS
TCGA-3B-A9HP	6	Leiomyosarcoma	LMS
TCGA-DX-AB2J	5	Undiferentiated Pleomorphic Sarcoma (UPS)	UPS
TCGA-K1-A42W	7	Leiomyosarcoma	LMS
TCGA-DX-A6B7	31	Leiomyosarcoma	LMS
TCGA-X2-A95T	11	Leiomyosarcoma-Uterus	uLMS
TCGA-QQ-A5VA	22	Dedifferentiated liposarcoma	ddLPS
TCGA-IF-A4AJ	15	Leiomyosarcoma	LMS
TCGA-DX-A48P	10	Leiomyosarcoma	LMS
TCGA-DX-A23U	0	Dedifferentiated liposarcoma	ddLPS
TCGA-N1-A6IA	21	Leiomyosarcoma-Uterus	uLMS
TCGA-DX-AB3B	0	Synovial Sarcoma	SS
TCGA-DX-A48V	6	Leiomyosarcoma	LMS
TCGA-DX-AB32	15	Myxofibrosarcoma	MFS
TCGA-DX-A1L0	25	Dedifferentiated liposarcoma	ddLPS
TCGA-DX-A7EL	7	Leiomyosarcoma	LMS
TCGA-DX-AB2W	28	Undiferentiated Pleomorphic Sarcoma (UPS)	UPS
TCGA-K1-A42X	12	Leiomyosarcoma	LMS
TCGA-IE-A4EI	13	Leiomyosarcoma	LMS
TCGA-DX-A1L1	29	Dedifferentiated liposarcoma	ddLPS
TCGA-K1-A3PN	11	Leiomyosarcoma	LMS
TCGA-X6-A8C3	31	Myxofibrosarcoma	MFS
TCGA-DX-A1KX	34	Dedifferentiated liposarcoma	ddLPS
TCGA-PC-A5DO	20	Leiomyosarcoma	LMS
TCGA-DX-A3M1	23	Dedifferentiated liposarcoma	ddLPS
TCGA-DX-A1KZ	20	Dedifferentiated liposarcoma	ddLPS
TCGA-DX-A6YX	11	Myxofibrosarcoma	MFS
TCGA-DX-AB35	26	Dedifferentiated liposarcoma	ddLPS
TCGA-IE-A4EJ	24	Undiferentiated Pleomorphic Sarcoma (UPS)	UPS
TCGA-HS-A5N9	26	Leiomyosarcoma-Uterus	uLMS
TCGA-SI-A71Q	25	Malignant Peripheral Nerve Sheath Tumors (MPNST)	MPNST
TCGA-IE-A4EK	4	Leiomyosarcoma	LMS
TCGA-IW-A3M4	4	Leiomyosarcoma-Uterus	uLMS
TCGA-MJ-A850	0	Synovial Sarcoma	SS
TCGA-DX-A6B8	15	Leiomyosarcoma	LMS
TCGA-X6-A8C6	32	Myxofibrosarcoma	MFS
TCGA-X6-A7WC	29	Leiomyosarcoma	LMS
TCGA-SI-AA8B	22	Undiferentiated Pleomorphic Sarcoma (UPS)	UPS
TCGA-MO-A47R	5	Leiomyosarcoma	LMS
TCGA-DX-A23T	2	Dedifferentiated liposarcoma	ddLPS
TCGA-FX-A76Y	4	Leiomyosarcoma-Uterus	uLMS
TCGA-QQ-A5VD	7	Leiomyosarcoma	LMS
TCGA-DX-AB2Z	29	Undiferentiated Pleomorphic Sarcoma (UPS)	UPS
TCGA-DX-A8BZ	7	Leiomyosarcoma	LMS
TCGA-IE-A3OV	23	Leiomyosarcoma	LMS
TCGA-DX-AB37	5	Dedifferentiated liposarcoma	ddLPS
TCGA-LI-A67I	22	Myxofibrosarcoma	MFS
TCGA-3B-A9HR	19	Leiomyosarcoma	LMS
TCGA-DX-A6Z2	7	Leiomyosarcoma	LMS
TCGA-DX-A6Z0	23	Myxofibrosarcoma	MFS
TCGA-DX-A3UB	1	Leiomyosarcoma	LMS
TCGA-DX-A7EO	1	Synovial Sarcoma	SS
TCGA-DX-A7ES	0	Dedifferentiated liposarcoma	ddLPS
TCGA-X6-A8C5	11	Leiomyosarcoma	LMS
TCGA-DX-A48L	14	Leiomyosarcoma	LMS
TCGA-FX-A8OO	1	Synovial Sarcoma	SS
TCGA-IE-A4EH	15	Leiomyosarcoma-Uterus	uLMS
TCGA-3B-A9HQ	10	Leiomyosarcoma	LMS
TCGA-PC-A5DM	29	Leiomyosarcoma	LMS
TCGA-IS-A3K6	6	Leiomyosarcoma-Uterus	uLMS
TCGA-DX-A1KW	19	Dedifferentiated liposarcoma	ddLPS
TCGA-IS-A3K7	12	Leiomyosarcoma-Uterus	uLMS
TCGA-DX-AB2H	6	Dedifferentiated liposarcoma	ddLPS
TCGA-3B-A9I3	16	Leiomyosarcoma	LMS
TCGA-WK-A8Y0	12	Undiferentiated Pleomorphic Sarcoma (UPS)	UPS
TCGA-DX-A7ET	29	Undiferentiated Pleomorphic Sarcoma (UPS)	UPS
TCGA-DX-A8BM	26	Undiferentiated Pleomorphic Sarcoma (UPS)	UPS
TCGA-DX-A48O	10	Leiomyosarcoma	LMS
TCGA-FX-A3RE	18	Leiomyosarcoma	LMS
TCGA-SG-A849	23	Undiferentiated Pleomorphic Sarcoma (UPS)	UPS
TCGA-DX-A6YV	17	Myxofibrosarcoma	MFS
TCGA-DX-A8BN	20	Undiferentiated Pleomorphic Sarcoma (UPS)	UPS
TCGA-DX-A2IZ	5	Dedifferentiated liposarcoma	ddLPS
TCGA-X9-A973	16	Undiferentiated Pleomorphic Sarcoma (UPS)	UPS
TCGA-DX-A48U	9	Leiomyosarcoma	LMS
TCGA-UE-A6QU	28	Undiferentiated Pleomorphic Sarcoma (UPS)	UPS
TCGA-X6-A7W8	35	Myxofibrosarcoma	MFS
TCGA-KD-A5QS	33	Leiomyosarcoma-Uterus	uLMS
TCGA-QQ-A5VB	30	Leiomyosarcoma	LMS
TCGA-DX-A3U8	4	Leiomyosarcoma	LMS
TCGA-SI-A71O	21	Malignant Peripheral Nerve Sheath Tumors (MPNST)	MPNST
TCGA-DX-A23Z	1	Dedifferentiated liposarcoma	ddLPS
TCGA-DX-A3LT	16	Dedifferentiated liposarcoma	ddLPS
TCGA-DX-A1L4	0	Dedifferentiated liposarcoma	ddLPS
TCGA-QQ-A8VG	2	Malignant Peripheral Nerve Sheath Tumors (MPNST)	MPNST
TCGA-DX-A48N	19	Dedifferentiated liposarcoma	ddLPS
TCGA-DX-A3LS	11	Dedifferentiated liposarcoma	ddLPS
TCGA-DX-AB2X	23	Undiferentiated Pleomorphic Sarcoma (UPS)	UPS
TCGA-X9-A971	24	Leiomyosarcoma	LMS
TCGA-LI-A9QH	33	Undiferentiated Pleomorphic Sarcoma (UPS)	UPS
TCGA-MJ-A68H	18	Leiomyosarcoma	LMS
TCGA-IS-A3KA	24	Leiomyosarcoma-Uterus	uLMS
TCGA-DX-A48R	18	Leiomyosarcoma	LMS
TCGA-SI-A71P	13	Malignant Peripheral Nerve Sheath Tumors (MPNST)	MPNST
TCGA-DX-AB2T	21	Myxofibrosarcoma	MFS
TCGA-HB-A43Z	26	Leiomyosarcoma-Uterus	uLMS
TCGA-DX-A3M2	29	Dedifferentiated liposarcoma	ddLPS
TCGA-DX-A23Y	25	Dedifferentiated liposarcoma	ddLPS
TCGA-DX-A6BE	0	Dedifferentiated liposarcoma	ddLPS
TCGA-DX-A2J4	0	Dedifferentiated liposarcoma	ddLPS
TCGA-3B-A9HT	7	Leiomyosarcoma	LMS
TCGA-DX-AB2E	22	Myxofibrosarcoma	MFS
TCGA-DX-A3U9	15	Leiomyosarcoma	LMS
TCGA-DX-A6YT	14	Myxofibrosarcoma	MFS
TCGA-DX-AB2V	33	Myxofibrosarcoma	MFS
TCGA-DX-A7ER	0	Synovial Sarcoma	SS
TCGA-DX-AB36	7	Dedifferentiated liposarcoma	ddLPS
TCGA-JV-A5VE	18	Leiomyosarcoma-Uterus	uLMS
TCGA-HB-A3L4	13	Leiomyosarcoma-Uterus	uLMS
TCGA-DX-A6BH	1	Dedifferentiated liposarcoma	ddLPS
TCGA-DX-A6BA	16	Leiomyosarcoma	LMS
TCGA-Z4-AAPF	5	Synovial Sarcoma	SS
TCGA-QQ-A5V2	0	Undiferentiated Pleomorphic Sarcoma (UPS)	UPS
TCGA-DX-A48J	4	Leiomyosarcoma	LMS
TCGA-HB-A5W3	15	Leiomyosarcoma	LMS
TCGA-MO-A47P	0	Dedifferentiated liposarcoma	ddLPS
TCGA-DX-A8BX	11	Undiferentiated Pleomorphic Sarcoma (UPS)	UPS
TCGA-X6-A7WB	7	Leiomyosarcoma-Uterus	uLMS
TCGA-QQ-A5VC	30	Leiomyosarcoma	LMS
TCGA-JV-A5VF	12	Leiomyosarcoma-Uterus	uLMS
TCGA-DX-A2J1	0	Dedifferentiated liposarcoma	ddLPS
TCGA-FX-A3TO	35	Undiferentiated Pleomorphic Sarcoma (UPS)	UPS
TCGA-X6-A7WA	6	Leiomyosarcoma	LMS
TCGA-DX-A3U6	0	Dedifferentiated liposarcoma	ddLPS
TCGA-IW-A3M6	20	Leiomyosarcoma-Uterus	uLMS
TCGA-HB-A3YV	26	Undiferentiated Pleomorphic Sarcoma (UPS)	UPS
TCGA-3B-A9HS	18	Leiomyosarcoma	LMS
TCGA-KD-A5QT	10	Leiomyosarcoma-Uterus	uLMS
TCGA-WK-A8XT	2	Synovial Sarcoma	SS
TCGA-DX-A3LW	12	Dedifferentiated liposarcoma	ddLPS
TCGA-DX-A240	1	Dedifferentiated liposarcoma	ddLPS
TCGA-IS-A3K8	3	Leiomyosarcoma-Uterus	uLMS
TCGA-DX-A1L2	26	Dedifferentiated liposarcoma	ddLPS
TCGA-JV-A75J	13	Leiomyosarcoma-Uterus	uLMS
TCGA-DX-A6YR	29	Myxofibrosarcoma	MFS
TCGA-DX-AB3C	0	Synovial Sarcoma	SS
TCGA-QC-AA9N	24	Undiferentiated Pleomorphic Sarcoma (UPS)	UPS
TCGA-3B-A9I0	7	Leiomyosarcoma	LMS
TCGA-SI-AA8C	15	Malignant Peripheral Nerve Sheath Tumors (MPNST)	MPNST
TCGA-DX-A23V	3	Dedifferentiated liposarcoma	ddLPS
TCGA-RN-A68Q	0	Malignant Peripheral Nerve Sheath Tumors (MPNST)	MPNST
TCGA-DX-A3LU	1	Dedifferentiated liposarcoma	ddLPS
TCGA-DX-A3U5	19	Dedifferentiated liposarcoma	ddLPS
TCGA-QQ-A5V9	29	Undiferentiated Pleomorphic Sarcoma (UPS)	UPS
TCGA-FX-A3NJ	5	Leiomyosarcoma	LMS
TCGA-DX-A8BR	12	Undiferentiated Pleomorphic Sarcoma (UPS)	UPS
TCGA-DX-A6YS	28	Myxofibrosarcoma	MFS
TCGA-X6-A8C7	2	Synovial Sarcoma	SS
TCGA-HS-A5NA	12	Leiomyosarcoma-Uterus	uLMS
TCGA-WK-A8XY	19	Leiomyosarcoma	LMS
TCGA-DX-AB3A	14	Dedifferentiated liposarcoma	ddLPS
TCGA-PC-A5DP	18	Leiomyosarcoma	LMS
TCGA-DX-A8BH	22	Undiferentiated Pleomorphic Sarcoma (UPS)	UPS
TCGA-DX-A6YZ	27	Myxofibrosarcoma	MFS
TCGA-Z4-AAPG	22	Undiferentiated Pleomorphic Sarcoma (UPS)	UPS
TCGA-IE-A6BZ	18	Undiferentiated Pleomorphic Sarcoma (UPS)	UPS
TCGA-DX-A1KY	24	Dedifferentiated liposarcoma	ddLPS
TCGA-MB-A8JK	24	Undiferentiated Pleomorphic Sarcoma (UPS)	UPS
TCGA-VT-AB3D	23	Undiferentiated Pleomorphic Sarcoma (UPS)	UPS
TCGA-DX-AB2P	30	Undiferentiated Pleomorphic Sarcoma (UPS)	UPS
TCGA-UE-A6QT	5	Undiferentiated Pleomorphic Sarcoma (UPS)	UPS
TCGA-DX-A8BK	21	Undiferentiated Pleomorphic Sarcoma (UPS)	UPS
TCGA-DX-A48K	17	Leiomyosarcoma	LMS
TCGA-DX-A3UD	14	Leiomyosarcoma	LMS
TCGA-QQ-A8VB	6	Malignant Peripheral Nerve Sheath Tumors (MPNST)	MPNST
TCGA-DX-A8BJ	21	Undiferentiated Pleomorphic Sarcoma (UPS)	UPS
TCGA-DX-AB2F	26	Dedifferentiated liposarcoma	ddLPS
TCGA-MB-A5YA	8	Leiomyosarcoma	LMS
TCGA-DX-A3U7	25	Leiomyosarcoma	LMS
TCGA-PC-A5DK	4	Leiomyosarcoma	LMS
TCGA-SG-A6Z7	18	Dedifferentiated liposarcoma	ddLPS
TCGA-SG-A6Z4	18	Undiferentiated Pleomorphic Sarcoma (UPS)	UPS
TCGA-QC-A7B5	11	Undiferentiated Pleomorphic Sarcoma (UPS)	UPS
TCGA-MB-A8JL	8	Leiomyosarcoma	LMS
TCGA-HS-A5N8	29	Leiomyosarcoma-Uterus	uLMS
TCGA-DX-A6BB	10	Leiomyosarcoma	LMS
TCGA-Z4-A9VC	1	Dedifferentiated liposarcoma	ddLPS
TCGA-DX-A1L3	3	Dedifferentiated liposarcoma	ddLPS
TCGA-3B-A9HO	7	Dedifferentiated liposarcoma	ddLPS
TCGA-VT-A80G	27	Undiferentiated Pleomorphic Sarcoma (UPS)	UPS
TCGA-3B-A9HU	7	Leiomyosarcoma	LMS
TCGA-X6-A8C2	28	Undiferentiated Pleomorphic Sarcoma (UPS)	UPS
TCGA-DX-A3UC	10	Leiomyosarcoma	LMS
TCGA-DX-A3UF	15	Leiomyosarcoma	LMS
TCGA-DX-A8BO	20	Undiferentiated Pleomorphic Sarcoma (UPS)	UPS
TCGA-QC-A6FX	29	Undiferentiated Pleomorphic Sarcoma (UPS)	UPS
TCGA-DX-A6BF	19	Dedifferentiated liposarcoma	ddLPS
TCGA-DX-A2J0	5	Dedifferentiated liposarcoma	ddLPS
TCGA-WK-A8XS	22	Leiomyosarcoma	LMS
TCGA-MJ-A68J	0	Myxofibrosarcoma	MFS
TARGET-40-PAKXLD	19	Osteosarcoma	OS
TARGET-40-PALECC	16	Osteosarcoma	OS
TARGET-40-PANPUM	18	Osteosarcoma	OS
TARGET-40-PAVECB	19	Osteosarcoma	OS
TARGET-40-PAUTWB	14	Osteosarcoma	OS
TARGET-40-0A4I65	26	Osteosarcoma	OS
TARGET-40-PAPXGT	19	Osteosarcoma	OS
TARGET-40-PASFCV	21	Osteosarcoma	OS
TARGET-40-PAUYTT	18	Osteosarcoma	OS
TARGET-40-PASUUH	29	Osteosarcoma	OS
TARGET-40-PARDAX	12	Osteosarcoma	OS
TARGET-40-PALZGU	26	Osteosarcoma	OS
TARGET-40-PAPIJR	27	Osteosarcoma	OS
TARGET-40-PAUUML	25	Osteosarcoma	OS
TARGET-40-PAMLKS	18	Osteosarcoma	OS
TARGET-40-0A4I6O	24	Osteosarcoma	OS
TARGET-40-PAUBIT	31	Osteosarcoma	OS
TARGET-40-PASKZZ	22	Osteosarcoma	OS
TARGET-40-PAVDTY	26	Osteosarcoma	OS
TARGET-40-PAUXPZ	19	Osteosarcoma	OS
TARGET-40-PAVCLP	10	Osteosarcoma	OS
TARGET-40-PANGRW	28	Osteosarcoma	OS
TARGET-40-0A4HXS	16	Osteosarcoma	OS
TARGET-40-0A4HX8	24	Osteosarcoma	OS
TARGET-40-PANMIG	28	Osteosarcoma	OS
TARGET-40-PALKDP	20	Osteosarcoma	OS
TARGET-40-PALHRL	25	Osteosarcoma	OS
TARGET-40-PANVJJ	11	Osteosarcoma	OS
TARGET-40-PAMRHD	13	Osteosarcoma	OS
TARGET-40-PALKGN	21	Osteosarcoma	OS
TARGET-40-PAMYYJ	22	Osteosarcoma	OS
TARGET-40-0A4I0W	13	Osteosarcoma	OS
TARGET-40-0A4I9K	19	Osteosarcoma	OS
TARGET-40-PARFTG	23	Osteosarcoma	OS
TARGET-40-0A4I48	28	Osteosarcoma	OS
TARGET-40-PARKAF	29	Osteosarcoma	OS
TARGET-40-0A4HMC	29	Osteosarcoma	OS
TARGET-40-PATJVI	27	Osteosarcoma	OS
TARGET-40-PAPVYW	10	Osteosarcoma	OS
TARGET-40-0A4I42	29	Osteosarcoma	OS
TARGET-40-PAUVUL	21	Osteosarcoma	OS
TARGET-40-PANGPE	25	Osteosarcoma	OS
TARGET-40-PASSLM	20	Osteosarcoma	OS
TARGET-40-PATPBS	29	Osteosarcoma	OS
TARGET-40-PATKSS	12	Osteosarcoma	OS
TARGET-40-PANZHX	12	Osteosarcoma	OS
TARGET-40-PAMHLF	28	Osteosarcoma	OS
TARGET-40-PAKUZU	27	Osteosarcoma	OS
TARGET-40-PALWWX	20	Osteosarcoma	OS
TARGET-40-PAUTYB	10	Osteosarcoma	OS
TARGET-40-0A4HY5	17	Osteosarcoma	OS
TARGET-40-PATMPU	35	Osteosarcoma	OS
TARGET-40-PANSEN	28	Osteosarcoma	OS
TARGET-40-PALFYN	26	Osteosarcoma	OS
TARGET-40-PAKFVX	21	Osteosarcoma	OS
TARGET-40-PATAWV	28	Osteosarcoma	OS
TARGET-40-PARBGW	6	Osteosarcoma	OS
TARGET-40-PASNZV	18	Osteosarcoma	OS
TARGET-40-0A4I4M	21	Osteosarcoma	OS
TARGET-40-PATUXZ	29	Osteosarcoma	OS
TARGET-40-PAMEKS	26	Osteosarcoma	OS
TARGET-40-PAPFLB	22	Osteosarcoma	OS
TARGET-40-PATMXR	33	Osteosarcoma	OS
TARGET-40-PASYUK	20	Osteosarcoma	OS
TARGET-40-0A4I3S	23	Osteosarcoma	OS
TARGET-40-0A4I5B	23	Osteosarcoma	OS
TARGET-40-0A4I8U	25	Osteosarcoma	OS
TARGET-40-PASEBY	33	Osteosarcoma	OS
TARGET-40-PATMIF	34	Osteosarcoma	OS
TCGA-QQ-A8VD	0	Desmoid Tumor	DT
TCGA-Z4-A8JB	0	Desmoid Tumor	DT

## Sheet: Statistics
Number of families	1
Number of comparisons per family	14
Alpha	0.05
Sidak's multiple comparisons test	Mean Diff.	95.00% CI of diff.	Significant?	Summary	Adjusted P Value
UPS vs. SS	20.49	12.27 to 28.71	Yes	****	<0.0001
UPS vs. DT	21.79	4.729 to 38.85	Yes	**	0.0031
OS vs. SS	20.82	12.82 to 28.82	Yes	****	<0.0001
OS vs. DT	22.12	5.157 to 39.07	Yes	**	0.0023
MFS vs. SS	19.91	11.01 to 28.81	Yes	****	<0.0001
MFS vs. DT	21.21	3.807 to 38.61	Yes	**	0.0058
LMS vs. SS	11.52	3.550 to 19.49	Yes	***	0.0004
LMS vs. DT	12.82	-4.124 to 29.77	No	ns	0.3224
ULMS vs. SS	14.89	6.133 to 23.64	Yes	****	<0.0001
ULMS vs. DT	16.19	-1.141 to 33.51	No	ns	0.0883
MPNST vs. SS	12.48	1.615 to 23.34	Yes	*	0.012
MPNST vs. DT	13.78	-4.705 to 32.26	No	ns	0.345
DDLPS vs. SS	10.61	2.468 to 18.75	Yes	**	0.0023
DDLPS vs. DT	11.91	-5.118 to 28.93	No	ns	0.4465
