# Supplementary material for: Unravelling homologous recombination repair deficiency and therapeutic opportunities in soft tissue and bone sarcoma
Source: EMBO Mol Med. 2023 Feb 13;15(4):e16863. doi: 10.15252/emmm.202216863 (PMC10086583; doi:10.15252/emmm.202216863)
Supplement: Supplementary file 6 — Source Data for Figure 2 [file EMMM-15-e16863-s004.zip]

Archive with 24 entries (21 files):
- Fig2/
- Fig2/Fig2K.xls
- __MACOSX/
- __MACOSX/Fig2/
- __MACOSX/Fig2/._Fig2K.xls
- Fig2/Fig2J.xls
- __MACOSX/Fig2/._Fig2J.xls
- Fig2/Fig2H.xls
- __MACOSX/Fig2/._Fig2H.xls
- Fig2/Fig2I.xls
- __MACOSX/Fig2/._Fig2I.xls
- Fig2/Fig2L.xls
- __MACOSX/Fig2/._Fig2L.xls
- Fig2/Fig2N.xls
- __MACOSX/Fig2/._Fig2N.xls
- Fig2/Fig2E.xls
- __MACOSX/Fig2/._Fig2E.xls
- Fig2/Fig2P.xls
- __MACOSX/Fig2/._Fig2P.xls
- Fig2/Fig2G.xls
- __MACOSX/Fig2/._Fig2G.xls
- Fig2/Fig2F.xls
- __MACOSX/Fig2/._Fig2F.xls
- __MACOSX/._Fig2
