# Supplementary material for: Unravelling homologous recombination repair deficiency and therapeutic opportunities in soft tissue and bone sarcoma
Source: EMBO Mol Med. 2023 Feb 13;15(4):e16863. doi: 10.15252/emmm.202216863 (PMC10086583; doi:10.15252/emmm.202216863)
Supplement: Supplementary file 6 — Source Data for Figure 2 [file EMMM-15-e16863-s004.zip › Fig2/Fig2K.xls]

## Sheet: Fig2K
patient_path	Tumor_type	HRD32	variable	value	chromosome
TCGA-SARC.26e12bdc-5d33-40f6-ae06-34c4e8adc5d6.ascat2.allelic_specific.seg.txt	MFS	High	1_p35.3	2	1
TCGA-SARC.a139efd7-21fd-44dc-8355-023e36b2914a.ascat2.allelic_specific.seg.txt	MFS	Low	1_p34.1	0	1
TCGA-SARC.e5d7e2bc-630c-4eb0-90cf-137dd1d8d0cd.ascat2.allelic_specific.seg.txt	MFS	High	1_p34.1	1	1
TCGA-SARC.6993c78e-a08a-4d22-ad84-91bbde01db72.ascat2.allelic_specific.seg.txt	MFS	Low	1_p34.1	0	1
TCGA-SARC.0354dd0a-3de5-4926-be37-b050495fafc2.ascat2.allelic_specific.seg.txt	MFS	High	1_p34.1	2	1
TCGA-SARC.506360b4-12fc-46b3-9694-50388841a64a.ascat2.allelic_specific.seg.txt	MFS	High	1_p34.1	1	1
TCGA-SARC.f31af923-2fe0-48c9-b19b-7720edc23f72.ascat2.allelic_specific.seg.txt	MFS	High	1_p34.1	0	1
TCGA-SARC.acb385f3-fc6b-48e1-af09-52a2baa1384f.ascat2.allelic_specific.seg.txt	MFS	High	1_p34.1	1	1
TCGA-SARC.68c618ba-8d9b-4db9-b2b8-85be5daeda97.ascat2.allelic_specific.seg.txt	MFS	Low	1_p34.1	0	1
TCGA-SARC.686e8989-223c-4fb4-9e48-8d5dc94b9e60.ascat2.allelic_specific.seg.txt	MFS	High	1_p34.1	1	1
TCGA-SARC.72d656d5-5de3-4979-80b4-7e10e6f52abe.ascat2.allelic_specific.seg.txt	MFS	High	1_p34.1	3	1
TCGA-SARC.286620f4-d0be-4e4f-ad93-9972c9e121fa.ascat2.allelic_specific.seg.txt	MFS	High	1_p34.1	3	1
TCGA-SARC.7e814757-fd09-40c3-8743-473904052f7f.ascat2.allelic_specific.seg.txt	MFS	High	1_p34.1	2	1
TCGA-SARC.6592905d-2b60-4612-b3a4-ce935577de7b.ascat2.allelic_specific.seg.txt	MFS	High	1_p34.1	1	1
TCGA-SARC.cfe71b6d-b96c-4546-bcca-997f36883444.ascat2.allelic_specific.seg.txt	MFS	Low	1_p34.1	0	1
TCGA-SARC.096f354f-7479-4c65-a73e-18dbb2d631da.ascat2.allelic_specific.seg.txt	MFS	High	1_p34.1	0	1
TCGA-SARC.7198d4ba-e461-4023-a007-e36c95fe4d2b.ascat2.allelic_specific.seg.txt	MFS	High	1_p34.1	3	1
TCGA-SARC.5039fe19-41b3-4aad-ab4d-084a539fde58.ascat2.allelic_specific.seg.txt	MFS	High	1_p34.1	0	1
TCGA-SARC.dd87231a-d658-43b1-ace0-e43c41832718.ascat2.allelic_specific.seg.txt	MFS	High	1_p34.1	2	1
TCGA-SARC.36591489-6cde-447d-acfe-18fa30b2b005.ascat2.allelic_specific.seg.txt	MFS	High	1_p34.1	2	1
TCGA-SARC.6d9b69bf-e5fc-4383-a63f-5d193a02d694.ascat2.allelic_specific.seg.txt	MFS	High	1_p34.1	2	1
TCGA-SARC.26e12bdc-5d33-40f6-ae06-34c4e8adc5d6.ascat2.allelic_specific.seg.txt	MFS	High	1_p34.1	1	1
TCGA-SARC.ffae65f7-973f-462e-8dd6-165b8d6e21a6.ascat2.allelic_specific.seg.txt	MFS	High	1_p34.1	0	1
TCGA-SARC.dd87231a-d658-43b1-ace0-e43c41832718.ascat2.allelic_specific.seg.txt	MFS	High	1_p35.3	2	1
TCGA-SARC.36591489-6cde-447d-acfe-18fa30b2b005.ascat2.allelic_specific.seg.txt	MFS	High	1_p35.3	7	1
TCGA-SARC.a139efd7-21fd-44dc-8355-023e36b2914a.ascat2.allelic_specific.seg.txt	MFS	Low	1_p35.3	0	1
TCGA-SARC.e5d7e2bc-630c-4eb0-90cf-137dd1d8d0cd.ascat2.allelic_specific.seg.txt	MFS	High	1_p35.3	1	1
TCGA-SARC.6993c78e-a08a-4d22-ad84-91bbde01db72.ascat2.allelic_specific.seg.txt	MFS	Low	1_p35.3	0	1
TCGA-SARC.0354dd0a-3de5-4926-be37-b050495fafc2.ascat2.allelic_specific.seg.txt	MFS	High	1_p35.3	2	1
TCGA-SARC.506360b4-12fc-46b3-9694-50388841a64a.ascat2.allelic_specific.seg.txt	MFS	High	1_p35.3	2	1
TCGA-SARC.f31af923-2fe0-48c9-b19b-7720edc23f72.ascat2.allelic_specific.seg.txt	MFS	High	1_p35.3	0	1
TCGA-SARC.acb385f3-fc6b-48e1-af09-52a2baa1384f.ascat2.allelic_specific.seg.txt	MFS	High	1_p35.3	1	1
TCGA-SARC.68c618ba-8d9b-4db9-b2b8-85be5daeda97.ascat2.allelic_specific.seg.txt	MFS	Low	1_p35.3	0	1
TCGA-SARC.ffae65f7-973f-462e-8dd6-165b8d6e21a6.ascat2.allelic_specific.seg.txt	MFS	High	1_p35.3	2	1
TCGA-SARC.6d9b69bf-e5fc-4383-a63f-5d193a02d694.ascat2.allelic_specific.seg.txt	MFS	High	1_p35.3	4	1
TCGA-SARC.72d656d5-5de3-4979-80b4-7e10e6f52abe.ascat2.allelic_specific.seg.txt	MFS	High	1_p35.3	4	1
TCGA-SARC.286620f4-d0be-4e4f-ad93-9972c9e121fa.ascat2.allelic_specific.seg.txt	MFS	High	1_p35.3	3	1
TCGA-SARC.7e814757-fd09-40c3-8743-473904052f7f.ascat2.allelic_specific.seg.txt	MFS	High	1_p35.3	2	1
TCGA-SARC.6592905d-2b60-4612-b3a4-ce935577de7b.ascat2.allelic_specific.seg.txt	MFS	High	1_p35.3	1	1
TCGA-SARC.cfe71b6d-b96c-4546-bcca-997f36883444.ascat2.allelic_specific.seg.txt	MFS	Low	1_p35.3	0	1
TCGA-SARC.096f354f-7479-4c65-a73e-18dbb2d631da.ascat2.allelic_specific.seg.txt	MFS	High	1_p35.3	0	1
TCGA-SARC.7198d4ba-e461-4023-a007-e36c95fe4d2b.ascat2.allelic_specific.seg.txt	MFS	High	1_p35.3	2	1
TCGA-SARC.5039fe19-41b3-4aad-ab4d-084a539fde58.ascat2.allelic_specific.seg.txt	MFS	High	1_p35.3	0	1
TCGA-SARC.686e8989-223c-4fb4-9e48-8d5dc94b9e60.ascat2.allelic_specific.seg.txt	MFS	High	1_p35.3	1	1
TCGA-SARC.26e12bdc-5d33-40f6-ae06-34c4e8adc5d6.ascat2.allelic_specific.seg.txt	MFS	High	7_p13	1	7
TCGA-SARC.f31af923-2fe0-48c9-b19b-7720edc23f72.ascat2.allelic_specific.seg.txt	MFS	High	7_p13	0	7
TCGA-SARC.506360b4-12fc-46b3-9694-50388841a64a.ascat2.allelic_specific.seg.txt	MFS	High	7_p13	1	7
TCGA-SARC.0354dd0a-3de5-4926-be37-b050495fafc2.ascat2.allelic_specific.seg.txt	MFS	High	7_p13	4	7
TCGA-SARC.6d9b69bf-e5fc-4383-a63f-5d193a02d694.ascat2.allelic_specific.seg.txt	MFS	High	7_p13	2	7
TCGA-SARC.e5d7e2bc-630c-4eb0-90cf-137dd1d8d0cd.ascat2.allelic_specific.seg.txt	MFS	High	7_p13	1	7
TCGA-SARC.a139efd7-21fd-44dc-8355-023e36b2914a.ascat2.allelic_specific.seg.txt	MFS	Low	7_p13	0	7
TCGA-SARC.acb385f3-fc6b-48e1-af09-52a2baa1384f.ascat2.allelic_specific.seg.txt	MFS	High	7_p13	5	7
TCGA-SARC.6993c78e-a08a-4d22-ad84-91bbde01db72.ascat2.allelic_specific.seg.txt	MFS	Low	7_p13	0	7
TCGA-SARC.68c618ba-8d9b-4db9-b2b8-85be5daeda97.ascat2.allelic_specific.seg.txt	MFS	Low	7_p13	0	7
TCGA-SARC.7e814757-fd09-40c3-8743-473904052f7f.ascat2.allelic_specific.seg.txt	MFS	High	7_p13	1	7
TCGA-SARC.686e8989-223c-4fb4-9e48-8d5dc94b9e60.ascat2.allelic_specific.seg.txt	MFS	High	7_p13	0	7
TCGA-SARC.72d656d5-5de3-4979-80b4-7e10e6f52abe.ascat2.allelic_specific.seg.txt	MFS	High	7_p13	2	7
TCGA-SARC.286620f4-d0be-4e4f-ad93-9972c9e121fa.ascat2.allelic_specific.seg.txt	MFS	High	7_p13	3	7
TCGA-SARC.6592905d-2b60-4612-b3a4-ce935577de7b.ascat2.allelic_specific.seg.txt	MFS	High	7_p13	6	7
TCGA-SARC.cfe71b6d-b96c-4546-bcca-997f36883444.ascat2.allelic_specific.seg.txt	MFS	Low	7_p13	0	7
TCGA-SARC.096f354f-7479-4c65-a73e-18dbb2d631da.ascat2.allelic_specific.seg.txt	MFS	High	7_p13	4	7
TCGA-SARC.7198d4ba-e461-4023-a007-e36c95fe4d2b.ascat2.allelic_specific.seg.txt	MFS	High	7_p13	0	7
TCGA-SARC.5039fe19-41b3-4aad-ab4d-084a539fde58.ascat2.allelic_specific.seg.txt	MFS	High	7_p13	1	7
TCGA-SARC.ffae65f7-973f-462e-8dd6-165b8d6e21a6.ascat2.allelic_specific.seg.txt	MFS	High	7_p13	16	7
TCGA-SARC.dd87231a-d658-43b1-ace0-e43c41832718.ascat2.allelic_specific.seg.txt	MFS	High	7_p13	3	7
TCGA-SARC.36591489-6cde-447d-acfe-18fa30b2b005.ascat2.allelic_specific.seg.txt	MFS	High	7_p13	2	7
TCGA-SARC.26e12bdc-5d33-40f6-ae06-34c4e8adc5d6.ascat2.allelic_specific.seg.txt	MFS	High	16_p12.2	1	16
TCGA-SARC.286620f4-d0be-4e4f-ad93-9972c9e121fa.ascat2.allelic_specific.seg.txt	MFS	High	16_q24.3	2	16
TCGA-SARC.7e814757-fd09-40c3-8743-473904052f7f.ascat2.allelic_specific.seg.txt	MFS	High	16_q24.3	1	16
TCGA-SARC.cfe71b6d-b96c-4546-bcca-997f36883444.ascat2.allelic_specific.seg.txt	MFS	Low	16_q24.3	0	16
TCGA-SARC.096f354f-7479-4c65-a73e-18dbb2d631da.ascat2.allelic_specific.seg.txt	MFS	High	16_q24.3	1	16
TCGA-SARC.7198d4ba-e461-4023-a007-e36c95fe4d2b.ascat2.allelic_specific.seg.txt	MFS	High	16_q24.3	0	16
TCGA-SARC.5039fe19-41b3-4aad-ab4d-084a539fde58.ascat2.allelic_specific.seg.txt	MFS	High	16_q24.3	1	16
TCGA-SARC.dd87231a-d658-43b1-ace0-e43c41832718.ascat2.allelic_specific.seg.txt	MFS	High	16_q24.3	2	16
TCGA-SARC.36591489-6cde-447d-acfe-18fa30b2b005.ascat2.allelic_specific.seg.txt	MFS	High	16_q24.3	1	16
TCGA-SARC.26e12bdc-5d33-40f6-ae06-34c4e8adc5d6.ascat2.allelic_specific.seg.txt	MFS	High	16_p13.12	1	16
TCGA-SARC.6d9b69bf-e5fc-4383-a63f-5d193a02d694.ascat2.allelic_specific.seg.txt	MFS	High	16_p13.12	1	16
TCGA-SARC.a139efd7-21fd-44dc-8355-023e36b2914a.ascat2.allelic_specific.seg.txt	MFS	Low	16_p13.12	0	16
TCGA-SARC.e5d7e2bc-630c-4eb0-90cf-137dd1d8d0cd.ascat2.allelic_specific.seg.txt	MFS	High	16_p13.12	2	16
TCGA-SARC.6993c78e-a08a-4d22-ad84-91bbde01db72.ascat2.allelic_specific.seg.txt	MFS	Low	16_p13.12	0	16
TCGA-SARC.0354dd0a-3de5-4926-be37-b050495fafc2.ascat2.allelic_specific.seg.txt	MFS	High	16_p13.12	3	16
TCGA-SARC.72d656d5-5de3-4979-80b4-7e10e6f52abe.ascat2.allelic_specific.seg.txt	MFS	High	16_q24.3	1	16
TCGA-SARC.506360b4-12fc-46b3-9694-50388841a64a.ascat2.allelic_specific.seg.txt	MFS	High	16_p13.12	1	16
TCGA-SARC.acb385f3-fc6b-48e1-af09-52a2baa1384f.ascat2.allelic_specific.seg.txt	MFS	High	16_p13.12	1	16
TCGA-SARC.68c618ba-8d9b-4db9-b2b8-85be5daeda97.ascat2.allelic_specific.seg.txt	MFS	Low	16_p13.12	0	16
TCGA-SARC.dd87231a-d658-43b1-ace0-e43c41832718.ascat2.allelic_specific.seg.txt	MFS	High	16_p13.12	4	16
TCGA-SARC.ffae65f7-973f-462e-8dd6-165b8d6e21a6.ascat2.allelic_specific.seg.txt	MFS	High	16_p13.12	2	16
TCGA-SARC.686e8989-223c-4fb4-9e48-8d5dc94b9e60.ascat2.allelic_specific.seg.txt	MFS	High	16_p13.12	2	16
TCGA-SARC.72d656d5-5de3-4979-80b4-7e10e6f52abe.ascat2.allelic_specific.seg.txt	MFS	High	16_p13.12	1	16
TCGA-SARC.286620f4-d0be-4e4f-ad93-9972c9e121fa.ascat2.allelic_specific.seg.txt	MFS	High	16_p13.12	3	16
TCGA-SARC.7e814757-fd09-40c3-8743-473904052f7f.ascat2.allelic_specific.seg.txt	MFS	High	16_p13.12	1	16
TCGA-SARC.6592905d-2b60-4612-b3a4-ce935577de7b.ascat2.allelic_specific.seg.txt	MFS	High	16_p13.12	3	16
TCGA-SARC.cfe71b6d-b96c-4546-bcca-997f36883444.ascat2.allelic_specific.seg.txt	MFS	Low	16_p13.12	0	16
TCGA-SARC.096f354f-7479-4c65-a73e-18dbb2d631da.ascat2.allelic_specific.seg.txt	MFS	High	16_p13.12	0	16
TCGA-SARC.7198d4ba-e461-4023-a007-e36c95fe4d2b.ascat2.allelic_specific.seg.txt	MFS	High	16_p13.12	1	16
TCGA-SARC.5039fe19-41b3-4aad-ab4d-084a539fde58.ascat2.allelic_specific.seg.txt	MFS	High	16_p13.12	0	16
TCGA-SARC.36591489-6cde-447d-acfe-18fa30b2b005.ascat2.allelic_specific.seg.txt	MFS	High	16_p13.12	1	16
TCGA-SARC.f31af923-2fe0-48c9-b19b-7720edc23f72.ascat2.allelic_specific.seg.txt	MFS	High	16_p13.12	1	16
TCGA-SARC.686e8989-223c-4fb4-9e48-8d5dc94b9e60.ascat2.allelic_specific.seg.txt	MFS	High	16_q24.3	1	16
TCGA-SARC.6592905d-2b60-4612-b3a4-ce935577de7b.ascat2.allelic_specific.seg.txt	MFS	High	16_q24.3	0	16
TCGA-SARC.68c618ba-8d9b-4db9-b2b8-85be5daeda97.ascat2.allelic_specific.seg.txt	MFS	Low	16_q24.3	0	16
TCGA-SARC.6d9b69bf-e5fc-4383-a63f-5d193a02d694.ascat2.allelic_specific.seg.txt	MFS	High	16_p12.2	1	16
TCGA-SARC.a139efd7-21fd-44dc-8355-023e36b2914a.ascat2.allelic_specific.seg.txt	MFS	Low	16_p12.2	0	16
TCGA-SARC.e5d7e2bc-630c-4eb0-90cf-137dd1d8d0cd.ascat2.allelic_specific.seg.txt	MFS	High	16_p12.2	1	16
TCGA-SARC.6993c78e-a08a-4d22-ad84-91bbde01db72.ascat2.allelic_specific.seg.txt	MFS	Low	16_p12.2	0	16
TCGA-SARC.0354dd0a-3de5-4926-be37-b050495fafc2.ascat2.allelic_specific.seg.txt	MFS	High	16_p12.2	2	16
TCGA-SARC.506360b4-12fc-46b3-9694-50388841a64a.ascat2.allelic_specific.seg.txt	MFS	High	16_p12.2	1	16
TCGA-SARC.f31af923-2fe0-48c9-b19b-7720edc23f72.ascat2.allelic_specific.seg.txt	MFS	High	16_p12.2	0	16
TCGA-SARC.acb385f3-fc6b-48e1-af09-52a2baa1384f.ascat2.allelic_specific.seg.txt	MFS	High	16_p12.2	1	16
TCGA-SARC.68c618ba-8d9b-4db9-b2b8-85be5daeda97.ascat2.allelic_specific.seg.txt	MFS	Low	16_p12.2	0	16
TCGA-SARC.ffae65f7-973f-462e-8dd6-165b8d6e21a6.ascat2.allelic_specific.seg.txt	MFS	High	16_p12.2	2	16
TCGA-SARC.686e8989-223c-4fb4-9e48-8d5dc94b9e60.ascat2.allelic_specific.seg.txt	MFS	High	16_p12.2	2	16
TCGA-SARC.ffae65f7-973f-462e-8dd6-165b8d6e21a6.ascat2.allelic_specific.seg.txt	MFS	High	16_q24.3	0	16
TCGA-SARC.286620f4-d0be-4e4f-ad93-9972c9e121fa.ascat2.allelic_specific.seg.txt	MFS	High	16_p12.2	3	16
TCGA-SARC.7e814757-fd09-40c3-8743-473904052f7f.ascat2.allelic_specific.seg.txt	MFS	High	16_p12.2	1	16
TCGA-SARC.6592905d-2b60-4612-b3a4-ce935577de7b.ascat2.allelic_specific.seg.txt	MFS	High	16_p12.2	3	16
TCGA-SARC.72d656d5-5de3-4979-80b4-7e10e6f52abe.ascat2.allelic_specific.seg.txt	MFS	High	16_p12.2	1	16
TCGA-SARC.096f354f-7479-4c65-a73e-18dbb2d631da.ascat2.allelic_specific.seg.txt	MFS	High	16_p12.2	1	16
TCGA-SARC.acb385f3-fc6b-48e1-af09-52a2baa1384f.ascat2.allelic_specific.seg.txt	MFS	High	16_q24.3	1	16
TCGA-SARC.f31af923-2fe0-48c9-b19b-7720edc23f72.ascat2.allelic_specific.seg.txt	MFS	High	16_q24.3	1	16
TCGA-SARC.cfe71b6d-b96c-4546-bcca-997f36883444.ascat2.allelic_specific.seg.txt	MFS	Low	16_p12.2	0	16
TCGA-SARC.506360b4-12fc-46b3-9694-50388841a64a.ascat2.allelic_specific.seg.txt	MFS	High	16_q24.3	1	16
TCGA-SARC.0354dd0a-3de5-4926-be37-b050495fafc2.ascat2.allelic_specific.seg.txt	MFS	High	16_q24.3	5	16
TCGA-SARC.e5d7e2bc-630c-4eb0-90cf-137dd1d8d0cd.ascat2.allelic_specific.seg.txt	MFS	High	16_q24.3	1	16
TCGA-SARC.6993c78e-a08a-4d22-ad84-91bbde01db72.ascat2.allelic_specific.seg.txt	MFS	Low	16_q24.3	0	16
TCGA-SARC.6d9b69bf-e5fc-4383-a63f-5d193a02d694.ascat2.allelic_specific.seg.txt	MFS	High	16_q24.3	0	16
TCGA-SARC.26e12bdc-5d33-40f6-ae06-34c4e8adc5d6.ascat2.allelic_specific.seg.txt	MFS	High	16_q24.3	1	16
TCGA-SARC.36591489-6cde-447d-acfe-18fa30b2b005.ascat2.allelic_specific.seg.txt	MFS	High	16_p12.2	1	16
TCGA-SARC.dd87231a-d658-43b1-ace0-e43c41832718.ascat2.allelic_specific.seg.txt	MFS	High	16_p12.2	10	16
TCGA-SARC.5039fe19-41b3-4aad-ab4d-084a539fde58.ascat2.allelic_specific.seg.txt	MFS	High	16_p12.2	0	16
TCGA-SARC.7198d4ba-e461-4023-a007-e36c95fe4d2b.ascat2.allelic_specific.seg.txt	MFS	High	16_p12.2	1	16
TCGA-SARC.a139efd7-21fd-44dc-8355-023e36b2914a.ascat2.allelic_specific.seg.txt	MFS	Low	16_q24.3	0	16
TCGA-SARC.6592905d-2b60-4612-b3a4-ce935577de7b.ascat2.allelic_specific.seg.txt	MFS	High	18_q21.33	1	18
TCGA-SARC.286620f4-d0be-4e4f-ad93-9972c9e121fa.ascat2.allelic_specific.seg.txt	MFS	High	18_q21.33	2	18
TCGA-SARC.7e814757-fd09-40c3-8743-473904052f7f.ascat2.allelic_specific.seg.txt	MFS	High	18_q21.33	2	18
TCGA-SARC.cfe71b6d-b96c-4546-bcca-997f36883444.ascat2.allelic_specific.seg.txt	MFS	Low	18_q21.33	0	18
TCGA-SARC.72d656d5-5de3-4979-80b4-7e10e6f52abe.ascat2.allelic_specific.seg.txt	MFS	High	18_q21.33	2	18
TCGA-SARC.7198d4ba-e461-4023-a007-e36c95fe4d2b.ascat2.allelic_specific.seg.txt	MFS	High	18_q21.33	1	18
TCGA-SARC.5039fe19-41b3-4aad-ab4d-084a539fde58.ascat2.allelic_specific.seg.txt	MFS	High	18_q21.33	2	18
TCGA-SARC.dd87231a-d658-43b1-ace0-e43c41832718.ascat2.allelic_specific.seg.txt	MFS	High	18_q21.33	2	18
TCGA-SARC.096f354f-7479-4c65-a73e-18dbb2d631da.ascat2.allelic_specific.seg.txt	MFS	High	18_q21.33	1	18
TCGA-SARC.686e8989-223c-4fb4-9e48-8d5dc94b9e60.ascat2.allelic_specific.seg.txt	MFS	High	18_q21.33	2	18
TCGA-SARC.36591489-6cde-447d-acfe-18fa30b2b005.ascat2.allelic_specific.seg.txt	MFS	High	18_q21.33	0	18
TCGA-SARC.68c618ba-8d9b-4db9-b2b8-85be5daeda97.ascat2.allelic_specific.seg.txt	MFS	Low	18_q21.33	0	18
TCGA-SARC.5039fe19-41b3-4aad-ab4d-084a539fde58.ascat2.allelic_specific.seg.txt	MFS	High	18_q11.2	2	18
TCGA-SARC.7198d4ba-e461-4023-a007-e36c95fe4d2b.ascat2.allelic_specific.seg.txt	MFS	High	18_q11.2	1	18
TCGA-SARC.096f354f-7479-4c65-a73e-18dbb2d631da.ascat2.allelic_specific.seg.txt	MFS	High	18_q11.2	1	18
TCGA-SARC.cfe71b6d-b96c-4546-bcca-997f36883444.ascat2.allelic_specific.seg.txt	MFS	Low	18_q11.2	0	18
TCGA-SARC.6592905d-2b60-4612-b3a4-ce935577de7b.ascat2.allelic_specific.seg.txt	MFS	High	18_q11.2	0	18
TCGA-SARC.7e814757-fd09-40c3-8743-473904052f7f.ascat2.allelic_specific.seg.txt	MFS	High	18_q11.2	1	18
TCGA-SARC.286620f4-d0be-4e4f-ad93-9972c9e121fa.ascat2.allelic_specific.seg.txt	MFS	High	18_q11.2	5	18
TCGA-SARC.72d656d5-5de3-4979-80b4-7e10e6f52abe.ascat2.allelic_specific.seg.txt	MFS	High	18_q11.2	2	18
TCGA-SARC.686e8989-223c-4fb4-9e48-8d5dc94b9e60.ascat2.allelic_specific.seg.txt	MFS	High	18_q11.2	1	18
TCGA-SARC.68c618ba-8d9b-4db9-b2b8-85be5daeda97.ascat2.allelic_specific.seg.txt	MFS	Low	18_q11.2	0	18
TCGA-SARC.acb385f3-fc6b-48e1-af09-52a2baa1384f.ascat2.allelic_specific.seg.txt	MFS	High	18_q11.2	1	18
TCGA-SARC.f31af923-2fe0-48c9-b19b-7720edc23f72.ascat2.allelic_specific.seg.txt	MFS	High	18_q11.2	1	18
TCGA-SARC.506360b4-12fc-46b3-9694-50388841a64a.ascat2.allelic_specific.seg.txt	MFS	High	18_q11.2	0	18
TCGA-SARC.0354dd0a-3de5-4926-be37-b050495fafc2.ascat2.allelic_specific.seg.txt	MFS	High	18_q11.2	6	18
TCGA-SARC.6993c78e-a08a-4d22-ad84-91bbde01db72.ascat2.allelic_specific.seg.txt	MFS	Low	18_q11.2	0	18
TCGA-SARC.e5d7e2bc-630c-4eb0-90cf-137dd1d8d0cd.ascat2.allelic_specific.seg.txt	MFS	High	18_q11.2	2	18
TCGA-SARC.a139efd7-21fd-44dc-8355-023e36b2914a.ascat2.allelic_specific.seg.txt	MFS	Low	18_q11.2	0	18
TCGA-SARC.6d9b69bf-e5fc-4383-a63f-5d193a02d694.ascat2.allelic_specific.seg.txt	MFS	High	18_q11.2	5	18
TCGA-SARC.26e12bdc-5d33-40f6-ae06-34c4e8adc5d6.ascat2.allelic_specific.seg.txt	MFS	High	18_q11.2	0	18
TCGA-SARC.dd87231a-d658-43b1-ace0-e43c41832718.ascat2.allelic_specific.seg.txt	MFS	High	18_q11.2	2	18
TCGA-SARC.ffae65f7-973f-462e-8dd6-165b8d6e21a6.ascat2.allelic_specific.seg.txt	MFS	High	18_q21.33	0	18
TCGA-SARC.ffae65f7-973f-462e-8dd6-165b8d6e21a6.ascat2.allelic_specific.seg.txt	MFS	High	18_q11.2	2	18
TCGA-SARC.acb385f3-fc6b-48e1-af09-52a2baa1384f.ascat2.allelic_specific.seg.txt	MFS	High	18_q21.33	4	18
TCGA-SARC.f31af923-2fe0-48c9-b19b-7720edc23f72.ascat2.allelic_specific.seg.txt	MFS	High	18_q21.33	1	18
TCGA-SARC.506360b4-12fc-46b3-9694-50388841a64a.ascat2.allelic_specific.seg.txt	MFS	High	18_q21.33	0	18
TCGA-SARC.0354dd0a-3de5-4926-be37-b050495fafc2.ascat2.allelic_specific.seg.txt	MFS	High	18_q21.33	13	18
TCGA-SARC.6993c78e-a08a-4d22-ad84-91bbde01db72.ascat2.allelic_specific.seg.txt	MFS	Low	18_q21.33	0	18
TCGA-SARC.e5d7e2bc-630c-4eb0-90cf-137dd1d8d0cd.ascat2.allelic_specific.seg.txt	MFS	High	18_q21.33	0	18
TCGA-SARC.a139efd7-21fd-44dc-8355-023e36b2914a.ascat2.allelic_specific.seg.txt	MFS	Low	18_q21.33	0	18
TCGA-SARC.6d9b69bf-e5fc-4383-a63f-5d193a02d694.ascat2.allelic_specific.seg.txt	MFS	High	18_q21.33	0	18
TCGA-SARC.26e12bdc-5d33-40f6-ae06-34c4e8adc5d6.ascat2.allelic_specific.seg.txt	MFS	High	18_q21.33	0	18
TCGA-SARC.36591489-6cde-447d-acfe-18fa30b2b005.ascat2.allelic_specific.seg.txt	MFS	High	18_q11.2	0	18
TCGA-SARC.72d656d5-5de3-4979-80b4-7e10e6f52abe.ascat2.allelic_specific.seg.txt	MFS	High	20_p12.3	0	20
TCGA-SARC.096f354f-7479-4c65-a73e-18dbb2d631da.ascat2.allelic_specific.seg.txt	MFS	High	20_q13.33	3	20
TCGA-SARC.cfe71b6d-b96c-4546-bcca-997f36883444.ascat2.allelic_specific.seg.txt	MFS	Low	20_q13.33	0	20
TCGA-SARC.6592905d-2b60-4612-b3a4-ce935577de7b.ascat2.allelic_specific.seg.txt	MFS	High	20_q13.33	16	20
TCGA-SARC.7e814757-fd09-40c3-8743-473904052f7f.ascat2.allelic_specific.seg.txt	MFS	High	20_q13.33	3	20
TCGA-SARC.286620f4-d0be-4e4f-ad93-9972c9e121fa.ascat2.allelic_specific.seg.txt	MFS	High	20_q13.33	10	20
TCGA-SARC.acb385f3-fc6b-48e1-af09-52a2baa1384f.ascat2.allelic_specific.seg.txt	MFS	High	20_q13.33	3	20
TCGA-SARC.686e8989-223c-4fb4-9e48-8d5dc94b9e60.ascat2.allelic_specific.seg.txt	MFS	High	20_q13.33	9	20
TCGA-SARC.ffae65f7-973f-462e-8dd6-165b8d6e21a6.ascat2.allelic_specific.seg.txt	MFS	High	20_q13.33	6	20
TCGA-SARC.68c618ba-8d9b-4db9-b2b8-85be5daeda97.ascat2.allelic_specific.seg.txt	MFS	Low	20_q13.33	2	20
TCGA-SARC.7198d4ba-e461-4023-a007-e36c95fe4d2b.ascat2.allelic_specific.seg.txt	MFS	High	20_q13.33	1	20
TCGA-SARC.72d656d5-5de3-4979-80b4-7e10e6f52abe.ascat2.allelic_specific.seg.txt	MFS	High	20_q13.33	1	20
TCGA-SARC.5039fe19-41b3-4aad-ab4d-084a539fde58.ascat2.allelic_specific.seg.txt	MFS	High	20_q13.33	17	20
TCGA-SARC.f31af923-2fe0-48c9-b19b-7720edc23f72.ascat2.allelic_specific.seg.txt	MFS	High	20_p12.3	2	20
TCGA-SARC.36591489-6cde-447d-acfe-18fa30b2b005.ascat2.allelic_specific.seg.txt	MFS	High	20_q13.33	5	20
TCGA-SARC.68c618ba-8d9b-4db9-b2b8-85be5daeda97.ascat2.allelic_specific.seg.txt	MFS	Low	20_p12.3	0	20
TCGA-SARC.acb385f3-fc6b-48e1-af09-52a2baa1384f.ascat2.allelic_specific.seg.txt	MFS	High	20_p12.3	5	20
TCGA-SARC.f31af923-2fe0-48c9-b19b-7720edc23f72.ascat2.allelic_specific.seg.txt	MFS	High	20_q13.33	1	20
TCGA-SARC.506360b4-12fc-46b3-9694-50388841a64a.ascat2.allelic_specific.seg.txt	MFS	High	20_p12.3	1	20
TCGA-SARC.0354dd0a-3de5-4926-be37-b050495fafc2.ascat2.allelic_specific.seg.txt	MFS	High	20_p12.3	0	20
TCGA-SARC.6993c78e-a08a-4d22-ad84-91bbde01db72.ascat2.allelic_specific.seg.txt	MFS	Low	20_p12.3	0	20
TCGA-SARC.e5d7e2bc-630c-4eb0-90cf-137dd1d8d0cd.ascat2.allelic_specific.seg.txt	MFS	High	20_p12.3	4	20
TCGA-SARC.a139efd7-21fd-44dc-8355-023e36b2914a.ascat2.allelic_specific.seg.txt	MFS	Low	20_p12.3	0	20
TCGA-SARC.6d9b69bf-e5fc-4383-a63f-5d193a02d694.ascat2.allelic_specific.seg.txt	MFS	High	20_p12.3	2	20
TCGA-SARC.26e12bdc-5d33-40f6-ae06-34c4e8adc5d6.ascat2.allelic_specific.seg.txt	MFS	High	20_p12.3	0	20
TCGA-SARC.dd87231a-d658-43b1-ace0-e43c41832718.ascat2.allelic_specific.seg.txt	MFS	High	20_q13.33	2	20
TCGA-SARC.506360b4-12fc-46b3-9694-50388841a64a.ascat2.allelic_specific.seg.txt	MFS	High	20_q13.33	23	20
TCGA-SARC.0354dd0a-3de5-4926-be37-b050495fafc2.ascat2.allelic_specific.seg.txt	MFS	High	20_q13.33	1	20
TCGA-SARC.6993c78e-a08a-4d22-ad84-91bbde01db72.ascat2.allelic_specific.seg.txt	MFS	Low	20_q13.33	0	20
TCGA-SARC.0354dd0a-3de5-4926-be37-b050495fafc2.ascat2.allelic_specific.seg.txt	MFS	High	20_q11.21	7	20
TCGA-SARC.6993c78e-a08a-4d22-ad84-91bbde01db72.ascat2.allelic_specific.seg.txt	MFS	Low	20_q11.21	0	20
TCGA-SARC.e5d7e2bc-630c-4eb0-90cf-137dd1d8d0cd.ascat2.allelic_specific.seg.txt	MFS	High	20_q11.21	3	20
TCGA-SARC.a139efd7-21fd-44dc-8355-023e36b2914a.ascat2.allelic_specific.seg.txt	MFS	Low	20_q11.21	0	20
TCGA-SARC.6d9b69bf-e5fc-4383-a63f-5d193a02d694.ascat2.allelic_specific.seg.txt	MFS	High	20_q11.21	2	20
TCGA-SARC.26e12bdc-5d33-40f6-ae06-34c4e8adc5d6.ascat2.allelic_specific.seg.txt	MFS	High	20_q11.21	0	20
TCGA-SARC.36591489-6cde-447d-acfe-18fa30b2b005.ascat2.allelic_specific.seg.txt	MFS	High	20_p12.3	3	20
TCGA-SARC.dd87231a-d658-43b1-ace0-e43c41832718.ascat2.allelic_specific.seg.txt	MFS	High	20_p12.3	9	20
TCGA-SARC.5039fe19-41b3-4aad-ab4d-084a539fde58.ascat2.allelic_specific.seg.txt	MFS	High	20_p12.3	0	20
TCGA-SARC.7198d4ba-e461-4023-a007-e36c95fe4d2b.ascat2.allelic_specific.seg.txt	MFS	High	20_p12.3	0	20
TCGA-SARC.096f354f-7479-4c65-a73e-18dbb2d631da.ascat2.allelic_specific.seg.txt	MFS	High	20_p12.3	9	20
TCGA-SARC.cfe71b6d-b96c-4546-bcca-997f36883444.ascat2.allelic_specific.seg.txt	MFS	Low	20_p12.3	0	20
TCGA-SARC.6592905d-2b60-4612-b3a4-ce935577de7b.ascat2.allelic_specific.seg.txt	MFS	High	20_p12.3	3	20
TCGA-SARC.7e814757-fd09-40c3-8743-473904052f7f.ascat2.allelic_specific.seg.txt	MFS	High	20_p12.3	0	20
TCGA-SARC.286620f4-d0be-4e4f-ad93-9972c9e121fa.ascat2.allelic_specific.seg.txt	MFS	High	20_p12.3	1	20
TCGA-SARC.506360b4-12fc-46b3-9694-50388841a64a.ascat2.allelic_specific.seg.txt	MFS	High	20_q11.21	3	20
TCGA-SARC.f31af923-2fe0-48c9-b19b-7720edc23f72.ascat2.allelic_specific.seg.txt	MFS	High	20_q11.21	0	20
TCGA-SARC.acb385f3-fc6b-48e1-af09-52a2baa1384f.ascat2.allelic_specific.seg.txt	MFS	High	20_q11.21	4	20
TCGA-SARC.68c618ba-8d9b-4db9-b2b8-85be5daeda97.ascat2.allelic_specific.seg.txt	MFS	Low	20_q11.21	2	20
TCGA-SARC.e5d7e2bc-630c-4eb0-90cf-137dd1d8d0cd.ascat2.allelic_specific.seg.txt	MFS	High	20_q13.33	1	20
TCGA-SARC.a139efd7-21fd-44dc-8355-023e36b2914a.ascat2.allelic_specific.seg.txt	MFS	Low	20_q13.33	0	20
TCGA-SARC.6d9b69bf-e5fc-4383-a63f-5d193a02d694.ascat2.allelic_specific.seg.txt	MFS	High	20_q13.33	3	20
TCGA-SARC.26e12bdc-5d33-40f6-ae06-34c4e8adc5d6.ascat2.allelic_specific.seg.txt	MFS	High	20_q13.33	0	20
TCGA-SARC.36591489-6cde-447d-acfe-18fa30b2b005.ascat2.allelic_specific.seg.txt	MFS	High	20_q11.21	3	20
TCGA-SARC.dd87231a-d658-43b1-ace0-e43c41832718.ascat2.allelic_specific.seg.txt	MFS	High	20_q11.21	2	20
TCGA-SARC.5039fe19-41b3-4aad-ab4d-084a539fde58.ascat2.allelic_specific.seg.txt	MFS	High	20_q11.21	5	20
TCGA-SARC.686e8989-223c-4fb4-9e48-8d5dc94b9e60.ascat2.allelic_specific.seg.txt	MFS	High	20_p12.3	3	20
TCGA-SARC.7198d4ba-e461-4023-a007-e36c95fe4d2b.ascat2.allelic_specific.seg.txt	MFS	High	20_q11.21	0	20
TCGA-SARC.ffae65f7-973f-462e-8dd6-165b8d6e21a6.ascat2.allelic_specific.seg.txt	MFS	High	20_p12.3	1	20
TCGA-SARC.6592905d-2b60-4612-b3a4-ce935577de7b.ascat2.allelic_specific.seg.txt	MFS	High	20_q11.21	7	20
TCGA-SARC.7e814757-fd09-40c3-8743-473904052f7f.ascat2.allelic_specific.seg.txt	MFS	High	20_q11.21	2	20
TCGA-SARC.286620f4-d0be-4e4f-ad93-9972c9e121fa.ascat2.allelic_specific.seg.txt	MFS	High	20_q11.21	3	20
TCGA-SARC.72d656d5-5de3-4979-80b4-7e10e6f52abe.ascat2.allelic_specific.seg.txt	MFS	High	20_q11.21	2	20
TCGA-SARC.686e8989-223c-4fb4-9e48-8d5dc94b9e60.ascat2.allelic_specific.seg.txt	MFS	High	20_q11.21	2	20
TCGA-SARC.ffae65f7-973f-462e-8dd6-165b8d6e21a6.ascat2.allelic_specific.seg.txt	MFS	High	20_q11.21	2	20
TCGA-SARC.096f354f-7479-4c65-a73e-18dbb2d631da.ascat2.allelic_specific.seg.txt	MFS	High	20_q11.21	2	20
TCGA-SARC.cfe71b6d-b96c-4546-bcca-997f36883444.ascat2.allelic_specific.seg.txt	MFS	Low	20_q11.21	0	20
