# Supplementary material for: Unravelling homologous recombination repair deficiency and therapeutic opportunities in soft tissue and bone sarcoma
Source: EMBO Mol Med. 2023 Feb 13;15(4):e16863. doi: 10.15252/emmm.202216863 (PMC10086583; doi:10.15252/emmm.202216863)
Supplement: Supplementary file 6 — Source Data for Figure 2 [file EMMM-15-e16863-s004.zip › Fig2/Fig2J.xls]

## Sheet: Fig2J
patient_path	Tumor_type	HRD32	variable	value	chromosome
TCGA-SARC.17009a70-61f1-4363-ab21-9b6efd972d97.ascat2.allelic_specific.seg.txt	uLMS	High	2_p16.1	1	2
TCGA-SARC.f84098f3-f23f-47ce-8a7c-621258e24021.ascat2.allelic_specific.seg.txt	uLMS	High	2_p16.1	3	2
TCGA-SARC.fc168f3e-34b0-42cd-97f5-5a5bce21ee34.ascat2.allelic_specific.seg.txt	uLMS	Low	2_p16.1	1	2
TCGA-SARC.2a38dd75-f4b4-4178-ba47-ebb2ef8551bd.ascat2.allelic_specific.seg.txt	uLMS	Low	2_p16.1	0	2
TCGA-SARC.a9835890-6a8d-4851-bc48-7abd4f254bbf.ascat2.allelic_specific.seg.txt	uLMS	High	2_p16.1	1	2
TCGA-SARC.6d4f7b42-0796-4be3-8eda-0a866e282e1b.ascat2.allelic_specific.seg.txt	uLMS	High	2_p16.1	1	2
TCGA-SARC.6d98506f-9d10-47d5-8fed-4e11cec0bad2.ascat2.allelic_specific.seg.txt	uLMS	High	2_p16.1	0	2
TCGA-SARC.eb118aaa-c623-40fb-b489-bb0b846b082f.ascat2.allelic_specific.seg.txt	uLMS	Low	2_p16.1	1	2
TCGA-SARC.2dc3c665-007d-46c5-86ff-9ac939f7eb9b.ascat2.allelic_specific.seg.txt	uLMS	Low	2_p16.1	1	2
TCGA-SARC.309737bf-aeeb-4f88-9042-e62cc52df00f.ascat2.allelic_specific.seg.txt	uLMS	High	2_p16.1	1	2
TCGA-SARC.f72d24bd-65f1-4b7e-b2e4-4e93cf4023f2.ascat2.allelic_specific.seg.txt	uLMS	High	2_p16.1	6	2
TCGA-SARC.d37a4725-ac99-4902-8aed-e00d0bbc79cc.ascat2.allelic_specific.seg.txt	uLMS	High	2_p16.1	1	2
TCGA-SARC.04433529-fc9a-439f-b645-cbd55904470d.ascat2.allelic_specific.seg.txt	uLMS	High	2_p16.1	0	2
TCGA-SARC.9c8245da-bbbc-426e-9245-cdfe1e6079d3.ascat2.allelic_specific.seg.txt	uLMS	High	2_p16.1	11	2
TCGA-SARC.5ee66c48-47f1-4733-8a41-a57aeadc6d07.ascat2.allelic_specific.seg.txt	uLMS	High	2_p16.1	2	2
TCGA-SARC.cf3bad65-0513-4831-9de0-45fba06ed615.ascat2.allelic_specific.seg.txt	uLMS	Low	2_p16.1	0	2
TCGA-SARC.8e3731a9-16af-446f-9657-2390839f3986.ascat2.allelic_specific.seg.txt	uLMS	High	2_p16.1	2	2
TCGA-SARC.673d65c1-c227-4c93-bc47-81bc18597422.ascat2.allelic_specific.seg.txt	uLMS	High	2_p16.1	2	2
TCGA-SARC.1e058aff-8fe8-44b1-b0b0-57e08610e8c7.ascat2.allelic_specific.seg.txt	uLMS	Low	2_p16.1	0	2
TCGA-SARC.1e1caf9c-70f1-4184-8ee2-871bd9ac81dc.ascat2.allelic_specific.seg.txt	uLMS	Low	2_p16.1	2	2
TCGA-SARC.7b75decd-ac9b-4cab-bddc-293569eb4ad1.ascat2.allelic_specific.seg.txt	uLMS	Low	2_p16.1	0	2
TCGA-SARC.29235268-4f4d-478c-8af3-1d908be031e9.ascat2.allelic_specific.seg.txt	uLMS	High	2_p16.1	0	2
TCGA-SARC.5f38663f-a033-4cd1-9962-33b2c23c3f65.ascat2.allelic_specific.seg.txt	uLMS	High	2_p16.1	1	2
TCGA-SARC.98958fb5-a984-4173-8e2a-7c4043bf0faa.ascat2.allelic_specific.seg.txt	uLMS	Low	2_p16.1	0	2
TCGA-SARC.0481cd5d-3183-4ef5-8849-7305ec2eb9a2.ascat2.allelic_specific.seg.txt	uLMS	High	2_p16.1	25	2
TCGA-SARC.479d61d7-b682-4760-8fea-92b7e52c802a.ascat2.allelic_specific.seg.txt	uLMS	High	2_p16.1	3	2
TCGA-SARC.2798b35c-6a9f-4716-9ffc-933c1395ba87.ascat2.allelic_specific.seg.txt	uLMS	Low	2_p16.1	1	2
TCGA-SARC.2047428f-14d9-474f-9dbe-57145bf6309c.ascat2.allelic_specific.seg.txt	uLMS	High	2_p16.1	1	2
TCGA-SARC.ca032186-cf0a-47c8-a29d-ea5fd60eae92.ascat2.allelic_specific.seg.txt	uLMS	High	2_p16.1	2	2
TCGA-SARC.2798b35c-6a9f-4716-9ffc-933c1395ba87.ascat2.allelic_specific.seg.txt	uLMS	Low	3_q23	0	3
TCGA-SARC.479d61d7-b682-4760-8fea-92b7e52c802a.ascat2.allelic_specific.seg.txt	uLMS	High	3_q23	2	3
TCGA-SARC.0481cd5d-3183-4ef5-8849-7305ec2eb9a2.ascat2.allelic_specific.seg.txt	uLMS	High	3_q23	2	3
TCGA-SARC.98958fb5-a984-4173-8e2a-7c4043bf0faa.ascat2.allelic_specific.seg.txt	uLMS	Low	3_q23	1	3
TCGA-SARC.ca032186-cf0a-47c8-a29d-ea5fd60eae92.ascat2.allelic_specific.seg.txt	uLMS	High	3_q23	1	3
TCGA-SARC.1e1caf9c-70f1-4184-8ee2-871bd9ac81dc.ascat2.allelic_specific.seg.txt	uLMS	Low	3_q23	2	3
TCGA-SARC.7b75decd-ac9b-4cab-bddc-293569eb4ad1.ascat2.allelic_specific.seg.txt	uLMS	Low	3_q23	0	3
TCGA-SARC.1e058aff-8fe8-44b1-b0b0-57e08610e8c7.ascat2.allelic_specific.seg.txt	uLMS	Low	3_q23	0	3
TCGA-SARC.673d65c1-c227-4c93-bc47-81bc18597422.ascat2.allelic_specific.seg.txt	uLMS	High	3_q23	2	3
TCGA-SARC.8e3731a9-16af-446f-9657-2390839f3986.ascat2.allelic_specific.seg.txt	uLMS	High	3_q23	3	3
TCGA-SARC.2047428f-14d9-474f-9dbe-57145bf6309c.ascat2.allelic_specific.seg.txt	uLMS	High	3_q23	2	3
TCGA-SARC.29235268-4f4d-478c-8af3-1d908be031e9.ascat2.allelic_specific.seg.txt	uLMS	High	3_q23	0	3
TCGA-SARC.cf3bad65-0513-4831-9de0-45fba06ed615.ascat2.allelic_specific.seg.txt	uLMS	Low	3_q23	1	3
TCGA-SARC.eb118aaa-c623-40fb-b489-bb0b846b082f.ascat2.allelic_specific.seg.txt	uLMS	Low	3_q23	0	3
TCGA-SARC.9c8245da-bbbc-426e-9245-cdfe1e6079d3.ascat2.allelic_specific.seg.txt	uLMS	High	3_q23	1	3
TCGA-SARC.04433529-fc9a-439f-b645-cbd55904470d.ascat2.allelic_specific.seg.txt	uLMS	High	3_q23	1	3
TCGA-SARC.d37a4725-ac99-4902-8aed-e00d0bbc79cc.ascat2.allelic_specific.seg.txt	uLMS	High	3_q23	0	3
TCGA-SARC.f72d24bd-65f1-4b7e-b2e4-4e93cf4023f2.ascat2.allelic_specific.seg.txt	uLMS	High	3_q23	8	3
TCGA-SARC.309737bf-aeeb-4f88-9042-e62cc52df00f.ascat2.allelic_specific.seg.txt	uLMS	High	3_q23	1	3
TCGA-SARC.5ee66c48-47f1-4733-8a41-a57aeadc6d07.ascat2.allelic_specific.seg.txt	uLMS	High	3_q23	1	3
TCGA-SARC.6d98506f-9d10-47d5-8fed-4e11cec0bad2.ascat2.allelic_specific.seg.txt	uLMS	High	3_q23	1	3
TCGA-SARC.6d4f7b42-0796-4be3-8eda-0a866e282e1b.ascat2.allelic_specific.seg.txt	uLMS	High	3_q23	0	3
TCGA-SARC.a9835890-6a8d-4851-bc48-7abd4f254bbf.ascat2.allelic_specific.seg.txt	uLMS	High	3_q23	2	3
TCGA-SARC.2a38dd75-f4b4-4178-ba47-ebb2ef8551bd.ascat2.allelic_specific.seg.txt	uLMS	Low	3_q23	0	3
TCGA-SARC.fc168f3e-34b0-42cd-97f5-5a5bce21ee34.ascat2.allelic_specific.seg.txt	uLMS	Low	3_q23	0	3
TCGA-SARC.f84098f3-f23f-47ce-8a7c-621258e24021.ascat2.allelic_specific.seg.txt	uLMS	High	3_q23	2	3
TCGA-SARC.5f38663f-a033-4cd1-9962-33b2c23c3f65.ascat2.allelic_specific.seg.txt	uLMS	High	3_q23	1	3
TCGA-SARC.17009a70-61f1-4363-ab21-9b6efd972d97.ascat2.allelic_specific.seg.txt	uLMS	High	3_q23	0	3
TCGA-SARC.2dc3c665-007d-46c5-86ff-9ac939f7eb9b.ascat2.allelic_specific.seg.txt	uLMS	Low	3_q23	0	3
TCGA-SARC.fc168f3e-34b0-42cd-97f5-5a5bce21ee34.ascat2.allelic_specific.seg.txt	uLMS	Low	3_p25.3	1	3
TCGA-SARC.f84098f3-f23f-47ce-8a7c-621258e24021.ascat2.allelic_specific.seg.txt	uLMS	High	3_p25.3	1	3
TCGA-SARC.5ee66c48-47f1-4733-8a41-a57aeadc6d07.ascat2.allelic_specific.seg.txt	uLMS	High	3_p25.3	0	3
TCGA-SARC.8e3731a9-16af-446f-9657-2390839f3986.ascat2.allelic_specific.seg.txt	uLMS	High	3_p25.3	2	3
TCGA-SARC.673d65c1-c227-4c93-bc47-81bc18597422.ascat2.allelic_specific.seg.txt	uLMS	High	3_p25.3	2	3
TCGA-SARC.1e058aff-8fe8-44b1-b0b0-57e08610e8c7.ascat2.allelic_specific.seg.txt	uLMS	Low	3_p25.3	0	3
TCGA-SARC.1e1caf9c-70f1-4184-8ee2-871bd9ac81dc.ascat2.allelic_specific.seg.txt	uLMS	Low	3_p25.3	2	3
TCGA-SARC.7b75decd-ac9b-4cab-bddc-293569eb4ad1.ascat2.allelic_specific.seg.txt	uLMS	Low	3_p25.3	0	3
TCGA-SARC.29235268-4f4d-478c-8af3-1d908be031e9.ascat2.allelic_specific.seg.txt	uLMS	High	3_p25.3	1	3
TCGA-SARC.ca032186-cf0a-47c8-a29d-ea5fd60eae92.ascat2.allelic_specific.seg.txt	uLMS	High	3_p25.3	2	3
TCGA-SARC.98958fb5-a984-4173-8e2a-7c4043bf0faa.ascat2.allelic_specific.seg.txt	uLMS	Low	3_p25.3	0	3
TCGA-SARC.0481cd5d-3183-4ef5-8849-7305ec2eb9a2.ascat2.allelic_specific.seg.txt	uLMS	High	3_p25.3	3	3
TCGA-SARC.479d61d7-b682-4760-8fea-92b7e52c802a.ascat2.allelic_specific.seg.txt	uLMS	High	3_p25.3	2	3
TCGA-SARC.2798b35c-6a9f-4716-9ffc-933c1395ba87.ascat2.allelic_specific.seg.txt	uLMS	Low	3_p25.3	0	3
TCGA-SARC.17009a70-61f1-4363-ab21-9b6efd972d97.ascat2.allelic_specific.seg.txt	uLMS	High	3_p25.3	0	3
TCGA-SARC.cf3bad65-0513-4831-9de0-45fba06ed615.ascat2.allelic_specific.seg.txt	uLMS	Low	3_p25.3	0	3
TCGA-SARC.2047428f-14d9-474f-9dbe-57145bf6309c.ascat2.allelic_specific.seg.txt	uLMS	High	3_p25.3	0	3
TCGA-SARC.2a38dd75-f4b4-4178-ba47-ebb2ef8551bd.ascat2.allelic_specific.seg.txt	uLMS	Low	3_p25.3	0	3
TCGA-SARC.6d4f7b42-0796-4be3-8eda-0a866e282e1b.ascat2.allelic_specific.seg.txt	uLMS	High	3_p25.3	0	3
TCGA-SARC.6d98506f-9d10-47d5-8fed-4e11cec0bad2.ascat2.allelic_specific.seg.txt	uLMS	High	3_p25.3	4	3
TCGA-SARC.eb118aaa-c623-40fb-b489-bb0b846b082f.ascat2.allelic_specific.seg.txt	uLMS	Low	3_p25.3	0	3
TCGA-SARC.2dc3c665-007d-46c5-86ff-9ac939f7eb9b.ascat2.allelic_specific.seg.txt	uLMS	Low	3_p25.3	0	3
TCGA-SARC.a9835890-6a8d-4851-bc48-7abd4f254bbf.ascat2.allelic_specific.seg.txt	uLMS	High	3_p25.3	2	3
TCGA-SARC.f72d24bd-65f1-4b7e-b2e4-4e93cf4023f2.ascat2.allelic_specific.seg.txt	uLMS	High	3_p25.3	2	3
TCGA-SARC.d37a4725-ac99-4902-8aed-e00d0bbc79cc.ascat2.allelic_specific.seg.txt	uLMS	High	3_p25.3	1	3
TCGA-SARC.04433529-fc9a-439f-b645-cbd55904470d.ascat2.allelic_specific.seg.txt	uLMS	High	3_p25.3	0	3
TCGA-SARC.5f38663f-a033-4cd1-9962-33b2c23c3f65.ascat2.allelic_specific.seg.txt	uLMS	High	3_p25.3	1	3
TCGA-SARC.309737bf-aeeb-4f88-9042-e62cc52df00f.ascat2.allelic_specific.seg.txt	uLMS	High	3_p25.3	0	3
TCGA-SARC.9c8245da-bbbc-426e-9245-cdfe1e6079d3.ascat2.allelic_specific.seg.txt	uLMS	High	3_p25.3	1	3
TCGA-SARC.2798b35c-6a9f-4716-9ffc-933c1395ba87.ascat2.allelic_specific.seg.txt	uLMS	Low	5_q13.2	0	5
TCGA-SARC.479d61d7-b682-4760-8fea-92b7e52c802a.ascat2.allelic_specific.seg.txt	uLMS	High	5_q13.2	2	5
TCGA-SARC.0481cd5d-3183-4ef5-8849-7305ec2eb9a2.ascat2.allelic_specific.seg.txt	uLMS	High	5_q13.2	1	5
TCGA-SARC.98958fb5-a984-4173-8e2a-7c4043bf0faa.ascat2.allelic_specific.seg.txt	uLMS	Low	5_q13.2	0	5
TCGA-SARC.29235268-4f4d-478c-8af3-1d908be031e9.ascat2.allelic_specific.seg.txt	uLMS	High	5_q13.2	0	5
TCGA-SARC.7b75decd-ac9b-4cab-bddc-293569eb4ad1.ascat2.allelic_specific.seg.txt	uLMS	Low	5_q13.2	0	5
TCGA-SARC.1e1caf9c-70f1-4184-8ee2-871bd9ac81dc.ascat2.allelic_specific.seg.txt	uLMS	Low	5_q13.2	2	5
TCGA-SARC.1e058aff-8fe8-44b1-b0b0-57e08610e8c7.ascat2.allelic_specific.seg.txt	uLMS	Low	5_q13.2	0	5
TCGA-SARC.2047428f-14d9-474f-9dbe-57145bf6309c.ascat2.allelic_specific.seg.txt	uLMS	High	5_q13.2	1	5
TCGA-SARC.673d65c1-c227-4c93-bc47-81bc18597422.ascat2.allelic_specific.seg.txt	uLMS	High	5_q13.2	2	5
TCGA-SARC.ca032186-cf0a-47c8-a29d-ea5fd60eae92.ascat2.allelic_specific.seg.txt	uLMS	High	5_q13.2	2	5
TCGA-SARC.cf3bad65-0513-4831-9de0-45fba06ed615.ascat2.allelic_specific.seg.txt	uLMS	Low	5_q13.2	0	5
TCGA-SARC.2dc3c665-007d-46c5-86ff-9ac939f7eb9b.ascat2.allelic_specific.seg.txt	uLMS	Low	5_q13.2	0	5
TCGA-SARC.9c8245da-bbbc-426e-9245-cdfe1e6079d3.ascat2.allelic_specific.seg.txt	uLMS	High	5_q13.2	5	5
TCGA-SARC.04433529-fc9a-439f-b645-cbd55904470d.ascat2.allelic_specific.seg.txt	uLMS	High	5_q13.2	0	5
TCGA-SARC.d37a4725-ac99-4902-8aed-e00d0bbc79cc.ascat2.allelic_specific.seg.txt	uLMS	High	5_q13.2	0	5
TCGA-SARC.f72d24bd-65f1-4b7e-b2e4-4e93cf4023f2.ascat2.allelic_specific.seg.txt	uLMS	High	5_q13.2	2	5
TCGA-SARC.309737bf-aeeb-4f88-9042-e62cc52df00f.ascat2.allelic_specific.seg.txt	uLMS	High	5_q13.2	0	5
TCGA-SARC.eb118aaa-c623-40fb-b489-bb0b846b082f.ascat2.allelic_specific.seg.txt	uLMS	Low	5_q13.2	0	5
TCGA-SARC.6d98506f-9d10-47d5-8fed-4e11cec0bad2.ascat2.allelic_specific.seg.txt	uLMS	High	5_q13.2	2	5
TCGA-SARC.6d4f7b42-0796-4be3-8eda-0a866e282e1b.ascat2.allelic_specific.seg.txt	uLMS	High	5_q13.2	1	5
TCGA-SARC.a9835890-6a8d-4851-bc48-7abd4f254bbf.ascat2.allelic_specific.seg.txt	uLMS	High	5_q13.2	1	5
TCGA-SARC.2a38dd75-f4b4-4178-ba47-ebb2ef8551bd.ascat2.allelic_specific.seg.txt	uLMS	Low	5_q13.2	0	5
TCGA-SARC.fc168f3e-34b0-42cd-97f5-5a5bce21ee34.ascat2.allelic_specific.seg.txt	uLMS	Low	5_q13.2	0	5
TCGA-SARC.8e3731a9-16af-446f-9657-2390839f3986.ascat2.allelic_specific.seg.txt	uLMS	High	5_q13.2	6	5
TCGA-SARC.f84098f3-f23f-47ce-8a7c-621258e24021.ascat2.allelic_specific.seg.txt	uLMS	High	5_q13.2	2	5
TCGA-SARC.5f38663f-a033-4cd1-9962-33b2c23c3f65.ascat2.allelic_specific.seg.txt	uLMS	High	5_q13.2	1	5
TCGA-SARC.5ee66c48-47f1-4733-8a41-a57aeadc6d07.ascat2.allelic_specific.seg.txt	uLMS	High	5_q13.2	2	5
TCGA-SARC.2dc3c665-007d-46c5-86ff-9ac939f7eb9b.ascat2.allelic_specific.seg.txt	uLMS	Low	5_p13.2	0	5
TCGA-SARC.f84098f3-f23f-47ce-8a7c-621258e24021.ascat2.allelic_specific.seg.txt	uLMS	High	5_p13.2	2	5
TCGA-SARC.5ee66c48-47f1-4733-8a41-a57aeadc6d07.ascat2.allelic_specific.seg.txt	uLMS	High	5_p13.2	2	5
TCGA-SARC.8e3731a9-16af-446f-9657-2390839f3986.ascat2.allelic_specific.seg.txt	uLMS	High	5_p13.2	7	5
TCGA-SARC.673d65c1-c227-4c93-bc47-81bc18597422.ascat2.allelic_specific.seg.txt	uLMS	High	5_p13.2	2	5
TCGA-SARC.1e058aff-8fe8-44b1-b0b0-57e08610e8c7.ascat2.allelic_specific.seg.txt	uLMS	Low	5_p13.2	1	5
TCGA-SARC.1e1caf9c-70f1-4184-8ee2-871bd9ac81dc.ascat2.allelic_specific.seg.txt	uLMS	Low	5_p13.2	4	5
TCGA-SARC.7b75decd-ac9b-4cab-bddc-293569eb4ad1.ascat2.allelic_specific.seg.txt	uLMS	Low	5_p13.2	0	5
TCGA-SARC.17009a70-61f1-4363-ab21-9b6efd972d97.ascat2.allelic_specific.seg.txt	uLMS	High	5_q13.2	0	5
TCGA-SARC.ca032186-cf0a-47c8-a29d-ea5fd60eae92.ascat2.allelic_specific.seg.txt	uLMS	High	5_p13.2	2	5
TCGA-SARC.98958fb5-a984-4173-8e2a-7c4043bf0faa.ascat2.allelic_specific.seg.txt	uLMS	Low	5_p13.2	0	5
TCGA-SARC.0481cd5d-3183-4ef5-8849-7305ec2eb9a2.ascat2.allelic_specific.seg.txt	uLMS	High	5_p13.2	1	5
TCGA-SARC.479d61d7-b682-4760-8fea-92b7e52c802a.ascat2.allelic_specific.seg.txt	uLMS	High	5_p13.2	2	5
TCGA-SARC.2798b35c-6a9f-4716-9ffc-933c1395ba87.ascat2.allelic_specific.seg.txt	uLMS	Low	5_p13.2	0	5
TCGA-SARC.2047428f-14d9-474f-9dbe-57145bf6309c.ascat2.allelic_specific.seg.txt	uLMS	High	5_p13.2	1	5
TCGA-SARC.29235268-4f4d-478c-8af3-1d908be031e9.ascat2.allelic_specific.seg.txt	uLMS	High	5_p13.2	0	5
TCGA-SARC.5f38663f-a033-4cd1-9962-33b2c23c3f65.ascat2.allelic_specific.seg.txt	uLMS	High	5_p13.2	2	5
TCGA-SARC.cf3bad65-0513-4831-9de0-45fba06ed615.ascat2.allelic_specific.seg.txt	uLMS	Low	5_p13.2	0	5
TCGA-SARC.fc168f3e-34b0-42cd-97f5-5a5bce21ee34.ascat2.allelic_specific.seg.txt	uLMS	Low	5_p13.2	0	5
TCGA-SARC.2a38dd75-f4b4-4178-ba47-ebb2ef8551bd.ascat2.allelic_specific.seg.txt	uLMS	Low	5_p13.2	0	5
TCGA-SARC.a9835890-6a8d-4851-bc48-7abd4f254bbf.ascat2.allelic_specific.seg.txt	uLMS	High	5_p13.2	2	5
TCGA-SARC.6d4f7b42-0796-4be3-8eda-0a866e282e1b.ascat2.allelic_specific.seg.txt	uLMS	High	5_p13.2	0	5
TCGA-SARC.6d98506f-9d10-47d5-8fed-4e11cec0bad2.ascat2.allelic_specific.seg.txt	uLMS	High	5_p13.2	2	5
TCGA-SARC.17009a70-61f1-4363-ab21-9b6efd972d97.ascat2.allelic_specific.seg.txt	uLMS	High	5_p13.2	0	5
TCGA-SARC.309737bf-aeeb-4f88-9042-e62cc52df00f.ascat2.allelic_specific.seg.txt	uLMS	High	5_p13.2	0	5
TCGA-SARC.f72d24bd-65f1-4b7e-b2e4-4e93cf4023f2.ascat2.allelic_specific.seg.txt	uLMS	High	5_p13.2	2	5
TCGA-SARC.d37a4725-ac99-4902-8aed-e00d0bbc79cc.ascat2.allelic_specific.seg.txt	uLMS	High	5_p13.2	3	5
TCGA-SARC.04433529-fc9a-439f-b645-cbd55904470d.ascat2.allelic_specific.seg.txt	uLMS	High	5_p13.2	1	5
TCGA-SARC.9c8245da-bbbc-426e-9245-cdfe1e6079d3.ascat2.allelic_specific.seg.txt	uLMS	High	5_p13.2	5	5
TCGA-SARC.eb118aaa-c623-40fb-b489-bb0b846b082f.ascat2.allelic_specific.seg.txt	uLMS	Low	5_p13.2	0	5
TCGA-SARC.479d61d7-b682-4760-8fea-92b7e52c802a.ascat2.allelic_specific.seg.txt	uLMS	High	6_p21.31	1	6
TCGA-SARC.0481cd5d-3183-4ef5-8849-7305ec2eb9a2.ascat2.allelic_specific.seg.txt	uLMS	High	6_p21.31	0	6
TCGA-SARC.98958fb5-a984-4173-8e2a-7c4043bf0faa.ascat2.allelic_specific.seg.txt	uLMS	Low	6_p21.31	0	6
TCGA-SARC.ca032186-cf0a-47c8-a29d-ea5fd60eae92.ascat2.allelic_specific.seg.txt	uLMS	High	6_p21.31	3	6
TCGA-SARC.29235268-4f4d-478c-8af3-1d908be031e9.ascat2.allelic_specific.seg.txt	uLMS	High	6_p21.31	1	6
TCGA-SARC.1e058aff-8fe8-44b1-b0b0-57e08610e8c7.ascat2.allelic_specific.seg.txt	uLMS	Low	6_p21.31	1	6
TCGA-SARC.1e1caf9c-70f1-4184-8ee2-871bd9ac81dc.ascat2.allelic_specific.seg.txt	uLMS	Low	6_p21.31	0	6
TCGA-SARC.673d65c1-c227-4c93-bc47-81bc18597422.ascat2.allelic_specific.seg.txt	uLMS	High	6_p21.31	5	6
TCGA-SARC.8e3731a9-16af-446f-9657-2390839f3986.ascat2.allelic_specific.seg.txt	uLMS	High	6_p21.31	2	6
TCGA-SARC.5ee66c48-47f1-4733-8a41-a57aeadc6d07.ascat2.allelic_specific.seg.txt	uLMS	High	6_p21.31	2	6
TCGA-SARC.2798b35c-6a9f-4716-9ffc-933c1395ba87.ascat2.allelic_specific.seg.txt	uLMS	Low	6_p21.31	0	6
TCGA-SARC.7b75decd-ac9b-4cab-bddc-293569eb4ad1.ascat2.allelic_specific.seg.txt	uLMS	Low	6_p21.31	1	6
TCGA-SARC.17009a70-61f1-4363-ab21-9b6efd972d97.ascat2.allelic_specific.seg.txt	uLMS	High	6_p21.31	0	6
TCGA-SARC.2047428f-14d9-474f-9dbe-57145bf6309c.ascat2.allelic_specific.seg.txt	uLMS	High	6_p21.31	2	6
TCGA-SARC.5f38663f-a033-4cd1-9962-33b2c23c3f65.ascat2.allelic_specific.seg.txt	uLMS	High	6_p21.31	1	6
TCGA-SARC.cf3bad65-0513-4831-9de0-45fba06ed615.ascat2.allelic_specific.seg.txt	uLMS	Low	6_p21.31	0	6
TCGA-SARC.fc168f3e-34b0-42cd-97f5-5a5bce21ee34.ascat2.allelic_specific.seg.txt	uLMS	Low	6_p21.31	1	6
TCGA-SARC.2a38dd75-f4b4-4178-ba47-ebb2ef8551bd.ascat2.allelic_specific.seg.txt	uLMS	Low	6_p21.31	0	6
TCGA-SARC.a9835890-6a8d-4851-bc48-7abd4f254bbf.ascat2.allelic_specific.seg.txt	uLMS	High	6_p21.31	1	6
TCGA-SARC.6d4f7b42-0796-4be3-8eda-0a866e282e1b.ascat2.allelic_specific.seg.txt	uLMS	High	6_p21.31	0	6
TCGA-SARC.6d98506f-9d10-47d5-8fed-4e11cec0bad2.ascat2.allelic_specific.seg.txt	uLMS	High	6_p21.31	2	6
TCGA-SARC.f84098f3-f23f-47ce-8a7c-621258e24021.ascat2.allelic_specific.seg.txt	uLMS	High	6_p21.31	2	6
TCGA-SARC.2dc3c665-007d-46c5-86ff-9ac939f7eb9b.ascat2.allelic_specific.seg.txt	uLMS	Low	6_p21.31	0	6
TCGA-SARC.309737bf-aeeb-4f88-9042-e62cc52df00f.ascat2.allelic_specific.seg.txt	uLMS	High	6_p21.31	1	6
TCGA-SARC.f72d24bd-65f1-4b7e-b2e4-4e93cf4023f2.ascat2.allelic_specific.seg.txt	uLMS	High	6_p21.31	0	6
TCGA-SARC.d37a4725-ac99-4902-8aed-e00d0bbc79cc.ascat2.allelic_specific.seg.txt	uLMS	High	6_p21.31	0	6
TCGA-SARC.04433529-fc9a-439f-b645-cbd55904470d.ascat2.allelic_specific.seg.txt	uLMS	High	6_p21.31	0	6
TCGA-SARC.9c8245da-bbbc-426e-9245-cdfe1e6079d3.ascat2.allelic_specific.seg.txt	uLMS	High	6_p21.31	2	6
TCGA-SARC.eb118aaa-c623-40fb-b489-bb0b846b082f.ascat2.allelic_specific.seg.txt	uLMS	Low	6_p21.31	1	6
TCGA-SARC.2798b35c-6a9f-4716-9ffc-933c1395ba87.ascat2.allelic_specific.seg.txt	uLMS	Low	7_p12.3	0	7
TCGA-SARC.479d61d7-b682-4760-8fea-92b7e52c802a.ascat2.allelic_specific.seg.txt	uLMS	High	7_p12.3	0	7
TCGA-SARC.0481cd5d-3183-4ef5-8849-7305ec2eb9a2.ascat2.allelic_specific.seg.txt	uLMS	High	7_p12.3	1	7
TCGA-SARC.98958fb5-a984-4173-8e2a-7c4043bf0faa.ascat2.allelic_specific.seg.txt	uLMS	Low	7_p12.3	0	7
TCGA-SARC.ca032186-cf0a-47c8-a29d-ea5fd60eae92.ascat2.allelic_specific.seg.txt	uLMS	High	7_p12.3	2	7
TCGA-SARC.1e058aff-8fe8-44b1-b0b0-57e08610e8c7.ascat2.allelic_specific.seg.txt	uLMS	Low	7_p12.3	0	7
TCGA-SARC.7b75decd-ac9b-4cab-bddc-293569eb4ad1.ascat2.allelic_specific.seg.txt	uLMS	Low	7_p12.3	0	7
TCGA-SARC.1e1caf9c-70f1-4184-8ee2-871bd9ac81dc.ascat2.allelic_specific.seg.txt	uLMS	Low	7_p12.3	2	7
TCGA-SARC.673d65c1-c227-4c93-bc47-81bc18597422.ascat2.allelic_specific.seg.txt	uLMS	High	7_p12.3	2	7
TCGA-SARC.8e3731a9-16af-446f-9657-2390839f3986.ascat2.allelic_specific.seg.txt	uLMS	High	7_p12.3	3	7
TCGA-SARC.2047428f-14d9-474f-9dbe-57145bf6309c.ascat2.allelic_specific.seg.txt	uLMS	High	7_p12.3	2	7
TCGA-SARC.29235268-4f4d-478c-8af3-1d908be031e9.ascat2.allelic_specific.seg.txt	uLMS	High	7_p12.3	0	7
TCGA-SARC.5f38663f-a033-4cd1-9962-33b2c23c3f65.ascat2.allelic_specific.seg.txt	uLMS	High	7_p12.3	0	7
TCGA-SARC.eb118aaa-c623-40fb-b489-bb0b846b082f.ascat2.allelic_specific.seg.txt	uLMS	Low	7_p12.3	0	7
TCGA-SARC.04433529-fc9a-439f-b645-cbd55904470d.ascat2.allelic_specific.seg.txt	uLMS	High	7_p12.3	0	7
TCGA-SARC.d37a4725-ac99-4902-8aed-e00d0bbc79cc.ascat2.allelic_specific.seg.txt	uLMS	High	7_p12.3	0	7
TCGA-SARC.f72d24bd-65f1-4b7e-b2e4-4e93cf4023f2.ascat2.allelic_specific.seg.txt	uLMS	High	7_p12.3	0	7
TCGA-SARC.309737bf-aeeb-4f88-9042-e62cc52df00f.ascat2.allelic_specific.seg.txt	uLMS	High	7_p12.3	0	7
TCGA-SARC.2dc3c665-007d-46c5-86ff-9ac939f7eb9b.ascat2.allelic_specific.seg.txt	uLMS	Low	7_p12.3	0	7
TCGA-SARC.5ee66c48-47f1-4733-8a41-a57aeadc6d07.ascat2.allelic_specific.seg.txt	uLMS	High	7_p12.3	1	7
TCGA-SARC.6d98506f-9d10-47d5-8fed-4e11cec0bad2.ascat2.allelic_specific.seg.txt	uLMS	High	7_p12.3	2	7
TCGA-SARC.6d4f7b42-0796-4be3-8eda-0a866e282e1b.ascat2.allelic_specific.seg.txt	uLMS	High	7_p12.3	1	7
TCGA-SARC.a9835890-6a8d-4851-bc48-7abd4f254bbf.ascat2.allelic_specific.seg.txt	uLMS	High	7_p12.3	2	7
TCGA-SARC.2a38dd75-f4b4-4178-ba47-ebb2ef8551bd.ascat2.allelic_specific.seg.txt	uLMS	Low	7_p12.3	0	7
TCGA-SARC.fc168f3e-34b0-42cd-97f5-5a5bce21ee34.ascat2.allelic_specific.seg.txt	uLMS	Low	7_p12.3	0	7
TCGA-SARC.f84098f3-f23f-47ce-8a7c-621258e24021.ascat2.allelic_specific.seg.txt	uLMS	High	7_p12.3	2	7
TCGA-SARC.9c8245da-bbbc-426e-9245-cdfe1e6079d3.ascat2.allelic_specific.seg.txt	uLMS	High	7_p12.3	1	7
TCGA-SARC.17009a70-61f1-4363-ab21-9b6efd972d97.ascat2.allelic_specific.seg.txt	uLMS	High	7_p12.3	0	7
TCGA-SARC.cf3bad65-0513-4831-9de0-45fba06ed615.ascat2.allelic_specific.seg.txt	uLMS	Low	7_p12.3	0	7
TCGA-SARC.fc168f3e-34b0-42cd-97f5-5a5bce21ee34.ascat2.allelic_specific.seg.txt	uLMS	Low	7_p21.3	0	7
TCGA-SARC.f84098f3-f23f-47ce-8a7c-621258e24021.ascat2.allelic_specific.seg.txt	uLMS	High	7_p21.3	1	7
TCGA-SARC.5ee66c48-47f1-4733-8a41-a57aeadc6d07.ascat2.allelic_specific.seg.txt	uLMS	High	7_p21.3	1	7
TCGA-SARC.8e3731a9-16af-446f-9657-2390839f3986.ascat2.allelic_specific.seg.txt	uLMS	High	7_p21.3	1	7
TCGA-SARC.673d65c1-c227-4c93-bc47-81bc18597422.ascat2.allelic_specific.seg.txt	uLMS	High	7_p21.3	2	7
TCGA-SARC.1e058aff-8fe8-44b1-b0b0-57e08610e8c7.ascat2.allelic_specific.seg.txt	uLMS	Low	7_p21.3	0	7
TCGA-SARC.1e1caf9c-70f1-4184-8ee2-871bd9ac81dc.ascat2.allelic_specific.seg.txt	uLMS	Low	7_p21.3	2	7
TCGA-SARC.7b75decd-ac9b-4cab-bddc-293569eb4ad1.ascat2.allelic_specific.seg.txt	uLMS	Low	7_p21.3	0	7
TCGA-SARC.29235268-4f4d-478c-8af3-1d908be031e9.ascat2.allelic_specific.seg.txt	uLMS	High	7_p21.3	1	7
TCGA-SARC.ca032186-cf0a-47c8-a29d-ea5fd60eae92.ascat2.allelic_specific.seg.txt	uLMS	High	7_p21.3	5	7
TCGA-SARC.98958fb5-a984-4173-8e2a-7c4043bf0faa.ascat2.allelic_specific.seg.txt	uLMS	Low	7_p21.3	0	7
TCGA-SARC.0481cd5d-3183-4ef5-8849-7305ec2eb9a2.ascat2.allelic_specific.seg.txt	uLMS	High	7_p21.3	7	7
TCGA-SARC.479d61d7-b682-4760-8fea-92b7e52c802a.ascat2.allelic_specific.seg.txt	uLMS	High	7_p21.3	0	7
TCGA-SARC.2798b35c-6a9f-4716-9ffc-933c1395ba87.ascat2.allelic_specific.seg.txt	uLMS	Low	7_p21.3	0	7
TCGA-SARC.2047428f-14d9-474f-9dbe-57145bf6309c.ascat2.allelic_specific.seg.txt	uLMS	High	7_p21.3	1	7
TCGA-SARC.17009a70-61f1-4363-ab21-9b6efd972d97.ascat2.allelic_specific.seg.txt	uLMS	High	7_p21.3	0	7
TCGA-SARC.6d4f7b42-0796-4be3-8eda-0a866e282e1b.ascat2.allelic_specific.seg.txt	uLMS	High	7_p21.3	0	7
TCGA-SARC.5f38663f-a033-4cd1-9962-33b2c23c3f65.ascat2.allelic_specific.seg.txt	uLMS	High	7_p21.3	2	7
TCGA-SARC.9c8245da-bbbc-426e-9245-cdfe1e6079d3.ascat2.allelic_specific.seg.txt	uLMS	High	7_p21.3	1	7
TCGA-SARC.04433529-fc9a-439f-b645-cbd55904470d.ascat2.allelic_specific.seg.txt	uLMS	High	7_p21.3	0	7
TCGA-SARC.d37a4725-ac99-4902-8aed-e00d0bbc79cc.ascat2.allelic_specific.seg.txt	uLMS	High	7_p21.3	0	7
TCGA-SARC.f72d24bd-65f1-4b7e-b2e4-4e93cf4023f2.ascat2.allelic_specific.seg.txt	uLMS	High	7_p21.3	0	7
TCGA-SARC.309737bf-aeeb-4f88-9042-e62cc52df00f.ascat2.allelic_specific.seg.txt	uLMS	High	7_p21.3	1	7
TCGA-SARC.2dc3c665-007d-46c5-86ff-9ac939f7eb9b.ascat2.allelic_specific.seg.txt	uLMS	Low	7_p21.3	1	7
TCGA-SARC.eb118aaa-c623-40fb-b489-bb0b846b082f.ascat2.allelic_specific.seg.txt	uLMS	Low	7_p21.3	0	7
TCGA-SARC.6d98506f-9d10-47d5-8fed-4e11cec0bad2.ascat2.allelic_specific.seg.txt	uLMS	High	7_p21.3	2	7
TCGA-SARC.2a38dd75-f4b4-4178-ba47-ebb2ef8551bd.ascat2.allelic_specific.seg.txt	uLMS	Low	7_p21.3	0	7
TCGA-SARC.a9835890-6a8d-4851-bc48-7abd4f254bbf.ascat2.allelic_specific.seg.txt	uLMS	High	7_p21.3	2	7
TCGA-SARC.cf3bad65-0513-4831-9de0-45fba06ed615.ascat2.allelic_specific.seg.txt	uLMS	Low	7_p21.3	0	7
TCGA-SARC.f84098f3-f23f-47ce-8a7c-621258e24021.ascat2.allelic_specific.seg.txt	uLMS	High	8_q21.3	5	8
TCGA-SARC.fc168f3e-34b0-42cd-97f5-5a5bce21ee34.ascat2.allelic_specific.seg.txt	uLMS	Low	8_q22.1	0	8
TCGA-SARC.17009a70-61f1-4363-ab21-9b6efd972d97.ascat2.allelic_specific.seg.txt	uLMS	High	8_q22.1	1	8
TCGA-SARC.9c8245da-bbbc-426e-9245-cdfe1e6079d3.ascat2.allelic_specific.seg.txt	uLMS	High	8_q21.3	2	8
TCGA-SARC.8e3731a9-16af-446f-9657-2390839f3986.ascat2.allelic_specific.seg.txt	uLMS	High	8_q22.1	2	8
TCGA-SARC.673d65c1-c227-4c93-bc47-81bc18597422.ascat2.allelic_specific.seg.txt	uLMS	High	8_q22.1	2	8
TCGA-SARC.fc168f3e-34b0-42cd-97f5-5a5bce21ee34.ascat2.allelic_specific.seg.txt	uLMS	Low	8_q21.3	0	8
TCGA-SARC.5ee66c48-47f1-4733-8a41-a57aeadc6d07.ascat2.allelic_specific.seg.txt	uLMS	High	8_q22.1	2	8
TCGA-SARC.2a38dd75-f4b4-4178-ba47-ebb2ef8551bd.ascat2.allelic_specific.seg.txt	uLMS	Low	8_q21.3	0	8
TCGA-SARC.2dc3c665-007d-46c5-86ff-9ac939f7eb9b.ascat2.allelic_specific.seg.txt	uLMS	Low	8_q21.3	23	8
TCGA-SARC.6d4f7b42-0796-4be3-8eda-0a866e282e1b.ascat2.allelic_specific.seg.txt	uLMS	High	8_q21.3	0	8
TCGA-SARC.6d98506f-9d10-47d5-8fed-4e11cec0bad2.ascat2.allelic_specific.seg.txt	uLMS	High	8_q21.3	2	8
TCGA-SARC.eb118aaa-c623-40fb-b489-bb0b846b082f.ascat2.allelic_specific.seg.txt	uLMS	Low	8_q21.3	0	8
TCGA-SARC.1e058aff-8fe8-44b1-b0b0-57e08610e8c7.ascat2.allelic_specific.seg.txt	uLMS	Low	8_q22.1	0	8
TCGA-SARC.309737bf-aeeb-4f88-9042-e62cc52df00f.ascat2.allelic_specific.seg.txt	uLMS	High	8_q21.3	0	8
TCGA-SARC.f72d24bd-65f1-4b7e-b2e4-4e93cf4023f2.ascat2.allelic_specific.seg.txt	uLMS	High	8_q21.3	2	8
TCGA-SARC.d37a4725-ac99-4902-8aed-e00d0bbc79cc.ascat2.allelic_specific.seg.txt	uLMS	High	8_q21.3	1	8
TCGA-SARC.04433529-fc9a-439f-b645-cbd55904470d.ascat2.allelic_specific.seg.txt	uLMS	High	8_q21.3	1	8
TCGA-SARC.a9835890-6a8d-4851-bc48-7abd4f254bbf.ascat2.allelic_specific.seg.txt	uLMS	High	8_q21.3	3	8
TCGA-SARC.1e1caf9c-70f1-4184-8ee2-871bd9ac81dc.ascat2.allelic_specific.seg.txt	uLMS	Low	8_q22.1	2	8
TCGA-SARC.2798b35c-6a9f-4716-9ffc-933c1395ba87.ascat2.allelic_specific.seg.txt	uLMS	Low	8_q22.1	0	8
TCGA-SARC.29235268-4f4d-478c-8af3-1d908be031e9.ascat2.allelic_specific.seg.txt	uLMS	High	8_q22.1	0	8
TCGA-SARC.2a38dd75-f4b4-4178-ba47-ebb2ef8551bd.ascat2.allelic_specific.seg.txt	uLMS	Low	8_q22.1	0	8
TCGA-SARC.a9835890-6a8d-4851-bc48-7abd4f254bbf.ascat2.allelic_specific.seg.txt	uLMS	High	8_q22.1	5	8
TCGA-SARC.6d4f7b42-0796-4be3-8eda-0a866e282e1b.ascat2.allelic_specific.seg.txt	uLMS	High	8_q22.1	0	8
TCGA-SARC.6d98506f-9d10-47d5-8fed-4e11cec0bad2.ascat2.allelic_specific.seg.txt	uLMS	High	8_q22.1	2	8
TCGA-SARC.eb118aaa-c623-40fb-b489-bb0b846b082f.ascat2.allelic_specific.seg.txt	uLMS	Low	8_q22.1	0	8
TCGA-SARC.2dc3c665-007d-46c5-86ff-9ac939f7eb9b.ascat2.allelic_specific.seg.txt	uLMS	Low	8_q22.1	1	8
TCGA-SARC.309737bf-aeeb-4f88-9042-e62cc52df00f.ascat2.allelic_specific.seg.txt	uLMS	High	8_q22.1	0	8
TCGA-SARC.f72d24bd-65f1-4b7e-b2e4-4e93cf4023f2.ascat2.allelic_specific.seg.txt	uLMS	High	8_q22.1	2	8
TCGA-SARC.7b75decd-ac9b-4cab-bddc-293569eb4ad1.ascat2.allelic_specific.seg.txt	uLMS	Low	8_q22.1	0	8
TCGA-SARC.d37a4725-ac99-4902-8aed-e00d0bbc79cc.ascat2.allelic_specific.seg.txt	uLMS	High	8_q22.1	1	8
TCGA-SARC.9c8245da-bbbc-426e-9245-cdfe1e6079d3.ascat2.allelic_specific.seg.txt	uLMS	High	8_q22.1	6	8
TCGA-SARC.5f38663f-a033-4cd1-9962-33b2c23c3f65.ascat2.allelic_specific.seg.txt	uLMS	High	8_q22.1	0	8
TCGA-SARC.cf3bad65-0513-4831-9de0-45fba06ed615.ascat2.allelic_specific.seg.txt	uLMS	Low	8_q22.1	0	8
TCGA-SARC.2047428f-14d9-474f-9dbe-57145bf6309c.ascat2.allelic_specific.seg.txt	uLMS	High	8_q22.1	7	8
TCGA-SARC.479d61d7-b682-4760-8fea-92b7e52c802a.ascat2.allelic_specific.seg.txt	uLMS	High	8_q22.1	2	8
TCGA-SARC.0481cd5d-3183-4ef5-8849-7305ec2eb9a2.ascat2.allelic_specific.seg.txt	uLMS	High	8_q22.1	4	8
TCGA-SARC.98958fb5-a984-4173-8e2a-7c4043bf0faa.ascat2.allelic_specific.seg.txt	uLMS	Low	8_q22.1	0	8
TCGA-SARC.ca032186-cf0a-47c8-a29d-ea5fd60eae92.ascat2.allelic_specific.seg.txt	uLMS	High	8_q22.1	2	8
TCGA-SARC.04433529-fc9a-439f-b645-cbd55904470d.ascat2.allelic_specific.seg.txt	uLMS	High	8_q22.1	1	8
TCGA-SARC.5f38663f-a033-4cd1-9962-33b2c23c3f65.ascat2.allelic_specific.seg.txt	uLMS	High	8_q21.3	0	8
TCGA-SARC.29235268-4f4d-478c-8af3-1d908be031e9.ascat2.allelic_specific.seg.txt	uLMS	High	8_p12	1	8
TCGA-SARC.2047428f-14d9-474f-9dbe-57145bf6309c.ascat2.allelic_specific.seg.txt	uLMS	High	8_q21.3	2	8
TCGA-SARC.d37a4725-ac99-4902-8aed-e00d0bbc79cc.ascat2.allelic_specific.seg.txt	uLMS	High	8_p12	0	8
TCGA-SARC.04433529-fc9a-439f-b645-cbd55904470d.ascat2.allelic_specific.seg.txt	uLMS	High	8_p12	1	8
TCGA-SARC.9c8245da-bbbc-426e-9245-cdfe1e6079d3.ascat2.allelic_specific.seg.txt	uLMS	High	8_p12	3	8
TCGA-SARC.5f38663f-a033-4cd1-9962-33b2c23c3f65.ascat2.allelic_specific.seg.txt	uLMS	High	8_p12	5	8
TCGA-SARC.cf3bad65-0513-4831-9de0-45fba06ed615.ascat2.allelic_specific.seg.txt	uLMS	Low	8_p12	0	8
TCGA-SARC.2047428f-14d9-474f-9dbe-57145bf6309c.ascat2.allelic_specific.seg.txt	uLMS	High	8_p12	1	8
TCGA-SARC.2798b35c-6a9f-4716-9ffc-933c1395ba87.ascat2.allelic_specific.seg.txt	uLMS	Low	8_p12	0	8
TCGA-SARC.479d61d7-b682-4760-8fea-92b7e52c802a.ascat2.allelic_specific.seg.txt	uLMS	High	8_p12	3	8
TCGA-SARC.f72d24bd-65f1-4b7e-b2e4-4e93cf4023f2.ascat2.allelic_specific.seg.txt	uLMS	High	8_p12	2	8
TCGA-SARC.0481cd5d-3183-4ef5-8849-7305ec2eb9a2.ascat2.allelic_specific.seg.txt	uLMS	High	8_p12	0	8
TCGA-SARC.ca032186-cf0a-47c8-a29d-ea5fd60eae92.ascat2.allelic_specific.seg.txt	uLMS	High	8_p12	0	8
TCGA-SARC.7b75decd-ac9b-4cab-bddc-293569eb4ad1.ascat2.allelic_specific.seg.txt	uLMS	Low	8_p12	0	8
TCGA-SARC.1e1caf9c-70f1-4184-8ee2-871bd9ac81dc.ascat2.allelic_specific.seg.txt	uLMS	Low	8_p12	2	8
TCGA-SARC.1e058aff-8fe8-44b1-b0b0-57e08610e8c7.ascat2.allelic_specific.seg.txt	uLMS	Low	8_p12	0	8
TCGA-SARC.673d65c1-c227-4c93-bc47-81bc18597422.ascat2.allelic_specific.seg.txt	uLMS	High	8_p12	2	8
TCGA-SARC.8e3731a9-16af-446f-9657-2390839f3986.ascat2.allelic_specific.seg.txt	uLMS	High	8_p12	2	8
TCGA-SARC.5ee66c48-47f1-4733-8a41-a57aeadc6d07.ascat2.allelic_specific.seg.txt	uLMS	High	8_p12	1	8
TCGA-SARC.17009a70-61f1-4363-ab21-9b6efd972d97.ascat2.allelic_specific.seg.txt	uLMS	High	8_p12	4	8
TCGA-SARC.98958fb5-a984-4173-8e2a-7c4043bf0faa.ascat2.allelic_specific.seg.txt	uLMS	Low	8_p12	0	8
TCGA-SARC.309737bf-aeeb-4f88-9042-e62cc52df00f.ascat2.allelic_specific.seg.txt	uLMS	High	8_p12	1	8
TCGA-SARC.2dc3c665-007d-46c5-86ff-9ac939f7eb9b.ascat2.allelic_specific.seg.txt	uLMS	Low	8_p12	0	8
TCGA-SARC.eb118aaa-c623-40fb-b489-bb0b846b082f.ascat2.allelic_specific.seg.txt	uLMS	Low	8_p12	0	8
TCGA-SARC.2798b35c-6a9f-4716-9ffc-933c1395ba87.ascat2.allelic_specific.seg.txt	uLMS	Low	8_q21.3	0	8
TCGA-SARC.479d61d7-b682-4760-8fea-92b7e52c802a.ascat2.allelic_specific.seg.txt	uLMS	High	8_q21.3	2	8
TCGA-SARC.0481cd5d-3183-4ef5-8849-7305ec2eb9a2.ascat2.allelic_specific.seg.txt	uLMS	High	8_q21.3	5	8
TCGA-SARC.98958fb5-a984-4173-8e2a-7c4043bf0faa.ascat2.allelic_specific.seg.txt	uLMS	Low	8_q21.3	0	8
TCGA-SARC.ca032186-cf0a-47c8-a29d-ea5fd60eae92.ascat2.allelic_specific.seg.txt	uLMS	High	8_q21.3	2	8
TCGA-SARC.29235268-4f4d-478c-8af3-1d908be031e9.ascat2.allelic_specific.seg.txt	uLMS	High	8_q21.3	0	8
TCGA-SARC.7b75decd-ac9b-4cab-bddc-293569eb4ad1.ascat2.allelic_specific.seg.txt	uLMS	Low	8_q21.3	0	8
TCGA-SARC.1e1caf9c-70f1-4184-8ee2-871bd9ac81dc.ascat2.allelic_specific.seg.txt	uLMS	Low	8_q21.3	2	8
TCGA-SARC.1e058aff-8fe8-44b1-b0b0-57e08610e8c7.ascat2.allelic_specific.seg.txt	uLMS	Low	8_q21.3	0	8
TCGA-SARC.673d65c1-c227-4c93-bc47-81bc18597422.ascat2.allelic_specific.seg.txt	uLMS	High	8_q21.3	2	8
TCGA-SARC.8e3731a9-16af-446f-9657-2390839f3986.ascat2.allelic_specific.seg.txt	uLMS	High	8_q21.3	2	8
TCGA-SARC.5ee66c48-47f1-4733-8a41-a57aeadc6d07.ascat2.allelic_specific.seg.txt	uLMS	High	8_q21.3	2	8
TCGA-SARC.17009a70-61f1-4363-ab21-9b6efd972d97.ascat2.allelic_specific.seg.txt	uLMS	High	8_q21.3	1	8
TCGA-SARC.f84098f3-f23f-47ce-8a7c-621258e24021.ascat2.allelic_specific.seg.txt	uLMS	High	8_p12	13	8
TCGA-SARC.fc168f3e-34b0-42cd-97f5-5a5bce21ee34.ascat2.allelic_specific.seg.txt	uLMS	Low	8_p12	0	8
TCGA-SARC.2a38dd75-f4b4-4178-ba47-ebb2ef8551bd.ascat2.allelic_specific.seg.txt	uLMS	Low	8_p12	0	8
TCGA-SARC.a9835890-6a8d-4851-bc48-7abd4f254bbf.ascat2.allelic_specific.seg.txt	uLMS	High	8_p12	6	8
TCGA-SARC.6d4f7b42-0796-4be3-8eda-0a866e282e1b.ascat2.allelic_specific.seg.txt	uLMS	High	8_p12	0	8
TCGA-SARC.6d98506f-9d10-47d5-8fed-4e11cec0bad2.ascat2.allelic_specific.seg.txt	uLMS	High	8_p12	3	8
TCGA-SARC.cf3bad65-0513-4831-9de0-45fba06ed615.ascat2.allelic_specific.seg.txt	uLMS	Low	8_q21.3	0	8
TCGA-SARC.f84098f3-f23f-47ce-8a7c-621258e24021.ascat2.allelic_specific.seg.txt	uLMS	High	8_q22.1	2	8
TCGA-SARC.17009a70-61f1-4363-ab21-9b6efd972d97.ascat2.allelic_specific.seg.txt	uLMS	High	11_q22.3	0	11
TCGA-SARC.6d4f7b42-0796-4be3-8eda-0a866e282e1b.ascat2.allelic_specific.seg.txt	uLMS	High	11_q22.3	1	11
TCGA-SARC.f84098f3-f23f-47ce-8a7c-621258e24021.ascat2.allelic_specific.seg.txt	uLMS	High	11_q22.3	1	11
TCGA-SARC.fc168f3e-34b0-42cd-97f5-5a5bce21ee34.ascat2.allelic_specific.seg.txt	uLMS	Low	11_q22.3	0	11
TCGA-SARC.2a38dd75-f4b4-4178-ba47-ebb2ef8551bd.ascat2.allelic_specific.seg.txt	uLMS	Low	11_q22.3	0	11
TCGA-SARC.a9835890-6a8d-4851-bc48-7abd4f254bbf.ascat2.allelic_specific.seg.txt	uLMS	High	11_q22.3	0	11
TCGA-SARC.6d98506f-9d10-47d5-8fed-4e11cec0bad2.ascat2.allelic_specific.seg.txt	uLMS	High	11_q22.3	2	11
TCGA-SARC.eb118aaa-c623-40fb-b489-bb0b846b082f.ascat2.allelic_specific.seg.txt	uLMS	Low	11_q22.3	1	11
TCGA-SARC.2dc3c665-007d-46c5-86ff-9ac939f7eb9b.ascat2.allelic_specific.seg.txt	uLMS	Low	11_q22.3	0	11
TCGA-SARC.309737bf-aeeb-4f88-9042-e62cc52df00f.ascat2.allelic_specific.seg.txt	uLMS	High	11_q22.3	1	11
TCGA-SARC.f72d24bd-65f1-4b7e-b2e4-4e93cf4023f2.ascat2.allelic_specific.seg.txt	uLMS	High	11_q22.3	0	11
TCGA-SARC.04433529-fc9a-439f-b645-cbd55904470d.ascat2.allelic_specific.seg.txt	uLMS	High	11_q22.3	0	11
TCGA-SARC.9c8245da-bbbc-426e-9245-cdfe1e6079d3.ascat2.allelic_specific.seg.txt	uLMS	High	11_q22.3	1	11
TCGA-SARC.5f38663f-a033-4cd1-9962-33b2c23c3f65.ascat2.allelic_specific.seg.txt	uLMS	High	11_q22.3	2	11
TCGA-SARC.cf3bad65-0513-4831-9de0-45fba06ed615.ascat2.allelic_specific.seg.txt	uLMS	Low	11_q22.3	0	11
TCGA-SARC.d37a4725-ac99-4902-8aed-e00d0bbc79cc.ascat2.allelic_specific.seg.txt	uLMS	High	11_q22.3	0	11
TCGA-SARC.2798b35c-6a9f-4716-9ffc-933c1395ba87.ascat2.allelic_specific.seg.txt	uLMS	Low	11_q22.3	0	11
TCGA-SARC.5ee66c48-47f1-4733-8a41-a57aeadc6d07.ascat2.allelic_specific.seg.txt	uLMS	High	11_q22.3	3	11
TCGA-SARC.8e3731a9-16af-446f-9657-2390839f3986.ascat2.allelic_specific.seg.txt	uLMS	High	11_q22.3	0	11
TCGA-SARC.673d65c1-c227-4c93-bc47-81bc18597422.ascat2.allelic_specific.seg.txt	uLMS	High	11_q22.3	2	11
TCGA-SARC.2047428f-14d9-474f-9dbe-57145bf6309c.ascat2.allelic_specific.seg.txt	uLMS	High	11_q22.3	1	11
TCGA-SARC.1e1caf9c-70f1-4184-8ee2-871bd9ac81dc.ascat2.allelic_specific.seg.txt	uLMS	Low	11_q22.3	2	11
TCGA-SARC.7b75decd-ac9b-4cab-bddc-293569eb4ad1.ascat2.allelic_specific.seg.txt	uLMS	Low	11_q22.3	0	11
TCGA-SARC.1e058aff-8fe8-44b1-b0b0-57e08610e8c7.ascat2.allelic_specific.seg.txt	uLMS	Low	11_q22.3	0	11
TCGA-SARC.ca032186-cf0a-47c8-a29d-ea5fd60eae92.ascat2.allelic_specific.seg.txt	uLMS	High	11_q22.3	2	11
TCGA-SARC.98958fb5-a984-4173-8e2a-7c4043bf0faa.ascat2.allelic_specific.seg.txt	uLMS	Low	11_q22.3	0	11
TCGA-SARC.0481cd5d-3183-4ef5-8849-7305ec2eb9a2.ascat2.allelic_specific.seg.txt	uLMS	High	11_q22.3	25	11
TCGA-SARC.479d61d7-b682-4760-8fea-92b7e52c802a.ascat2.allelic_specific.seg.txt	uLMS	High	11_q22.3	0	11
TCGA-SARC.29235268-4f4d-478c-8af3-1d908be031e9.ascat2.allelic_specific.seg.txt	uLMS	High	11_q22.3	4	11
TCGA-SARC.1e058aff-8fe8-44b1-b0b0-57e08610e8c7.ascat2.allelic_specific.seg.txt	uLMS	Low	12_q22	0	12
TCGA-SARC.2a38dd75-f4b4-4178-ba47-ebb2ef8551bd.ascat2.allelic_specific.seg.txt	uLMS	Low	12_q15	0	12
TCGA-SARC.673d65c1-c227-4c93-bc47-81bc18597422.ascat2.allelic_specific.seg.txt	uLMS	High	12_q22	5	12
TCGA-SARC.8e3731a9-16af-446f-9657-2390839f3986.ascat2.allelic_specific.seg.txt	uLMS	High	12_q22	1	12
TCGA-SARC.5ee66c48-47f1-4733-8a41-a57aeadc6d07.ascat2.allelic_specific.seg.txt	uLMS	High	12_q22	2	12
TCGA-SARC.17009a70-61f1-4363-ab21-9b6efd972d97.ascat2.allelic_specific.seg.txt	uLMS	High	12_q22	1	12
TCGA-SARC.f84098f3-f23f-47ce-8a7c-621258e24021.ascat2.allelic_specific.seg.txt	uLMS	High	12_q15	1	12
TCGA-SARC.fc168f3e-34b0-42cd-97f5-5a5bce21ee34.ascat2.allelic_specific.seg.txt	uLMS	Low	12_q15	0	12
TCGA-SARC.a9835890-6a8d-4851-bc48-7abd4f254bbf.ascat2.allelic_specific.seg.txt	uLMS	High	12_q15	0	12
TCGA-SARC.f84098f3-f23f-47ce-8a7c-621258e24021.ascat2.allelic_specific.seg.txt	uLMS	High	12_q22	1	12
TCGA-SARC.6d98506f-9d10-47d5-8fed-4e11cec0bad2.ascat2.allelic_specific.seg.txt	uLMS	High	12_q15	1	12
TCGA-SARC.eb118aaa-c623-40fb-b489-bb0b846b082f.ascat2.allelic_specific.seg.txt	uLMS	Low	12_q15	0	12
TCGA-SARC.2dc3c665-007d-46c5-86ff-9ac939f7eb9b.ascat2.allelic_specific.seg.txt	uLMS	Low	12_q15	0	12
TCGA-SARC.309737bf-aeeb-4f88-9042-e62cc52df00f.ascat2.allelic_specific.seg.txt	uLMS	High	12_q15	0	12
TCGA-SARC.f72d24bd-65f1-4b7e-b2e4-4e93cf4023f2.ascat2.allelic_specific.seg.txt	uLMS	High	12_q15	2	12
TCGA-SARC.d37a4725-ac99-4902-8aed-e00d0bbc79cc.ascat2.allelic_specific.seg.txt	uLMS	High	12_q15	1	12
TCGA-SARC.04433529-fc9a-439f-b645-cbd55904470d.ascat2.allelic_specific.seg.txt	uLMS	High	12_q15	0	12
TCGA-SARC.9c8245da-bbbc-426e-9245-cdfe1e6079d3.ascat2.allelic_specific.seg.txt	uLMS	High	12_q15	1	12
TCGA-SARC.7b75decd-ac9b-4cab-bddc-293569eb4ad1.ascat2.allelic_specific.seg.txt	uLMS	Low	12_q22	0	12
TCGA-SARC.6d4f7b42-0796-4be3-8eda-0a866e282e1b.ascat2.allelic_specific.seg.txt	uLMS	High	12_q15	1	12
TCGA-SARC.29235268-4f4d-478c-8af3-1d908be031e9.ascat2.allelic_specific.seg.txt	uLMS	High	12_q22	0	12
TCGA-SARC.2dc3c665-007d-46c5-86ff-9ac939f7eb9b.ascat2.allelic_specific.seg.txt	uLMS	Low	12_q22	0	12
TCGA-SARC.98958fb5-a984-4173-8e2a-7c4043bf0faa.ascat2.allelic_specific.seg.txt	uLMS	Low	12_q22	0	12
TCGA-SARC.fc168f3e-34b0-42cd-97f5-5a5bce21ee34.ascat2.allelic_specific.seg.txt	uLMS	Low	12_q22	0	12
TCGA-SARC.2a38dd75-f4b4-4178-ba47-ebb2ef8551bd.ascat2.allelic_specific.seg.txt	uLMS	Low	12_q22	0	12
TCGA-SARC.a9835890-6a8d-4851-bc48-7abd4f254bbf.ascat2.allelic_specific.seg.txt	uLMS	High	12_q22	0	12
TCGA-SARC.6d4f7b42-0796-4be3-8eda-0a866e282e1b.ascat2.allelic_specific.seg.txt	uLMS	High	12_q22	1	12
TCGA-SARC.6d98506f-9d10-47d5-8fed-4e11cec0bad2.ascat2.allelic_specific.seg.txt	uLMS	High	12_q22	1	12
TCGA-SARC.eb118aaa-c623-40fb-b489-bb0b846b082f.ascat2.allelic_specific.seg.txt	uLMS	Low	12_q22	0	12
TCGA-SARC.5f38663f-a033-4cd1-9962-33b2c23c3f65.ascat2.allelic_specific.seg.txt	uLMS	High	12_q15	2	12
TCGA-SARC.309737bf-aeeb-4f88-9042-e62cc52df00f.ascat2.allelic_specific.seg.txt	uLMS	High	12_q22	0	12
TCGA-SARC.ca032186-cf0a-47c8-a29d-ea5fd60eae92.ascat2.allelic_specific.seg.txt	uLMS	High	12_q22	2	12
TCGA-SARC.f72d24bd-65f1-4b7e-b2e4-4e93cf4023f2.ascat2.allelic_specific.seg.txt	uLMS	High	12_q22	2	12
TCGA-SARC.04433529-fc9a-439f-b645-cbd55904470d.ascat2.allelic_specific.seg.txt	uLMS	High	12_q22	0	12
TCGA-SARC.9c8245da-bbbc-426e-9245-cdfe1e6079d3.ascat2.allelic_specific.seg.txt	uLMS	High	12_q22	3	12
TCGA-SARC.5f38663f-a033-4cd1-9962-33b2c23c3f65.ascat2.allelic_specific.seg.txt	uLMS	High	12_q22	0	12
TCGA-SARC.cf3bad65-0513-4831-9de0-45fba06ed615.ascat2.allelic_specific.seg.txt	uLMS	Low	12_q22	0	12
TCGA-SARC.2047428f-14d9-474f-9dbe-57145bf6309c.ascat2.allelic_specific.seg.txt	uLMS	High	12_q22	0	12
TCGA-SARC.2798b35c-6a9f-4716-9ffc-933c1395ba87.ascat2.allelic_specific.seg.txt	uLMS	Low	12_q22	0	12
TCGA-SARC.479d61d7-b682-4760-8fea-92b7e52c802a.ascat2.allelic_specific.seg.txt	uLMS	High	12_q22	1	12
TCGA-SARC.0481cd5d-3183-4ef5-8849-7305ec2eb9a2.ascat2.allelic_specific.seg.txt	uLMS	High	12_q22	1	12
TCGA-SARC.d37a4725-ac99-4902-8aed-e00d0bbc79cc.ascat2.allelic_specific.seg.txt	uLMS	High	12_q22	1	12
TCGA-SARC.cf3bad65-0513-4831-9de0-45fba06ed615.ascat2.allelic_specific.seg.txt	uLMS	Low	12_q15	1	12
TCGA-SARC.1e1caf9c-70f1-4184-8ee2-871bd9ac81dc.ascat2.allelic_specific.seg.txt	uLMS	Low	12_q22	2	12
TCGA-SARC.2798b35c-6a9f-4716-9ffc-933c1395ba87.ascat2.allelic_specific.seg.txt	uLMS	Low	12_q15	0	12
TCGA-SARC.d37a4725-ac99-4902-8aed-e00d0bbc79cc.ascat2.allelic_specific.seg.txt	uLMS	High	12_p13.33	1	12
TCGA-SARC.04433529-fc9a-439f-b645-cbd55904470d.ascat2.allelic_specific.seg.txt	uLMS	High	12_p13.33	4	12
TCGA-SARC.9c8245da-bbbc-426e-9245-cdfe1e6079d3.ascat2.allelic_specific.seg.txt	uLMS	High	12_p13.33	1	12
TCGA-SARC.5f38663f-a033-4cd1-9962-33b2c23c3f65.ascat2.allelic_specific.seg.txt	uLMS	High	12_p13.33	0	12
TCGA-SARC.2047428f-14d9-474f-9dbe-57145bf6309c.ascat2.allelic_specific.seg.txt	uLMS	High	12_q15	0	12
TCGA-SARC.2047428f-14d9-474f-9dbe-57145bf6309c.ascat2.allelic_specific.seg.txt	uLMS	High	12_p13.33	3	12
TCGA-SARC.2798b35c-6a9f-4716-9ffc-933c1395ba87.ascat2.allelic_specific.seg.txt	uLMS	Low	12_p13.33	0	12
TCGA-SARC.479d61d7-b682-4760-8fea-92b7e52c802a.ascat2.allelic_specific.seg.txt	uLMS	High	12_p13.33	4	12
TCGA-SARC.0481cd5d-3183-4ef5-8849-7305ec2eb9a2.ascat2.allelic_specific.seg.txt	uLMS	High	12_p13.33	6	12
TCGA-SARC.98958fb5-a984-4173-8e2a-7c4043bf0faa.ascat2.allelic_specific.seg.txt	uLMS	Low	12_p13.33	1	12
TCGA-SARC.ca032186-cf0a-47c8-a29d-ea5fd60eae92.ascat2.allelic_specific.seg.txt	uLMS	High	12_p13.33	2	12
TCGA-SARC.29235268-4f4d-478c-8af3-1d908be031e9.ascat2.allelic_specific.seg.txt	uLMS	High	12_p13.33	0	12
TCGA-SARC.7b75decd-ac9b-4cab-bddc-293569eb4ad1.ascat2.allelic_specific.seg.txt	uLMS	Low	12_p13.33	1	12
TCGA-SARC.1e1caf9c-70f1-4184-8ee2-871bd9ac81dc.ascat2.allelic_specific.seg.txt	uLMS	Low	12_p13.33	5	12
TCGA-SARC.1e058aff-8fe8-44b1-b0b0-57e08610e8c7.ascat2.allelic_specific.seg.txt	uLMS	Low	12_p13.33	0	12
TCGA-SARC.673d65c1-c227-4c93-bc47-81bc18597422.ascat2.allelic_specific.seg.txt	uLMS	High	12_p13.33	2	12
TCGA-SARC.8e3731a9-16af-446f-9657-2390839f3986.ascat2.allelic_specific.seg.txt	uLMS	High	12_p13.33	3	12
TCGA-SARC.5ee66c48-47f1-4733-8a41-a57aeadc6d07.ascat2.allelic_specific.seg.txt	uLMS	High	12_p13.33	1	12
TCGA-SARC.17009a70-61f1-4363-ab21-9b6efd972d97.ascat2.allelic_specific.seg.txt	uLMS	High	12_p13.33	2	12
TCGA-SARC.f72d24bd-65f1-4b7e-b2e4-4e93cf4023f2.ascat2.allelic_specific.seg.txt	uLMS	High	12_p13.33	5	12
TCGA-SARC.309737bf-aeeb-4f88-9042-e62cc52df00f.ascat2.allelic_specific.seg.txt	uLMS	High	12_p13.33	0	12
TCGA-SARC.cf3bad65-0513-4831-9de0-45fba06ed615.ascat2.allelic_specific.seg.txt	uLMS	Low	12_p13.33	1	12
TCGA-SARC.98958fb5-a984-4173-8e2a-7c4043bf0faa.ascat2.allelic_specific.seg.txt	uLMS	Low	12_q15	0	12
TCGA-SARC.479d61d7-b682-4760-8fea-92b7e52c802a.ascat2.allelic_specific.seg.txt	uLMS	High	12_q15	0	12
TCGA-SARC.0481cd5d-3183-4ef5-8849-7305ec2eb9a2.ascat2.allelic_specific.seg.txt	uLMS	High	12_q15	3	12
TCGA-SARC.2dc3c665-007d-46c5-86ff-9ac939f7eb9b.ascat2.allelic_specific.seg.txt	uLMS	Low	12_p13.33	0	12
TCGA-SARC.ca032186-cf0a-47c8-a29d-ea5fd60eae92.ascat2.allelic_specific.seg.txt	uLMS	High	12_q15	2	12
TCGA-SARC.29235268-4f4d-478c-8af3-1d908be031e9.ascat2.allelic_specific.seg.txt	uLMS	High	12_q15	0	12
TCGA-SARC.7b75decd-ac9b-4cab-bddc-293569eb4ad1.ascat2.allelic_specific.seg.txt	uLMS	Low	12_q15	0	12
TCGA-SARC.1e1caf9c-70f1-4184-8ee2-871bd9ac81dc.ascat2.allelic_specific.seg.txt	uLMS	Low	12_q15	2	12
TCGA-SARC.673d65c1-c227-4c93-bc47-81bc18597422.ascat2.allelic_specific.seg.txt	uLMS	High	12_q15	2	12
TCGA-SARC.8e3731a9-16af-446f-9657-2390839f3986.ascat2.allelic_specific.seg.txt	uLMS	High	12_q15	1	12
TCGA-SARC.1e058aff-8fe8-44b1-b0b0-57e08610e8c7.ascat2.allelic_specific.seg.txt	uLMS	Low	12_q15	0	12
TCGA-SARC.17009a70-61f1-4363-ab21-9b6efd972d97.ascat2.allelic_specific.seg.txt	uLMS	High	12_q15	1	12
TCGA-SARC.f84098f3-f23f-47ce-8a7c-621258e24021.ascat2.allelic_specific.seg.txt	uLMS	High	12_p13.33	2	12
TCGA-SARC.fc168f3e-34b0-42cd-97f5-5a5bce21ee34.ascat2.allelic_specific.seg.txt	uLMS	Low	12_p13.33	1	12
TCGA-SARC.2a38dd75-f4b4-4178-ba47-ebb2ef8551bd.ascat2.allelic_specific.seg.txt	uLMS	Low	12_p13.33	1	12
TCGA-SARC.a9835890-6a8d-4851-bc48-7abd4f254bbf.ascat2.allelic_specific.seg.txt	uLMS	High	12_p13.33	2	12
TCGA-SARC.6d4f7b42-0796-4be3-8eda-0a866e282e1b.ascat2.allelic_specific.seg.txt	uLMS	High	12_p13.33	1	12
TCGA-SARC.6d98506f-9d10-47d5-8fed-4e11cec0bad2.ascat2.allelic_specific.seg.txt	uLMS	High	12_p13.33	1	12
TCGA-SARC.eb118aaa-c623-40fb-b489-bb0b846b082f.ascat2.allelic_specific.seg.txt	uLMS	Low	12_p13.33	0	12
TCGA-SARC.5ee66c48-47f1-4733-8a41-a57aeadc6d07.ascat2.allelic_specific.seg.txt	uLMS	High	12_q15	1	12
TCGA-SARC.f72d24bd-65f1-4b7e-b2e4-4e93cf4023f2.ascat2.allelic_specific.seg.txt	uLMS	High	15_q26.1	2	15
TCGA-SARC.5f38663f-a033-4cd1-9962-33b2c23c3f65.ascat2.allelic_specific.seg.txt	uLMS	High	15_q26.1	3	15
TCGA-SARC.9c8245da-bbbc-426e-9245-cdfe1e6079d3.ascat2.allelic_specific.seg.txt	uLMS	High	15_q26.1	1	15
TCGA-SARC.04433529-fc9a-439f-b645-cbd55904470d.ascat2.allelic_specific.seg.txt	uLMS	High	15_q26.1	0	15
TCGA-SARC.d37a4725-ac99-4902-8aed-e00d0bbc79cc.ascat2.allelic_specific.seg.txt	uLMS	High	15_q26.1	1	15
TCGA-SARC.309737bf-aeeb-4f88-9042-e62cc52df00f.ascat2.allelic_specific.seg.txt	uLMS	High	15_q26.1	0	15
TCGA-SARC.f84098f3-f23f-47ce-8a7c-621258e24021.ascat2.allelic_specific.seg.txt	uLMS	High	15_q26.1	4	15
TCGA-SARC.eb118aaa-c623-40fb-b489-bb0b846b082f.ascat2.allelic_specific.seg.txt	uLMS	Low	15_q26.1	1	15
TCGA-SARC.6d98506f-9d10-47d5-8fed-4e11cec0bad2.ascat2.allelic_specific.seg.txt	uLMS	High	15_q26.1	2	15
TCGA-SARC.6d4f7b42-0796-4be3-8eda-0a866e282e1b.ascat2.allelic_specific.seg.txt	uLMS	High	15_q26.1	0	15
TCGA-SARC.a9835890-6a8d-4851-bc48-7abd4f254bbf.ascat2.allelic_specific.seg.txt	uLMS	High	15_q26.1	1	15
TCGA-SARC.2a38dd75-f4b4-4178-ba47-ebb2ef8551bd.ascat2.allelic_specific.seg.txt	uLMS	Low	15_q26.1	0	15
TCGA-SARC.fc168f3e-34b0-42cd-97f5-5a5bce21ee34.ascat2.allelic_specific.seg.txt	uLMS	Low	15_q26.1	0	15
TCGA-SARC.2dc3c665-007d-46c5-86ff-9ac939f7eb9b.ascat2.allelic_specific.seg.txt	uLMS	Low	15_q26.1	1	15
TCGA-SARC.cf3bad65-0513-4831-9de0-45fba06ed615.ascat2.allelic_specific.seg.txt	uLMS	Low	15_q26.1	0	15
TCGA-SARC.2798b35c-6a9f-4716-9ffc-933c1395ba87.ascat2.allelic_specific.seg.txt	uLMS	Low	15_q26.1	0	15
TCGA-SARC.479d61d7-b682-4760-8fea-92b7e52c802a.ascat2.allelic_specific.seg.txt	uLMS	High	15_q26.1	4	15
TCGA-SARC.2047428f-14d9-474f-9dbe-57145bf6309c.ascat2.allelic_specific.seg.txt	uLMS	High	15_q26.1	1	15
TCGA-SARC.17009a70-61f1-4363-ab21-9b6efd972d97.ascat2.allelic_specific.seg.txt	uLMS	High	15_q26.1	1	15
TCGA-SARC.8e3731a9-16af-446f-9657-2390839f3986.ascat2.allelic_specific.seg.txt	uLMS	High	15_q26.1	1	15
TCGA-SARC.673d65c1-c227-4c93-bc47-81bc18597422.ascat2.allelic_specific.seg.txt	uLMS	High	15_q26.1	2	15
TCGA-SARC.1e058aff-8fe8-44b1-b0b0-57e08610e8c7.ascat2.allelic_specific.seg.txt	uLMS	Low	15_q26.1	0	15
TCGA-SARC.5ee66c48-47f1-4733-8a41-a57aeadc6d07.ascat2.allelic_specific.seg.txt	uLMS	High	15_q26.1	1	15
TCGA-SARC.7b75decd-ac9b-4cab-bddc-293569eb4ad1.ascat2.allelic_specific.seg.txt	uLMS	Low	15_q26.1	0	15
TCGA-SARC.29235268-4f4d-478c-8af3-1d908be031e9.ascat2.allelic_specific.seg.txt	uLMS	High	15_q26.1	0	15
TCGA-SARC.ca032186-cf0a-47c8-a29d-ea5fd60eae92.ascat2.allelic_specific.seg.txt	uLMS	High	15_q26.1	2	15
TCGA-SARC.98958fb5-a984-4173-8e2a-7c4043bf0faa.ascat2.allelic_specific.seg.txt	uLMS	Low	15_q26.1	0	15
TCGA-SARC.0481cd5d-3183-4ef5-8849-7305ec2eb9a2.ascat2.allelic_specific.seg.txt	uLMS	High	15_q26.1	2	15
TCGA-SARC.1e1caf9c-70f1-4184-8ee2-871bd9ac81dc.ascat2.allelic_specific.seg.txt	uLMS	Low	15_q26.1	2	15
TCGA-SARC.17009a70-61f1-4363-ab21-9b6efd972d97.ascat2.allelic_specific.seg.txt	uLMS	High	17_q22	0	17
TCGA-SARC.6d98506f-9d10-47d5-8fed-4e11cec0bad2.ascat2.allelic_specific.seg.txt	uLMS	High	17_q21.33	2	17
TCGA-SARC.6d4f7b42-0796-4be3-8eda-0a866e282e1b.ascat2.allelic_specific.seg.txt	uLMS	High	17_q21.33	0	17
TCGA-SARC.a9835890-6a8d-4851-bc48-7abd4f254bbf.ascat2.allelic_specific.seg.txt	uLMS	High	17_q21.33	1	17
TCGA-SARC.2a38dd75-f4b4-4178-ba47-ebb2ef8551bd.ascat2.allelic_specific.seg.txt	uLMS	Low	17_q21.33	0	17
TCGA-SARC.fc168f3e-34b0-42cd-97f5-5a5bce21ee34.ascat2.allelic_specific.seg.txt	uLMS	Low	17_p13.3	1	17
TCGA-SARC.f84098f3-f23f-47ce-8a7c-621258e24021.ascat2.allelic_specific.seg.txt	uLMS	High	17_q21.33	1	17
TCGA-SARC.5ee66c48-47f1-4733-8a41-a57aeadc6d07.ascat2.allelic_specific.seg.txt	uLMS	High	17_q22	4	17
TCGA-SARC.29235268-4f4d-478c-8af3-1d908be031e9.ascat2.allelic_specific.seg.txt	uLMS	High	17_q22	0	17
TCGA-SARC.673d65c1-c227-4c93-bc47-81bc18597422.ascat2.allelic_specific.seg.txt	uLMS	High	17_q22	2	17
TCGA-SARC.1e058aff-8fe8-44b1-b0b0-57e08610e8c7.ascat2.allelic_specific.seg.txt	uLMS	Low	17_q22	0	17
TCGA-SARC.1e1caf9c-70f1-4184-8ee2-871bd9ac81dc.ascat2.allelic_specific.seg.txt	uLMS	Low	17_q22	2	17
TCGA-SARC.7b75decd-ac9b-4cab-bddc-293569eb4ad1.ascat2.allelic_specific.seg.txt	uLMS	Low	17_q22	0	17
TCGA-SARC.eb118aaa-c623-40fb-b489-bb0b846b082f.ascat2.allelic_specific.seg.txt	uLMS	Low	17_q21.33	0	17
TCGA-SARC.ca032186-cf0a-47c8-a29d-ea5fd60eae92.ascat2.allelic_specific.seg.txt	uLMS	High	17_q22	2	17
TCGA-SARC.98958fb5-a984-4173-8e2a-7c4043bf0faa.ascat2.allelic_specific.seg.txt	uLMS	Low	17_q22	1	17
TCGA-SARC.0481cd5d-3183-4ef5-8849-7305ec2eb9a2.ascat2.allelic_specific.seg.txt	uLMS	High	17_q22	1	17
TCGA-SARC.479d61d7-b682-4760-8fea-92b7e52c802a.ascat2.allelic_specific.seg.txt	uLMS	High	17_q22	15	17
TCGA-SARC.8e3731a9-16af-446f-9657-2390839f3986.ascat2.allelic_specific.seg.txt	uLMS	High	17_q22	1	17
TCGA-SARC.2dc3c665-007d-46c5-86ff-9ac939f7eb9b.ascat2.allelic_specific.seg.txt	uLMS	Low	17_q21.33	0	17
TCGA-SARC.5f38663f-a033-4cd1-9962-33b2c23c3f65.ascat2.allelic_specific.seg.txt	uLMS	High	17_q21.33	1	17
TCGA-SARC.f72d24bd-65f1-4b7e-b2e4-4e93cf4023f2.ascat2.allelic_specific.seg.txt	uLMS	High	17_q21.33	2	17
TCGA-SARC.5ee66c48-47f1-4733-8a41-a57aeadc6d07.ascat2.allelic_specific.seg.txt	uLMS	High	17_q21.33	4	17
TCGA-SARC.2798b35c-6a9f-4716-9ffc-933c1395ba87.ascat2.allelic_specific.seg.txt	uLMS	Low	17_q22	0	17
TCGA-SARC.8e3731a9-16af-446f-9657-2390839f3986.ascat2.allelic_specific.seg.txt	uLMS	High	17_q21.33	1	17
TCGA-SARC.673d65c1-c227-4c93-bc47-81bc18597422.ascat2.allelic_specific.seg.txt	uLMS	High	17_q21.33	2	17
TCGA-SARC.1e058aff-8fe8-44b1-b0b0-57e08610e8c7.ascat2.allelic_specific.seg.txt	uLMS	Low	17_q21.33	0	17
TCGA-SARC.1e1caf9c-70f1-4184-8ee2-871bd9ac81dc.ascat2.allelic_specific.seg.txt	uLMS	Low	17_q21.33	2	17
TCGA-SARC.7b75decd-ac9b-4cab-bddc-293569eb4ad1.ascat2.allelic_specific.seg.txt	uLMS	Low	17_q21.33	0	17
TCGA-SARC.29235268-4f4d-478c-8af3-1d908be031e9.ascat2.allelic_specific.seg.txt	uLMS	High	17_q21.33	0	17
TCGA-SARC.309737bf-aeeb-4f88-9042-e62cc52df00f.ascat2.allelic_specific.seg.txt	uLMS	High	17_q21.33	0	17
TCGA-SARC.ca032186-cf0a-47c8-a29d-ea5fd60eae92.ascat2.allelic_specific.seg.txt	uLMS	High	17_q21.33	2	17
TCGA-SARC.0481cd5d-3183-4ef5-8849-7305ec2eb9a2.ascat2.allelic_specific.seg.txt	uLMS	High	17_q21.33	1	17
TCGA-SARC.479d61d7-b682-4760-8fea-92b7e52c802a.ascat2.allelic_specific.seg.txt	uLMS	High	17_q21.33	1	17
TCGA-SARC.2798b35c-6a9f-4716-9ffc-933c1395ba87.ascat2.allelic_specific.seg.txt	uLMS	Low	17_q21.33	0	17
TCGA-SARC.2047428f-14d9-474f-9dbe-57145bf6309c.ascat2.allelic_specific.seg.txt	uLMS	High	17_q21.33	1	17
TCGA-SARC.cf3bad65-0513-4831-9de0-45fba06ed615.ascat2.allelic_specific.seg.txt	uLMS	Low	17_q21.33	0	17
TCGA-SARC.9c8245da-bbbc-426e-9245-cdfe1e6079d3.ascat2.allelic_specific.seg.txt	uLMS	High	17_q21.33	0	17
TCGA-SARC.04433529-fc9a-439f-b645-cbd55904470d.ascat2.allelic_specific.seg.txt	uLMS	High	17_q21.33	0	17
TCGA-SARC.d37a4725-ac99-4902-8aed-e00d0bbc79cc.ascat2.allelic_specific.seg.txt	uLMS	High	17_q21.33	0	17
TCGA-SARC.98958fb5-a984-4173-8e2a-7c4043bf0faa.ascat2.allelic_specific.seg.txt	uLMS	Low	17_q21.33	1	17
TCGA-SARC.2047428f-14d9-474f-9dbe-57145bf6309c.ascat2.allelic_specific.seg.txt	uLMS	High	17_q22	1	17
TCGA-SARC.fc168f3e-34b0-42cd-97f5-5a5bce21ee34.ascat2.allelic_specific.seg.txt	uLMS	Low	17_q21.33	0	17
TCGA-SARC.5f38663f-a033-4cd1-9962-33b2c23c3f65.ascat2.allelic_specific.seg.txt	uLMS	High	17_q22	2	17
TCGA-SARC.9c8245da-bbbc-426e-9245-cdfe1e6079d3.ascat2.allelic_specific.seg.txt	uLMS	High	17_p13.3	18	17
TCGA-SARC.5f38663f-a033-4cd1-9962-33b2c23c3f65.ascat2.allelic_specific.seg.txt	uLMS	High	17_p13.3	2	17
TCGA-SARC.cf3bad65-0513-4831-9de0-45fba06ed615.ascat2.allelic_specific.seg.txt	uLMS	Low	17_p13.3	1	17
TCGA-SARC.2047428f-14d9-474f-9dbe-57145bf6309c.ascat2.allelic_specific.seg.txt	uLMS	High	17_p13.3	2	17
TCGA-SARC.2798b35c-6a9f-4716-9ffc-933c1395ba87.ascat2.allelic_specific.seg.txt	uLMS	Low	17_p13.3	0	17
TCGA-SARC.479d61d7-b682-4760-8fea-92b7e52c802a.ascat2.allelic_specific.seg.txt	uLMS	High	17_p13.3	2	17
TCGA-SARC.0481cd5d-3183-4ef5-8849-7305ec2eb9a2.ascat2.allelic_specific.seg.txt	uLMS	High	17_p13.3	1	17
TCGA-SARC.98958fb5-a984-4173-8e2a-7c4043bf0faa.ascat2.allelic_specific.seg.txt	uLMS	Low	17_p13.3	0	17
TCGA-SARC.04433529-fc9a-439f-b645-cbd55904470d.ascat2.allelic_specific.seg.txt	uLMS	High	17_p13.3	1	17
TCGA-SARC.ca032186-cf0a-47c8-a29d-ea5fd60eae92.ascat2.allelic_specific.seg.txt	uLMS	High	17_p13.3	5	17
TCGA-SARC.7b75decd-ac9b-4cab-bddc-293569eb4ad1.ascat2.allelic_specific.seg.txt	uLMS	Low	17_p13.3	1	17
TCGA-SARC.1e1caf9c-70f1-4184-8ee2-871bd9ac81dc.ascat2.allelic_specific.seg.txt	uLMS	Low	17_p13.3	1	17
TCGA-SARC.1e058aff-8fe8-44b1-b0b0-57e08610e8c7.ascat2.allelic_specific.seg.txt	uLMS	Low	17_p13.3	1	17
TCGA-SARC.673d65c1-c227-4c93-bc47-81bc18597422.ascat2.allelic_specific.seg.txt	uLMS	High	17_p13.3	2	17
TCGA-SARC.8e3731a9-16af-446f-9657-2390839f3986.ascat2.allelic_specific.seg.txt	uLMS	High	17_p13.3	0	17
TCGA-SARC.5ee66c48-47f1-4733-8a41-a57aeadc6d07.ascat2.allelic_specific.seg.txt	uLMS	High	17_p13.3	0	17
TCGA-SARC.17009a70-61f1-4363-ab21-9b6efd972d97.ascat2.allelic_specific.seg.txt	uLMS	High	17_p13.3	2	17
TCGA-SARC.17009a70-61f1-4363-ab21-9b6efd972d97.ascat2.allelic_specific.seg.txt	uLMS	High	17_q21.33	1	17
TCGA-SARC.29235268-4f4d-478c-8af3-1d908be031e9.ascat2.allelic_specific.seg.txt	uLMS	High	17_p13.3	1	17
TCGA-SARC.d37a4725-ac99-4902-8aed-e00d0bbc79cc.ascat2.allelic_specific.seg.txt	uLMS	High	17_p13.3	1	17
TCGA-SARC.f72d24bd-65f1-4b7e-b2e4-4e93cf4023f2.ascat2.allelic_specific.seg.txt	uLMS	High	17_p13.3	2	17
TCGA-SARC.309737bf-aeeb-4f88-9042-e62cc52df00f.ascat2.allelic_specific.seg.txt	uLMS	High	17_p13.3	0	17
TCGA-SARC.9c8245da-bbbc-426e-9245-cdfe1e6079d3.ascat2.allelic_specific.seg.txt	uLMS	High	17_q22	0	17
TCGA-SARC.04433529-fc9a-439f-b645-cbd55904470d.ascat2.allelic_specific.seg.txt	uLMS	High	17_q22	0	17
TCGA-SARC.d37a4725-ac99-4902-8aed-e00d0bbc79cc.ascat2.allelic_specific.seg.txt	uLMS	High	17_q22	0	17
TCGA-SARC.f72d24bd-65f1-4b7e-b2e4-4e93cf4023f2.ascat2.allelic_specific.seg.txt	uLMS	High	17_q22	2	17
TCGA-SARC.309737bf-aeeb-4f88-9042-e62cc52df00f.ascat2.allelic_specific.seg.txt	uLMS	High	17_q22	0	17
TCGA-SARC.2dc3c665-007d-46c5-86ff-9ac939f7eb9b.ascat2.allelic_specific.seg.txt	uLMS	Low	17_q22	0	17
TCGA-SARC.eb118aaa-c623-40fb-b489-bb0b846b082f.ascat2.allelic_specific.seg.txt	uLMS	Low	17_q22	0	17
TCGA-SARC.6d98506f-9d10-47d5-8fed-4e11cec0bad2.ascat2.allelic_specific.seg.txt	uLMS	High	17_q22	5	17
TCGA-SARC.6d4f7b42-0796-4be3-8eda-0a866e282e1b.ascat2.allelic_specific.seg.txt	uLMS	High	17_q22	1	17
TCGA-SARC.a9835890-6a8d-4851-bc48-7abd4f254bbf.ascat2.allelic_specific.seg.txt	uLMS	High	17_q22	5	17
TCGA-SARC.2a38dd75-f4b4-4178-ba47-ebb2ef8551bd.ascat2.allelic_specific.seg.txt	uLMS	Low	17_q22	0	17
TCGA-SARC.fc168f3e-34b0-42cd-97f5-5a5bce21ee34.ascat2.allelic_specific.seg.txt	uLMS	Low	17_q22	0	17
TCGA-SARC.f84098f3-f23f-47ce-8a7c-621258e24021.ascat2.allelic_specific.seg.txt	uLMS	High	17_q22	1	17
TCGA-SARC.2a38dd75-f4b4-4178-ba47-ebb2ef8551bd.ascat2.allelic_specific.seg.txt	uLMS	Low	17_p13.3	0	17
TCGA-SARC.a9835890-6a8d-4851-bc48-7abd4f254bbf.ascat2.allelic_specific.seg.txt	uLMS	High	17_p13.3	1	17
TCGA-SARC.6d4f7b42-0796-4be3-8eda-0a866e282e1b.ascat2.allelic_specific.seg.txt	uLMS	High	17_p13.3	1	17
TCGA-SARC.6d98506f-9d10-47d5-8fed-4e11cec0bad2.ascat2.allelic_specific.seg.txt	uLMS	High	17_p13.3	2	17
TCGA-SARC.eb118aaa-c623-40fb-b489-bb0b846b082f.ascat2.allelic_specific.seg.txt	uLMS	Low	17_p13.3	0	17
TCGA-SARC.2dc3c665-007d-46c5-86ff-9ac939f7eb9b.ascat2.allelic_specific.seg.txt	uLMS	Low	17_p13.3	1	17
TCGA-SARC.cf3bad65-0513-4831-9de0-45fba06ed615.ascat2.allelic_specific.seg.txt	uLMS	Low	17_q22	0	17
TCGA-SARC.f84098f3-f23f-47ce-8a7c-621258e24021.ascat2.allelic_specific.seg.txt	uLMS	High	17_p13.3	1	17
TCGA-SARC.fc168f3e-34b0-42cd-97f5-5a5bce21ee34.ascat2.allelic_specific.seg.txt	uLMS	Low	18_q21.33	0	18
TCGA-SARC.17009a70-61f1-4363-ab21-9b6efd972d97.ascat2.allelic_specific.seg.txt	uLMS	High	18_q11.2	1	18
TCGA-SARC.309737bf-aeeb-4f88-9042-e62cc52df00f.ascat2.allelic_specific.seg.txt	uLMS	High	18_q21.33	0	18
TCGA-SARC.2dc3c665-007d-46c5-86ff-9ac939f7eb9b.ascat2.allelic_specific.seg.txt	uLMS	Low	18_q21.33	0	18
TCGA-SARC.eb118aaa-c623-40fb-b489-bb0b846b082f.ascat2.allelic_specific.seg.txt	uLMS	Low	18_q21.33	0	18
TCGA-SARC.6d98506f-9d10-47d5-8fed-4e11cec0bad2.ascat2.allelic_specific.seg.txt	uLMS	High	18_q21.33	2	18
TCGA-SARC.6d4f7b42-0796-4be3-8eda-0a866e282e1b.ascat2.allelic_specific.seg.txt	uLMS	High	18_q21.33	0	18
TCGA-SARC.a9835890-6a8d-4851-bc48-7abd4f254bbf.ascat2.allelic_specific.seg.txt	uLMS	High	18_q21.33	0	18
TCGA-SARC.2a38dd75-f4b4-4178-ba47-ebb2ef8551bd.ascat2.allelic_specific.seg.txt	uLMS	Low	18_q21.33	0	18
TCGA-SARC.2a38dd75-f4b4-4178-ba47-ebb2ef8551bd.ascat2.allelic_specific.seg.txt	uLMS	Low	18_q21.32	0	18
TCGA-SARC.f72d24bd-65f1-4b7e-b2e4-4e93cf4023f2.ascat2.allelic_specific.seg.txt	uLMS	High	18_q21.33	1	18
TCGA-SARC.a9835890-6a8d-4851-bc48-7abd4f254bbf.ascat2.allelic_specific.seg.txt	uLMS	High	18_q21.32	0	18
TCGA-SARC.6d98506f-9d10-47d5-8fed-4e11cec0bad2.ascat2.allelic_specific.seg.txt	uLMS	High	18_q21.32	5	18
TCGA-SARC.eb118aaa-c623-40fb-b489-bb0b846b082f.ascat2.allelic_specific.seg.txt	uLMS	Low	18_q21.32	0	18
TCGA-SARC.2dc3c665-007d-46c5-86ff-9ac939f7eb9b.ascat2.allelic_specific.seg.txt	uLMS	Low	18_q21.32	0	18
TCGA-SARC.309737bf-aeeb-4f88-9042-e62cc52df00f.ascat2.allelic_specific.seg.txt	uLMS	High	18_q21.32	0	18
TCGA-SARC.f72d24bd-65f1-4b7e-b2e4-4e93cf4023f2.ascat2.allelic_specific.seg.txt	uLMS	High	18_q21.32	1	18
TCGA-SARC.d37a4725-ac99-4902-8aed-e00d0bbc79cc.ascat2.allelic_specific.seg.txt	uLMS	High	18_q21.32	0	18
TCGA-SARC.04433529-fc9a-439f-b645-cbd55904470d.ascat2.allelic_specific.seg.txt	uLMS	High	18_q21.32	1	18
TCGA-SARC.9c8245da-bbbc-426e-9245-cdfe1e6079d3.ascat2.allelic_specific.seg.txt	uLMS	High	18_q21.32	1	18
TCGA-SARC.6d4f7b42-0796-4be3-8eda-0a866e282e1b.ascat2.allelic_specific.seg.txt	uLMS	High	18_q21.32	0	18
TCGA-SARC.5f38663f-a033-4cd1-9962-33b2c23c3f65.ascat2.allelic_specific.seg.txt	uLMS	High	18_q21.32	1	18
TCGA-SARC.d37a4725-ac99-4902-8aed-e00d0bbc79cc.ascat2.allelic_specific.seg.txt	uLMS	High	18_q21.33	0	18
TCGA-SARC.9c8245da-bbbc-426e-9245-cdfe1e6079d3.ascat2.allelic_specific.seg.txt	uLMS	High	18_q21.33	1	18
TCGA-SARC.f84098f3-f23f-47ce-8a7c-621258e24021.ascat2.allelic_specific.seg.txt	uLMS	High	18_q21.32	2	18
TCGA-SARC.f84098f3-f23f-47ce-8a7c-621258e24021.ascat2.allelic_specific.seg.txt	uLMS	High	18_q21.33	2	18
TCGA-SARC.17009a70-61f1-4363-ab21-9b6efd972d97.ascat2.allelic_specific.seg.txt	uLMS	High	18_q21.33	3	18
TCGA-SARC.5ee66c48-47f1-4733-8a41-a57aeadc6d07.ascat2.allelic_specific.seg.txt	uLMS	High	18_q21.33	1	18
TCGA-SARC.8e3731a9-16af-446f-9657-2390839f3986.ascat2.allelic_specific.seg.txt	uLMS	High	18_q21.33	4	18
TCGA-SARC.673d65c1-c227-4c93-bc47-81bc18597422.ascat2.allelic_specific.seg.txt	uLMS	High	18_q21.33	0	18
TCGA-SARC.1e058aff-8fe8-44b1-b0b0-57e08610e8c7.ascat2.allelic_specific.seg.txt	uLMS	Low	18_q21.33	0	18
TCGA-SARC.1e1caf9c-70f1-4184-8ee2-871bd9ac81dc.ascat2.allelic_specific.seg.txt	uLMS	Low	18_q21.33	2	18
TCGA-SARC.04433529-fc9a-439f-b645-cbd55904470d.ascat2.allelic_specific.seg.txt	uLMS	High	18_q21.33	1	18
TCGA-SARC.7b75decd-ac9b-4cab-bddc-293569eb4ad1.ascat2.allelic_specific.seg.txt	uLMS	Low	18_q21.33	0	18
TCGA-SARC.ca032186-cf0a-47c8-a29d-ea5fd60eae92.ascat2.allelic_specific.seg.txt	uLMS	High	18_q21.33	2	18
TCGA-SARC.98958fb5-a984-4173-8e2a-7c4043bf0faa.ascat2.allelic_specific.seg.txt	uLMS	Low	18_q21.33	0	18
TCGA-SARC.0481cd5d-3183-4ef5-8849-7305ec2eb9a2.ascat2.allelic_specific.seg.txt	uLMS	High	18_q21.33	8	18
TCGA-SARC.479d61d7-b682-4760-8fea-92b7e52c802a.ascat2.allelic_specific.seg.txt	uLMS	High	18_q21.33	8	18
TCGA-SARC.2798b35c-6a9f-4716-9ffc-933c1395ba87.ascat2.allelic_specific.seg.txt	uLMS	Low	18_q21.33	0	18
TCGA-SARC.2047428f-14d9-474f-9dbe-57145bf6309c.ascat2.allelic_specific.seg.txt	uLMS	High	18_q21.33	1	18
TCGA-SARC.cf3bad65-0513-4831-9de0-45fba06ed615.ascat2.allelic_specific.seg.txt	uLMS	Low	18_q21.33	0	18
TCGA-SARC.5f38663f-a033-4cd1-9962-33b2c23c3f65.ascat2.allelic_specific.seg.txt	uLMS	High	18_q21.33	1	18
TCGA-SARC.29235268-4f4d-478c-8af3-1d908be031e9.ascat2.allelic_specific.seg.txt	uLMS	High	18_q21.33	0	18
TCGA-SARC.cf3bad65-0513-4831-9de0-45fba06ed615.ascat2.allelic_specific.seg.txt	uLMS	Low	18_q21.32	0	18
TCGA-SARC.fc168f3e-34b0-42cd-97f5-5a5bce21ee34.ascat2.allelic_specific.seg.txt	uLMS	Low	18_q21.32	0	18
TCGA-SARC.2798b35c-6a9f-4716-9ffc-933c1395ba87.ascat2.allelic_specific.seg.txt	uLMS	Low	18_q21.32	0	18
TCGA-SARC.d37a4725-ac99-4902-8aed-e00d0bbc79cc.ascat2.allelic_specific.seg.txt	uLMS	High	18_q11.2	0	18
TCGA-SARC.04433529-fc9a-439f-b645-cbd55904470d.ascat2.allelic_specific.seg.txt	uLMS	High	18_q11.2	1	18
TCGA-SARC.9c8245da-bbbc-426e-9245-cdfe1e6079d3.ascat2.allelic_specific.seg.txt	uLMS	High	18_q11.2	1	18
TCGA-SARC.5f38663f-a033-4cd1-9962-33b2c23c3f65.ascat2.allelic_specific.seg.txt	uLMS	High	18_q11.2	1	18
TCGA-SARC.cf3bad65-0513-4831-9de0-45fba06ed615.ascat2.allelic_specific.seg.txt	uLMS	Low	18_q11.2	0	18
TCGA-SARC.2047428f-14d9-474f-9dbe-57145bf6309c.ascat2.allelic_specific.seg.txt	uLMS	High	18_q11.2	1	18
TCGA-SARC.2798b35c-6a9f-4716-9ffc-933c1395ba87.ascat2.allelic_specific.seg.txt	uLMS	Low	18_q11.2	0	18
TCGA-SARC.479d61d7-b682-4760-8fea-92b7e52c802a.ascat2.allelic_specific.seg.txt	uLMS	High	18_q11.2	2	18
TCGA-SARC.f72d24bd-65f1-4b7e-b2e4-4e93cf4023f2.ascat2.allelic_specific.seg.txt	uLMS	High	18_q11.2	2	18
TCGA-SARC.0481cd5d-3183-4ef5-8849-7305ec2eb9a2.ascat2.allelic_specific.seg.txt	uLMS	High	18_q11.2	4	18
TCGA-SARC.2047428f-14d9-474f-9dbe-57145bf6309c.ascat2.allelic_specific.seg.txt	uLMS	High	18_q21.32	1	18
TCGA-SARC.29235268-4f4d-478c-8af3-1d908be031e9.ascat2.allelic_specific.seg.txt	uLMS	High	18_q11.2	0	18
TCGA-SARC.7b75decd-ac9b-4cab-bddc-293569eb4ad1.ascat2.allelic_specific.seg.txt	uLMS	Low	18_q11.2	0	18
TCGA-SARC.1e1caf9c-70f1-4184-8ee2-871bd9ac81dc.ascat2.allelic_specific.seg.txt	uLMS	Low	18_q11.2	2	18
TCGA-SARC.1e058aff-8fe8-44b1-b0b0-57e08610e8c7.ascat2.allelic_specific.seg.txt	uLMS	Low	18_q11.2	0	18
TCGA-SARC.673d65c1-c227-4c93-bc47-81bc18597422.ascat2.allelic_specific.seg.txt	uLMS	High	18_q11.2	5	18
TCGA-SARC.8e3731a9-16af-446f-9657-2390839f3986.ascat2.allelic_specific.seg.txt	uLMS	High	18_q11.2	1	18
TCGA-SARC.5ee66c48-47f1-4733-8a41-a57aeadc6d07.ascat2.allelic_specific.seg.txt	uLMS	High	18_q11.2	1	18
TCGA-SARC.98958fb5-a984-4173-8e2a-7c4043bf0faa.ascat2.allelic_specific.seg.txt	uLMS	Low	18_q11.2	0	18
TCGA-SARC.309737bf-aeeb-4f88-9042-e62cc52df00f.ascat2.allelic_specific.seg.txt	uLMS	High	18_q11.2	0	18
TCGA-SARC.ca032186-cf0a-47c8-a29d-ea5fd60eae92.ascat2.allelic_specific.seg.txt	uLMS	High	18_q11.2	2	18
TCGA-SARC.eb118aaa-c623-40fb-b489-bb0b846b082f.ascat2.allelic_specific.seg.txt	uLMS	Low	18_q11.2	0	18
TCGA-SARC.2dc3c665-007d-46c5-86ff-9ac939f7eb9b.ascat2.allelic_specific.seg.txt	uLMS	Low	18_q11.2	0	18
TCGA-SARC.0481cd5d-3183-4ef5-8849-7305ec2eb9a2.ascat2.allelic_specific.seg.txt	uLMS	High	18_q21.32	4	18
TCGA-SARC.98958fb5-a984-4173-8e2a-7c4043bf0faa.ascat2.allelic_specific.seg.txt	uLMS	Low	18_q21.32	0	18
TCGA-SARC.ca032186-cf0a-47c8-a29d-ea5fd60eae92.ascat2.allelic_specific.seg.txt	uLMS	High	18_q21.32	2	18
TCGA-SARC.7b75decd-ac9b-4cab-bddc-293569eb4ad1.ascat2.allelic_specific.seg.txt	uLMS	Low	18_q21.32	0	18
TCGA-SARC.1e1caf9c-70f1-4184-8ee2-871bd9ac81dc.ascat2.allelic_specific.seg.txt	uLMS	Low	18_q21.32	2	18
TCGA-SARC.1e058aff-8fe8-44b1-b0b0-57e08610e8c7.ascat2.allelic_specific.seg.txt	uLMS	Low	18_q21.32	0	18
TCGA-SARC.673d65c1-c227-4c93-bc47-81bc18597422.ascat2.allelic_specific.seg.txt	uLMS	High	18_q21.32	0	18
TCGA-SARC.8e3731a9-16af-446f-9657-2390839f3986.ascat2.allelic_specific.seg.txt	uLMS	High	18_q21.32	10	18
TCGA-SARC.29235268-4f4d-478c-8af3-1d908be031e9.ascat2.allelic_specific.seg.txt	uLMS	High	18_q21.32	0	18
TCGA-SARC.479d61d7-b682-4760-8fea-92b7e52c802a.ascat2.allelic_specific.seg.txt	uLMS	High	18_q21.32	3	18
TCGA-SARC.17009a70-61f1-4363-ab21-9b6efd972d97.ascat2.allelic_specific.seg.txt	uLMS	High	18_q21.32	2	18
TCGA-SARC.f84098f3-f23f-47ce-8a7c-621258e24021.ascat2.allelic_specific.seg.txt	uLMS	High	18_q11.2	2	18
TCGA-SARC.fc168f3e-34b0-42cd-97f5-5a5bce21ee34.ascat2.allelic_specific.seg.txt	uLMS	Low	18_q11.2	0	18
TCGA-SARC.2a38dd75-f4b4-4178-ba47-ebb2ef8551bd.ascat2.allelic_specific.seg.txt	uLMS	Low	18_q11.2	0	18
TCGA-SARC.a9835890-6a8d-4851-bc48-7abd4f254bbf.ascat2.allelic_specific.seg.txt	uLMS	High	18_q11.2	0	18
TCGA-SARC.6d4f7b42-0796-4be3-8eda-0a866e282e1b.ascat2.allelic_specific.seg.txt	uLMS	High	18_q11.2	0	18
TCGA-SARC.5ee66c48-47f1-4733-8a41-a57aeadc6d07.ascat2.allelic_specific.seg.txt	uLMS	High	18_q21.32	1	18
TCGA-SARC.6d98506f-9d10-47d5-8fed-4e11cec0bad2.ascat2.allelic_specific.seg.txt	uLMS	High	18_q11.2	4	18
TCGA-SARC.9c8245da-bbbc-426e-9245-cdfe1e6079d3.ascat2.allelic_specific.seg.txt	uLMS	High	20_p12.3	3	20
TCGA-SARC.04433529-fc9a-439f-b645-cbd55904470d.ascat2.allelic_specific.seg.txt	uLMS	High	20_p12.3	1	20
TCGA-SARC.d37a4725-ac99-4902-8aed-e00d0bbc79cc.ascat2.allelic_specific.seg.txt	uLMS	High	20_p12.3	0	20
TCGA-SARC.f72d24bd-65f1-4b7e-b2e4-4e93cf4023f2.ascat2.allelic_specific.seg.txt	uLMS	High	20_p12.3	2	20
TCGA-SARC.309737bf-aeeb-4f88-9042-e62cc52df00f.ascat2.allelic_specific.seg.txt	uLMS	High	20_p12.3	0	20
TCGA-SARC.2a38dd75-f4b4-4178-ba47-ebb2ef8551bd.ascat2.allelic_specific.seg.txt	uLMS	Low	20_p12.3	0	20
TCGA-SARC.eb118aaa-c623-40fb-b489-bb0b846b082f.ascat2.allelic_specific.seg.txt	uLMS	Low	20_p12.3	4	20
TCGA-SARC.6d4f7b42-0796-4be3-8eda-0a866e282e1b.ascat2.allelic_specific.seg.txt	uLMS	High	20_p12.3	0	20
TCGA-SARC.a9835890-6a8d-4851-bc48-7abd4f254bbf.ascat2.allelic_specific.seg.txt	uLMS	High	20_p12.3	2	20
TCGA-SARC.5f38663f-a033-4cd1-9962-33b2c23c3f65.ascat2.allelic_specific.seg.txt	uLMS	High	20_p12.3	2	20
TCGA-SARC.2dc3c665-007d-46c5-86ff-9ac939f7eb9b.ascat2.allelic_specific.seg.txt	uLMS	Low	20_p12.3	0	20
TCGA-SARC.6d98506f-9d10-47d5-8fed-4e11cec0bad2.ascat2.allelic_specific.seg.txt	uLMS	High	20_p12.3	1	20
TCGA-SARC.1e058aff-8fe8-44b1-b0b0-57e08610e8c7.ascat2.allelic_specific.seg.txt	uLMS	Low	20_p12.3	1	20
TCGA-SARC.2798b35c-6a9f-4716-9ffc-933c1395ba87.ascat2.allelic_specific.seg.txt	uLMS	Low	20_p12.3	0	20
TCGA-SARC.479d61d7-b682-4760-8fea-92b7e52c802a.ascat2.allelic_specific.seg.txt	uLMS	High	20_p12.3	3	20
TCGA-SARC.0481cd5d-3183-4ef5-8849-7305ec2eb9a2.ascat2.allelic_specific.seg.txt	uLMS	High	20_p12.3	4	20
TCGA-SARC.98958fb5-a984-4173-8e2a-7c4043bf0faa.ascat2.allelic_specific.seg.txt	uLMS	Low	20_p12.3	1	20
TCGA-SARC.ca032186-cf0a-47c8-a29d-ea5fd60eae92.ascat2.allelic_specific.seg.txt	uLMS	High	20_p12.3	2	20
TCGA-SARC.29235268-4f4d-478c-8af3-1d908be031e9.ascat2.allelic_specific.seg.txt	uLMS	High	20_p12.3	0	20
TCGA-SARC.7b75decd-ac9b-4cab-bddc-293569eb4ad1.ascat2.allelic_specific.seg.txt	uLMS	Low	20_p12.3	0	20
TCGA-SARC.1e1caf9c-70f1-4184-8ee2-871bd9ac81dc.ascat2.allelic_specific.seg.txt	uLMS	Low	20_p12.3	0	20
TCGA-SARC.673d65c1-c227-4c93-bc47-81bc18597422.ascat2.allelic_specific.seg.txt	uLMS	High	20_p12.3	11	20
TCGA-SARC.8e3731a9-16af-446f-9657-2390839f3986.ascat2.allelic_specific.seg.txt	uLMS	High	20_p12.3	2	20
TCGA-SARC.5ee66c48-47f1-4733-8a41-a57aeadc6d07.ascat2.allelic_specific.seg.txt	uLMS	High	20_p12.3	1	20
TCGA-SARC.17009a70-61f1-4363-ab21-9b6efd972d97.ascat2.allelic_specific.seg.txt	uLMS	High	20_p12.3	1	20
TCGA-SARC.fc168f3e-34b0-42cd-97f5-5a5bce21ee34.ascat2.allelic_specific.seg.txt	uLMS	Low	20_p12.3	0	20
TCGA-SARC.2047428f-14d9-474f-9dbe-57145bf6309c.ascat2.allelic_specific.seg.txt	uLMS	High	20_p12.3	1	20
TCGA-SARC.f84098f3-f23f-47ce-8a7c-621258e24021.ascat2.allelic_specific.seg.txt	uLMS	High	20_p12.3	8	20
TCGA-SARC.f84098f3-f23f-47ce-8a7c-621258e24021.ascat2.allelic_specific.seg.txt	uLMS	High	20_q11.21	3	20
TCGA-SARC.5ee66c48-47f1-4733-8a41-a57aeadc6d07.ascat2.allelic_specific.seg.txt	uLMS	High	20_q11.21	1	20
TCGA-SARC.1e058aff-8fe8-44b1-b0b0-57e08610e8c7.ascat2.allelic_specific.seg.txt	uLMS	Low	20_q13.33	0	20
TCGA-SARC.1e1caf9c-70f1-4184-8ee2-871bd9ac81dc.ascat2.allelic_specific.seg.txt	uLMS	Low	20_q13.33	2	20
TCGA-SARC.7b75decd-ac9b-4cab-bddc-293569eb4ad1.ascat2.allelic_specific.seg.txt	uLMS	Low	20_q13.33	0	20
TCGA-SARC.29235268-4f4d-478c-8af3-1d908be031e9.ascat2.allelic_specific.seg.txt	uLMS	High	20_q13.33	0	20
TCGA-SARC.ca032186-cf0a-47c8-a29d-ea5fd60eae92.ascat2.allelic_specific.seg.txt	uLMS	High	20_q13.33	2	20
TCGA-SARC.98958fb5-a984-4173-8e2a-7c4043bf0faa.ascat2.allelic_specific.seg.txt	uLMS	Low	20_q13.33	0	20
TCGA-SARC.0481cd5d-3183-4ef5-8849-7305ec2eb9a2.ascat2.allelic_specific.seg.txt	uLMS	High	20_q13.33	0	20
TCGA-SARC.479d61d7-b682-4760-8fea-92b7e52c802a.ascat2.allelic_specific.seg.txt	uLMS	High	20_q13.33	3	20
TCGA-SARC.2798b35c-6a9f-4716-9ffc-933c1395ba87.ascat2.allelic_specific.seg.txt	uLMS	Low	20_q13.33	1	20
TCGA-SARC.2047428f-14d9-474f-9dbe-57145bf6309c.ascat2.allelic_specific.seg.txt	uLMS	High	20_q13.33	1	20
TCGA-SARC.cf3bad65-0513-4831-9de0-45fba06ed615.ascat2.allelic_specific.seg.txt	uLMS	Low	20_q13.33	0	20
TCGA-SARC.5f38663f-a033-4cd1-9962-33b2c23c3f65.ascat2.allelic_specific.seg.txt	uLMS	High	20_q13.33	4	20
TCGA-SARC.9c8245da-bbbc-426e-9245-cdfe1e6079d3.ascat2.allelic_specific.seg.txt	uLMS	High	20_q13.33	3	20
TCGA-SARC.04433529-fc9a-439f-b645-cbd55904470d.ascat2.allelic_specific.seg.txt	uLMS	High	20_q13.33	0	20
TCGA-SARC.d37a4725-ac99-4902-8aed-e00d0bbc79cc.ascat2.allelic_specific.seg.txt	uLMS	High	20_q13.33	1	20
TCGA-SARC.f72d24bd-65f1-4b7e-b2e4-4e93cf4023f2.ascat2.allelic_specific.seg.txt	uLMS	High	20_q13.33	2	20
TCGA-SARC.309737bf-aeeb-4f88-9042-e62cc52df00f.ascat2.allelic_specific.seg.txt	uLMS	High	20_q13.33	0	20
TCGA-SARC.2dc3c665-007d-46c5-86ff-9ac939f7eb9b.ascat2.allelic_specific.seg.txt	uLMS	Low	20_q13.33	0	20
TCGA-SARC.eb118aaa-c623-40fb-b489-bb0b846b082f.ascat2.allelic_specific.seg.txt	uLMS	Low	20_q13.33	1	20
TCGA-SARC.6d98506f-9d10-47d5-8fed-4e11cec0bad2.ascat2.allelic_specific.seg.txt	uLMS	High	20_q13.33	1	20
TCGA-SARC.6d4f7b42-0796-4be3-8eda-0a866e282e1b.ascat2.allelic_specific.seg.txt	uLMS	High	20_q13.33	0	20
TCGA-SARC.a9835890-6a8d-4851-bc48-7abd4f254bbf.ascat2.allelic_specific.seg.txt	uLMS	High	20_q13.33	1	20
TCGA-SARC.2a38dd75-f4b4-4178-ba47-ebb2ef8551bd.ascat2.allelic_specific.seg.txt	uLMS	Low	20_q13.33	0	20
TCGA-SARC.fc168f3e-34b0-42cd-97f5-5a5bce21ee34.ascat2.allelic_specific.seg.txt	uLMS	Low	20_q13.33	0	20
TCGA-SARC.f84098f3-f23f-47ce-8a7c-621258e24021.ascat2.allelic_specific.seg.txt	uLMS	High	20_q13.33	3	20
TCGA-SARC.673d65c1-c227-4c93-bc47-81bc18597422.ascat2.allelic_specific.seg.txt	uLMS	High	20_q13.33	2	20
TCGA-SARC.8e3731a9-16af-446f-9657-2390839f3986.ascat2.allelic_specific.seg.txt	uLMS	High	20_q13.33	3	20
TCGA-SARC.5ee66c48-47f1-4733-8a41-a57aeadc6d07.ascat2.allelic_specific.seg.txt	uLMS	High	20_q13.33	2	20
TCGA-SARC.17009a70-61f1-4363-ab21-9b6efd972d97.ascat2.allelic_specific.seg.txt	uLMS	High	20_q13.33	0	20
TCGA-SARC.8e3731a9-16af-446f-9657-2390839f3986.ascat2.allelic_specific.seg.txt	uLMS	High	20_q11.21	2	20
TCGA-SARC.673d65c1-c227-4c93-bc47-81bc18597422.ascat2.allelic_specific.seg.txt	uLMS	High	20_q11.21	2	20
TCGA-SARC.1e058aff-8fe8-44b1-b0b0-57e08610e8c7.ascat2.allelic_specific.seg.txt	uLMS	Low	20_q11.21	0	20
TCGA-SARC.1e1caf9c-70f1-4184-8ee2-871bd9ac81dc.ascat2.allelic_specific.seg.txt	uLMS	Low	20_q11.21	2	20
TCGA-SARC.7b75decd-ac9b-4cab-bddc-293569eb4ad1.ascat2.allelic_specific.seg.txt	uLMS	Low	20_q11.21	0	20
TCGA-SARC.29235268-4f4d-478c-8af3-1d908be031e9.ascat2.allelic_specific.seg.txt	uLMS	High	20_q11.21	0	20
TCGA-SARC.ca032186-cf0a-47c8-a29d-ea5fd60eae92.ascat2.allelic_specific.seg.txt	uLMS	High	20_q11.21	2	20
TCGA-SARC.98958fb5-a984-4173-8e2a-7c4043bf0faa.ascat2.allelic_specific.seg.txt	uLMS	Low	20_q11.21	0	20
TCGA-SARC.0481cd5d-3183-4ef5-8849-7305ec2eb9a2.ascat2.allelic_specific.seg.txt	uLMS	High	20_q11.21	0	20
TCGA-SARC.479d61d7-b682-4760-8fea-92b7e52c802a.ascat2.allelic_specific.seg.txt	uLMS	High	20_q11.21	2	20
TCGA-SARC.2798b35c-6a9f-4716-9ffc-933c1395ba87.ascat2.allelic_specific.seg.txt	uLMS	Low	20_q11.21	0	20
TCGA-SARC.2047428f-14d9-474f-9dbe-57145bf6309c.ascat2.allelic_specific.seg.txt	uLMS	High	20_q11.21	1	20
TCGA-SARC.17009a70-61f1-4363-ab21-9b6efd972d97.ascat2.allelic_specific.seg.txt	uLMS	High	20_q11.21	0	20
TCGA-SARC.cf3bad65-0513-4831-9de0-45fba06ed615.ascat2.allelic_specific.seg.txt	uLMS	Low	20_q11.21	0	20
TCGA-SARC.9c8245da-bbbc-426e-9245-cdfe1e6079d3.ascat2.allelic_specific.seg.txt	uLMS	High	20_q11.21	2	20
TCGA-SARC.04433529-fc9a-439f-b645-cbd55904470d.ascat2.allelic_specific.seg.txt	uLMS	High	20_q11.21	0	20
TCGA-SARC.d37a4725-ac99-4902-8aed-e00d0bbc79cc.ascat2.allelic_specific.seg.txt	uLMS	High	20_q11.21	0	20
TCGA-SARC.f72d24bd-65f1-4b7e-b2e4-4e93cf4023f2.ascat2.allelic_specific.seg.txt	uLMS	High	20_q11.21	2	20
TCGA-SARC.309737bf-aeeb-4f88-9042-e62cc52df00f.ascat2.allelic_specific.seg.txt	uLMS	High	20_q11.21	0	20
TCGA-SARC.2dc3c665-007d-46c5-86ff-9ac939f7eb9b.ascat2.allelic_specific.seg.txt	uLMS	Low	20_q11.21	0	20
TCGA-SARC.eb118aaa-c623-40fb-b489-bb0b846b082f.ascat2.allelic_specific.seg.txt	uLMS	Low	20_q11.21	0	20
TCGA-SARC.6d98506f-9d10-47d5-8fed-4e11cec0bad2.ascat2.allelic_specific.seg.txt	uLMS	High	20_q11.21	1	20
TCGA-SARC.6d4f7b42-0796-4be3-8eda-0a866e282e1b.ascat2.allelic_specific.seg.txt	uLMS	High	20_q11.21	0	20
TCGA-SARC.a9835890-6a8d-4851-bc48-7abd4f254bbf.ascat2.allelic_specific.seg.txt	uLMS	High	20_q11.21	5	20
TCGA-SARC.2a38dd75-f4b4-4178-ba47-ebb2ef8551bd.ascat2.allelic_specific.seg.txt	uLMS	Low	20_q11.21	0	20
TCGA-SARC.fc168f3e-34b0-42cd-97f5-5a5bce21ee34.ascat2.allelic_specific.seg.txt	uLMS	Low	20_q11.21	0	20
TCGA-SARC.5f38663f-a033-4cd1-9962-33b2c23c3f65.ascat2.allelic_specific.seg.txt	uLMS	High	20_q11.21	2	20
TCGA-SARC.cf3bad65-0513-4831-9de0-45fba06ed615.ascat2.allelic_specific.seg.txt	uLMS	Low	20_p12.3	0	20
