# Supplementary material for: Unravelling homologous recombination repair deficiency and therapeutic opportunities in soft tissue and bone sarcoma
Source: EMBO Mol Med. 2023 Feb 13;15(4):e16863. doi: 10.15252/emmm.202216863 (PMC10086583; doi:10.15252/emmm.202216863)
Supplement: Supplementary file 6 — Source Data for Figure 2 [file EMMM-15-e16863-s004.zip › Fig2/Fig2I.xls]

## Sheet: Fig2I
patient_path	Tumor_type	HRD32	variable	value	chromosome
TCGA-SARC.a5352888-9ed9-4264-ae02-a1ad3e3b20f4.ascat2.allelic_specific.seg.txt	LMS	High	1_p34.1	0	1
TCGA-SARC.5c587667-20f8-4f13-90e3-03cdfcda3ab1.ascat2.allelic_specific.seg.txt	LMS	Low	1_p34.1	0	1
TCGA-SARC.d9153f60-6862-43d5-8ba4-1b2712af9e0e.ascat2.allelic_specific.seg.txt	LMS	Low	1_p34.1	2	1
TCGA-SARC.2a1af1a0-e321-4d5d-937b-013a4faef870.ascat2.allelic_specific.seg.txt	LMS	Low	1_p34.1	2	1
TCGA-SARC.e6a7b89c-9cfc-4751-a49e-5d6d9c2c0cac.ascat2.allelic_specific.seg.txt	LMS	High	1_p34.1	1	1
TCGA-SARC.12f54b8e-1d86-49b7-a93f-b44aabf782a3.ascat2.allelic_specific.seg.txt	LMS	Low	1_p34.1	0	1
TCGA-SARC.f286cc79-b188-4ff9-9a16-d8f100d772f5.ascat2.allelic_specific.seg.txt	LMS	Low	1_p34.1	0	1
TCGA-SARC.aedc5a57-02d2-4d9b-a984-48bb962c2a3a.ascat2.allelic_specific.seg.txt	LMS	High	1_p34.1	2	1
TCGA-SARC.4b0d3f45-7715-46ba-8f03-d531d59e2634.ascat2.allelic_specific.seg.txt	LMS	Low	1_p34.1	0	1
TCGA-SARC.1f165549-2cff-46de-a072-18778b543919.ascat2.allelic_specific.seg.txt	LMS	Low	1_p34.1	4	1
TCGA-SARC.faaf8654-8341-4fbc-8a9b-8add4db80295.ascat2.allelic_specific.seg.txt	LMS	High	1_p34.1	2	1
TCGA-SARC.791f8c5d-91d1-471a-8bf2-8f954935f3f3.ascat2.allelic_specific.seg.txt	LMS	Low	1_p34.1	0	1
TCGA-SARC.7492086b-c6fc-491d-864f-60693549073a.ascat2.allelic_specific.seg.txt	LMS	High	1_p34.1	2	1
TCGA-SARC.d7dc84b6-c480-4da0-82eb-e49112c6f4e6.ascat2.allelic_specific.seg.txt	LMS	Low	1_p34.1	0	1
TCGA-SARC.cd2b6d57-f62b-405a-9d7e-b8f2081acec7.ascat2.allelic_specific.seg.txt	LMS	Low	1_p34.1	2	1
TCGA-SARC.e4969783-5243-4a76-b54b-c76e474df12a.ascat2.allelic_specific.seg.txt	LMS	High	1_p34.1	2	1
TCGA-SARC.caad6d94-41bc-401e-bc6d-8e80a6a0e25e.ascat2.allelic_specific.seg.txt	LMS	Low	1_p34.1	0	1
TCGA-SARC.ffbd85c9-1aa0-40f0-8d3a-f108d6708b79.ascat2.allelic_specific.seg.txt	LMS	Low	1_p34.1	1	1
TCGA-SARC.3b0d8bbd-0cdf-4b12-a379-04dbd02ae640.ascat2.allelic_specific.seg.txt	LMS	Low	1_p34.1	0	1
TCGA-SARC.496e1a3a-94ab-4917-ae24-ce4ab4eabbdd.ascat2.allelic_specific.seg.txt	LMS	Low	1_p34.1	0	1
TCGA-SARC.779663ab-8330-4600-bebe-5477b5ce5fa7.ascat2.allelic_specific.seg.txt	LMS	High	1_p34.1	1	1
TCGA-SARC.3903a036-c105-4a8b-a571-ae0bdec6b69b.ascat2.allelic_specific.seg.txt	LMS	Low	1_p34.1	2	1
TCGA-SARC.1557ec60-bb88-4941-8c61-a00bc1bec7c6.ascat2.allelic_specific.seg.txt	LMS	High	1_p34.1	2	1
TCGA-SARC.103bdc11-8aa9-486c-ba84-cad23e72c603.ascat2.allelic_specific.seg.txt	LMS	High	1_p34.1	1	1
TCGA-SARC.28b602f2-2fc5-4c5e-a7dd-91c7927658f9.ascat2.allelic_specific.seg.txt	LMS	High	1_p34.1	2	1
TCGA-SARC.101124bf-4d90-4f06-8c7d-06181e981d24.ascat2.allelic_specific.seg.txt	LMS	Low	1_p34.1	0	1
TCGA-SARC.1d4063b5-378d-4782-bdc4-52115de1a25a.ascat2.allelic_specific.seg.txt	LMS	High	1_p34.1	1	1
TCGA-SARC.1cef4169-55a3-4661-bd30-60770882192e.ascat2.allelic_specific.seg.txt	LMS	Low	1_p34.1	0	1
TCGA-SARC.dcd369bb-a83d-4c00-aba5-0ab14a39eec0.ascat2.allelic_specific.seg.txt	LMS	Low	1_p34.1	1	1
TCGA-SARC.1f0dd9d9-3c82-4bee-adc1-7f20794a3fe7.ascat2.allelic_specific.seg.txt	LMS	Low	1_p34.1	0	1
TCGA-SARC.c9ee5b6a-1b79-4bc7-a93d-e3c52f77d216.ascat2.allelic_specific.seg.txt	LMS	Low	1_p34.1	0	1
TCGA-SARC.58b86005-dc20-4c52-be98-ee91d159f5c2.ascat2.allelic_specific.seg.txt	LMS	High	1_p34.1	2	1
TCGA-SARC.3d6ee6b5-c7ea-4b03-b468-e5096af2133e.ascat2.allelic_specific.seg.txt	LMS	Low	1_p34.1	2	1
TCGA-SARC.feb9be00-9dac-4b43-a7a2-3c5d39d20a15.ascat2.allelic_specific.seg.txt	LMS	Low	1_p34.1	0	1
TCGA-SARC.ae0fe7b8-3e13-4418-8e42-1d1572e6936b.ascat2.allelic_specific.seg.txt	LMS	High	1_p34.1	1	1
TCGA-SARC.9cfb2cf6-b678-4ca9-94f9-be9ee84873ca.ascat2.allelic_specific.seg.txt	LMS	Low	1_p34.1	1	1
TCGA-SARC.a25f21a5-c22a-429e-b0d1-a7c35339c5f7.ascat2.allelic_specific.seg.txt	LMS	Low	1_p34.1	1	1
TCGA-SARC.71811cfc-2ce8-4774-947f-8bb0d312de0b.ascat2.allelic_specific.seg.txt	LMS	High	1_p34.1	1	1
TCGA-SARC.9a9ec4ee-7535-4c73-8db6-adf3a7aa9828.ascat2.allelic_specific.seg.txt	LMS	Low	1_p34.1	0	1
TCGA-SARC.c472c3bf-5fb6-4790-9c62-eea1e1914696.ascat2.allelic_specific.seg.txt	LMS	High	1_p34.1	0	1
TCGA-SARC.1d4a6c85-0b83-4b48-be42-7e78ada2c3a4.ascat2.allelic_specific.seg.txt	LMS	Low	1_p34.1	0	1
TCGA-SARC.5c98c4ff-d346-44c5-9908-7452359c5396.ascat2.allelic_specific.seg.txt	LMS	Low	1_p34.1	2	1
TCGA-SARC.026035e0-8d0d-489d-993a-470999d6a522.ascat2.allelic_specific.seg.txt	LMS	Low	1_p34.1	1	1
TCGA-SARC.eb8961ec-fdd0-471b-8d94-99ef2cf3989e.ascat2.allelic_specific.seg.txt	LMS	Low	1_p34.1	1	1
TCGA-SARC.e4d80a22-abac-4fcd-9cdf-7aac483f2654.ascat2.allelic_specific.seg.txt	LMS	High	1_p34.1	4	1
TCGA-SARC.9193b317-bee4-4bd0-a23b-84556468c859.ascat2.allelic_specific.seg.txt	LMS	Low	1_p34.1	0	1
TCGA-SARC.4a64833d-52b2-4e4e-a7a7-500777415ac7.ascat2.allelic_specific.seg.txt	LMS	High	1_p34.1	1	1
TCGA-SARC.680e0a8b-7b01-4327-8daa-0cd32c425e4c.ascat2.allelic_specific.seg.txt	LMS	Low	1_p34.1	2	1
TCGA-SARC.9770e332-3bd1-4585-b5eb-b4a137e50cf5.ascat2.allelic_specific.seg.txt	LMS	Low	1_p34.1	0	1
TCGA-SARC.f09fb97e-e893-482a-bca1-5f372353bfd5.ascat2.allelic_specific.seg.txt	LMS	Low	1_p34.1	0	1
TCGA-SARC.11d773f1-8bf0-4752-8a04-015cda55fce3.ascat2.allelic_specific.seg.txt	LMS	Low	1_p34.1	0	1
TCGA-SARC.db9a3940-19be-4c9e-bc2f-1daf319b024d.ascat2.allelic_specific.seg.txt	LMS	Low	1_p34.1	0	1
TCGA-SARC.084383c9-5045-4b23-bc79-962685f7da85.ascat2.allelic_specific.seg.txt	LMS	High	1_p34.1	2	1
TCGA-SARC.60f924df-f5b8-4b65-ac22-3c1289e8f6f9.ascat2.allelic_specific.seg.txt	LMS	Low	1_p34.1	1	1
TCGA-SARC.25af3703-371a-4276-bf75-61b84e613ccc.ascat2.allelic_specific.seg.txt	LMS	High	1_p34.1	7	1
TCGA-SARC.b97dd03b-40e3-4a98-a56d-bbc8f7f03a4b.ascat2.allelic_specific.seg.txt	LMS	Low	1_p34.1	0	1
TCGA-SARC.6d5b50b8-fff5-4fff-8b4f-33eec15e5ad0.ascat2.allelic_specific.seg.txt	LMS	High	1_p34.1	0	1
TCGA-SARC.e27a40bd-19e4-4044-88c4-da6a4177deb8.ascat2.allelic_specific.seg.txt	LMS	Low	1_p34.1	6	1
TCGA-SARC.325289cc-4283-4b48-ae26-83c8cf5c475a.ascat2.allelic_specific.seg.txt	LMS	High	1_p34.1	0	1
TCGA-SARC.be9c4467-f251-47b6-ad07-93ca9d58400d.ascat2.allelic_specific.seg.txt	LMS	Low	1_p34.1	2	1
TCGA-SARC.4133ffe3-9263-41d5-958d-6078bab4891e.ascat2.allelic_specific.seg.txt	LMS	High	1_p34.1	1	1
TCGA-SARC.e1fa1873-2679-4815-acf6-f74dfe35cc47.ascat2.allelic_specific.seg.txt	LMS	Low	1_p34.1	0	1
TCGA-SARC.26afa6a3-e618-488c-a7b6-b09ea190a6e3.ascat2.allelic_specific.seg.txt	LMS	High	1_p34.1	0	1
TCGA-SARC.083315bd-fac2-4fb6-ad91-1271b00bb737.ascat2.allelic_specific.seg.txt	LMS	Low	1_p34.1	1	1
TCGA-SARC.387fc536-d68b-4130-a53b-dcfa7329356a.ascat2.allelic_specific.seg.txt	LMS	Low	1_p34.1	0	1
TCGA-SARC.07fbe2a0-470a-4fdb-99e2-8ac308e39473.ascat2.allelic_specific.seg.txt	LMS	High	1_p34.1	0	1
TCGA-SARC.32f10c79-8904-434e-978a-e1d2447f12cd.ascat2.allelic_specific.seg.txt	LMS	High	1_p34.1	2	1
TCGA-SARC.083315bd-fac2-4fb6-ad91-1271b00bb737.ascat2.allelic_specific.seg.txt	LMS	Low	3_q23	0	3
TCGA-SARC.26afa6a3-e618-488c-a7b6-b09ea190a6e3.ascat2.allelic_specific.seg.txt	LMS	High	3_q23	0	3
TCGA-SARC.e1fa1873-2679-4815-acf6-f74dfe35cc47.ascat2.allelic_specific.seg.txt	LMS	Low	3_q23	0	3
TCGA-SARC.4133ffe3-9263-41d5-958d-6078bab4891e.ascat2.allelic_specific.seg.txt	LMS	High	3_q23	1	3
TCGA-SARC.32f10c79-8904-434e-978a-e1d2447f12cd.ascat2.allelic_specific.seg.txt	LMS	High	3_q23	2	3
TCGA-SARC.325289cc-4283-4b48-ae26-83c8cf5c475a.ascat2.allelic_specific.seg.txt	LMS	High	3_q23	0	3
TCGA-SARC.b97dd03b-40e3-4a98-a56d-bbc8f7f03a4b.ascat2.allelic_specific.seg.txt	LMS	Low	3_q23	1	3
TCGA-SARC.6d5b50b8-fff5-4fff-8b4f-33eec15e5ad0.ascat2.allelic_specific.seg.txt	LMS	High	3_q23	1	3
TCGA-SARC.25af3703-371a-4276-bf75-61b84e613ccc.ascat2.allelic_specific.seg.txt	LMS	High	3_q23	1	3
TCGA-SARC.60f924df-f5b8-4b65-ac22-3c1289e8f6f9.ascat2.allelic_specific.seg.txt	LMS	Low	3_q23	1	3
TCGA-SARC.be9c4467-f251-47b6-ad07-93ca9d58400d.ascat2.allelic_specific.seg.txt	LMS	Low	3_q23	2	3
TCGA-SARC.ae0fe7b8-3e13-4418-8e42-1d1572e6936b.ascat2.allelic_specific.seg.txt	LMS	High	3_q23	2	3
TCGA-SARC.e27a40bd-19e4-4044-88c4-da6a4177deb8.ascat2.allelic_specific.seg.txt	LMS	Low	3_q23	2	3
TCGA-SARC.387fc536-d68b-4130-a53b-dcfa7329356a.ascat2.allelic_specific.seg.txt	LMS	Low	3_q23	0	3
TCGA-SARC.71811cfc-2ce8-4774-947f-8bb0d312de0b.ascat2.allelic_specific.seg.txt	LMS	High	3_q23	2	3
TCGA-SARC.db9a3940-19be-4c9e-bc2f-1daf319b024d.ascat2.allelic_specific.seg.txt	LMS	Low	3_q23	1	3
TCGA-SARC.eb8961ec-fdd0-471b-8d94-99ef2cf3989e.ascat2.allelic_specific.seg.txt	LMS	Low	3_q23	1	3
TCGA-SARC.9a9ec4ee-7535-4c73-8db6-adf3a7aa9828.ascat2.allelic_specific.seg.txt	LMS	Low	3_q23	0	3
TCGA-SARC.c472c3bf-5fb6-4790-9c62-eea1e1914696.ascat2.allelic_specific.seg.txt	LMS	High	3_q23	2	3
TCGA-SARC.1d4a6c85-0b83-4b48-be42-7e78ada2c3a4.ascat2.allelic_specific.seg.txt	LMS	Low	3_q23	4	3
TCGA-SARC.5c98c4ff-d346-44c5-9908-7452359c5396.ascat2.allelic_specific.seg.txt	LMS	Low	3_q23	1	3
TCGA-SARC.026035e0-8d0d-489d-993a-470999d6a522.ascat2.allelic_specific.seg.txt	LMS	Low	3_q23	0	3
TCGA-SARC.07fbe2a0-470a-4fdb-99e2-8ac308e39473.ascat2.allelic_specific.seg.txt	LMS	High	3_q23	2	3
TCGA-SARC.11d773f1-8bf0-4752-8a04-015cda55fce3.ascat2.allelic_specific.seg.txt	LMS	Low	3_q23	0	3
TCGA-SARC.9193b317-bee4-4bd0-a23b-84556468c859.ascat2.allelic_specific.seg.txt	LMS	Low	3_q23	0	3
TCGA-SARC.4a64833d-52b2-4e4e-a7a7-500777415ac7.ascat2.allelic_specific.seg.txt	LMS	High	3_q23	0	3
TCGA-SARC.680e0a8b-7b01-4327-8daa-0cd32c425e4c.ascat2.allelic_specific.seg.txt	LMS	Low	3_q23	2	3
TCGA-SARC.9770e332-3bd1-4585-b5eb-b4a137e50cf5.ascat2.allelic_specific.seg.txt	LMS	Low	3_q23	0	3
TCGA-SARC.f09fb97e-e893-482a-bca1-5f372353bfd5.ascat2.allelic_specific.seg.txt	LMS	Low	3_q23	0	3
TCGA-SARC.084383c9-5045-4b23-bc79-962685f7da85.ascat2.allelic_specific.seg.txt	LMS	High	3_q23	8	3
TCGA-SARC.e4d80a22-abac-4fcd-9cdf-7aac483f2654.ascat2.allelic_specific.seg.txt	LMS	High	3_q23	4	3
TCGA-SARC.3d6ee6b5-c7ea-4b03-b468-e5096af2133e.ascat2.allelic_specific.seg.txt	LMS	Low	3_q23	4	3
TCGA-SARC.58b86005-dc20-4c52-be98-ee91d159f5c2.ascat2.allelic_specific.seg.txt	LMS	High	3_q23	2	3
TCGA-SARC.5c587667-20f8-4f13-90e3-03cdfcda3ab1.ascat2.allelic_specific.seg.txt	LMS	Low	3_q23	0	3
TCGA-SARC.a25f21a5-c22a-429e-b0d1-a7c35339c5f7.ascat2.allelic_specific.seg.txt	LMS	Low	3_q23	1	3
TCGA-SARC.a5352888-9ed9-4264-ae02-a1ad3e3b20f4.ascat2.allelic_specific.seg.txt	LMS	High	3_p25.3	2	3
TCGA-SARC.feb9be00-9dac-4b43-a7a2-3c5d39d20a15.ascat2.allelic_specific.seg.txt	LMS	Low	3_q23	0	3
TCGA-SARC.c9ee5b6a-1b79-4bc7-a93d-e3c52f77d216.ascat2.allelic_specific.seg.txt	LMS	Low	3_q23	0	3
TCGA-SARC.1f0dd9d9-3c82-4bee-adc1-7f20794a3fe7.ascat2.allelic_specific.seg.txt	LMS	Low	3_q23	0	3
TCGA-SARC.dcd369bb-a83d-4c00-aba5-0ab14a39eec0.ascat2.allelic_specific.seg.txt	LMS	Low	3_q23	0	3
TCGA-SARC.1cef4169-55a3-4661-bd30-60770882192e.ascat2.allelic_specific.seg.txt	LMS	Low	3_q23	0	3
TCGA-SARC.1d4063b5-378d-4782-bdc4-52115de1a25a.ascat2.allelic_specific.seg.txt	LMS	High	3_q23	1	3
TCGA-SARC.101124bf-4d90-4f06-8c7d-06181e981d24.ascat2.allelic_specific.seg.txt	LMS	Low	3_q23	0	3
TCGA-SARC.28b602f2-2fc5-4c5e-a7dd-91c7927658f9.ascat2.allelic_specific.seg.txt	LMS	High	3_q23	0	3
TCGA-SARC.103bdc11-8aa9-486c-ba84-cad23e72c603.ascat2.allelic_specific.seg.txt	LMS	High	3_q23	2	3
TCGA-SARC.1557ec60-bb88-4941-8c61-a00bc1bec7c6.ascat2.allelic_specific.seg.txt	LMS	High	3_q23	2	3
TCGA-SARC.3903a036-c105-4a8b-a571-ae0bdec6b69b.ascat2.allelic_specific.seg.txt	LMS	Low	3_q23	2	3
TCGA-SARC.779663ab-8330-4600-bebe-5477b5ce5fa7.ascat2.allelic_specific.seg.txt	LMS	High	3_q23	1	3
TCGA-SARC.e4969783-5243-4a76-b54b-c76e474df12a.ascat2.allelic_specific.seg.txt	LMS	High	3_q23	2	3
TCGA-SARC.496e1a3a-94ab-4917-ae24-ce4ab4eabbdd.ascat2.allelic_specific.seg.txt	LMS	Low	3_q23	0	3
TCGA-SARC.ffbd85c9-1aa0-40f0-8d3a-f108d6708b79.ascat2.allelic_specific.seg.txt	LMS	Low	3_q23	0	3
TCGA-SARC.cd2b6d57-f62b-405a-9d7e-b8f2081acec7.ascat2.allelic_specific.seg.txt	LMS	Low	3_q23	2	3
TCGA-SARC.d7dc84b6-c480-4da0-82eb-e49112c6f4e6.ascat2.allelic_specific.seg.txt	LMS	Low	3_q23	0	3
TCGA-SARC.7492086b-c6fc-491d-864f-60693549073a.ascat2.allelic_specific.seg.txt	LMS	High	3_q23	2	3
TCGA-SARC.791f8c5d-91d1-471a-8bf2-8f954935f3f3.ascat2.allelic_specific.seg.txt	LMS	Low	3_q23	1	3
TCGA-SARC.faaf8654-8341-4fbc-8a9b-8add4db80295.ascat2.allelic_specific.seg.txt	LMS	High	3_q23	2	3
TCGA-SARC.1f165549-2cff-46de-a072-18778b543919.ascat2.allelic_specific.seg.txt	LMS	Low	3_q23	2	3
TCGA-SARC.4b0d3f45-7715-46ba-8f03-d531d59e2634.ascat2.allelic_specific.seg.txt	LMS	Low	3_q23	0	3
TCGA-SARC.aedc5a57-02d2-4d9b-a984-48bb962c2a3a.ascat2.allelic_specific.seg.txt	LMS	High	3_q23	2	3
TCGA-SARC.f286cc79-b188-4ff9-9a16-d8f100d772f5.ascat2.allelic_specific.seg.txt	LMS	Low	3_q23	0	3
TCGA-SARC.12f54b8e-1d86-49b7-a93f-b44aabf782a3.ascat2.allelic_specific.seg.txt	LMS	Low	3_q23	0	3
TCGA-SARC.e6a7b89c-9cfc-4751-a49e-5d6d9c2c0cac.ascat2.allelic_specific.seg.txt	LMS	High	3_q23	1	3
TCGA-SARC.2a1af1a0-e321-4d5d-937b-013a4faef870.ascat2.allelic_specific.seg.txt	LMS	Low	3_q23	2	3
TCGA-SARC.d9153f60-6862-43d5-8ba4-1b2712af9e0e.ascat2.allelic_specific.seg.txt	LMS	Low	3_q23	2	3
TCGA-SARC.3b0d8bbd-0cdf-4b12-a379-04dbd02ae640.ascat2.allelic_specific.seg.txt	LMS	Low	3_q23	4	3
TCGA-SARC.9cfb2cf6-b678-4ca9-94f9-be9ee84873ca.ascat2.allelic_specific.seg.txt	LMS	Low	3_q23	1	3
TCGA-SARC.caad6d94-41bc-401e-bc6d-8e80a6a0e25e.ascat2.allelic_specific.seg.txt	LMS	Low	3_q23	0	3
TCGA-SARC.feb9be00-9dac-4b43-a7a2-3c5d39d20a15.ascat2.allelic_specific.seg.txt	LMS	Low	3_p25.3	0	3
TCGA-SARC.60f924df-f5b8-4b65-ac22-3c1289e8f6f9.ascat2.allelic_specific.seg.txt	LMS	Low	3_p25.3	1	3
TCGA-SARC.25af3703-371a-4276-bf75-61b84e613ccc.ascat2.allelic_specific.seg.txt	LMS	High	3_p25.3	3	3
TCGA-SARC.b97dd03b-40e3-4a98-a56d-bbc8f7f03a4b.ascat2.allelic_specific.seg.txt	LMS	Low	3_p25.3	0	3
TCGA-SARC.6d5b50b8-fff5-4fff-8b4f-33eec15e5ad0.ascat2.allelic_specific.seg.txt	LMS	High	3_p25.3	0	3
TCGA-SARC.e27a40bd-19e4-4044-88c4-da6a4177deb8.ascat2.allelic_specific.seg.txt	LMS	Low	3_p25.3	2	3
TCGA-SARC.325289cc-4283-4b48-ae26-83c8cf5c475a.ascat2.allelic_specific.seg.txt	LMS	High	3_p25.3	0	3
TCGA-SARC.32f10c79-8904-434e-978a-e1d2447f12cd.ascat2.allelic_specific.seg.txt	LMS	High	3_p25.3	2	3
TCGA-SARC.4133ffe3-9263-41d5-958d-6078bab4891e.ascat2.allelic_specific.seg.txt	LMS	High	3_p25.3	1	3
TCGA-SARC.e1fa1873-2679-4815-acf6-f74dfe35cc47.ascat2.allelic_specific.seg.txt	LMS	Low	3_p25.3	0	3
TCGA-SARC.26afa6a3-e618-488c-a7b6-b09ea190a6e3.ascat2.allelic_specific.seg.txt	LMS	High	3_p25.3	0	3
TCGA-SARC.083315bd-fac2-4fb6-ad91-1271b00bb737.ascat2.allelic_specific.seg.txt	LMS	Low	3_p25.3	0	3
TCGA-SARC.387fc536-d68b-4130-a53b-dcfa7329356a.ascat2.allelic_specific.seg.txt	LMS	Low	3_p25.3	0	3
TCGA-SARC.9cfb2cf6-b678-4ca9-94f9-be9ee84873ca.ascat2.allelic_specific.seg.txt	LMS	Low	3_p25.3	4	3
TCGA-SARC.db9a3940-19be-4c9e-bc2f-1daf319b024d.ascat2.allelic_specific.seg.txt	LMS	Low	3_p25.3	2	3
TCGA-SARC.be9c4467-f251-47b6-ad07-93ca9d58400d.ascat2.allelic_specific.seg.txt	LMS	Low	3_p25.3	9	3
TCGA-SARC.084383c9-5045-4b23-bc79-962685f7da85.ascat2.allelic_specific.seg.txt	LMS	High	3_p25.3	2	3
TCGA-SARC.9770e332-3bd1-4585-b5eb-b4a137e50cf5.ascat2.allelic_specific.seg.txt	LMS	Low	3_p25.3	0	3
TCGA-SARC.680e0a8b-7b01-4327-8daa-0cd32c425e4c.ascat2.allelic_specific.seg.txt	LMS	Low	3_p25.3	2	3
TCGA-SARC.4a64833d-52b2-4e4e-a7a7-500777415ac7.ascat2.allelic_specific.seg.txt	LMS	High	3_p25.3	0	3
TCGA-SARC.9193b317-bee4-4bd0-a23b-84556468c859.ascat2.allelic_specific.seg.txt	LMS	Low	3_p25.3	0	3
TCGA-SARC.e4d80a22-abac-4fcd-9cdf-7aac483f2654.ascat2.allelic_specific.seg.txt	LMS	High	3_p25.3	4	3
TCGA-SARC.11d773f1-8bf0-4752-8a04-015cda55fce3.ascat2.allelic_specific.seg.txt	LMS	Low	3_p25.3	0	3
TCGA-SARC.026035e0-8d0d-489d-993a-470999d6a522.ascat2.allelic_specific.seg.txt	LMS	Low	3_p25.3	1	3
TCGA-SARC.5c98c4ff-d346-44c5-9908-7452359c5396.ascat2.allelic_specific.seg.txt	LMS	Low	3_p25.3	2	3
TCGA-SARC.1d4a6c85-0b83-4b48-be42-7e78ada2c3a4.ascat2.allelic_specific.seg.txt	LMS	Low	3_p25.3	1	3
TCGA-SARC.c472c3bf-5fb6-4790-9c62-eea1e1914696.ascat2.allelic_specific.seg.txt	LMS	High	3_p25.3	2	3
TCGA-SARC.9a9ec4ee-7535-4c73-8db6-adf3a7aa9828.ascat2.allelic_specific.seg.txt	LMS	Low	3_p25.3	0	3
TCGA-SARC.71811cfc-2ce8-4774-947f-8bb0d312de0b.ascat2.allelic_specific.seg.txt	LMS	High	3_p25.3	3	3
TCGA-SARC.a25f21a5-c22a-429e-b0d1-a7c35339c5f7.ascat2.allelic_specific.seg.txt	LMS	Low	3_p25.3	1	3
TCGA-SARC.a5352888-9ed9-4264-ae02-a1ad3e3b20f4.ascat2.allelic_specific.seg.txt	LMS	High	3_q23	2	3
TCGA-SARC.f09fb97e-e893-482a-bca1-5f372353bfd5.ascat2.allelic_specific.seg.txt	LMS	Low	3_p25.3	0	3
TCGA-SARC.ae0fe7b8-3e13-4418-8e42-1d1572e6936b.ascat2.allelic_specific.seg.txt	LMS	High	3_p25.3	3	3
TCGA-SARC.07fbe2a0-470a-4fdb-99e2-8ac308e39473.ascat2.allelic_specific.seg.txt	LMS	High	3_p25.3	5	3
TCGA-SARC.3d6ee6b5-c7ea-4b03-b468-e5096af2133e.ascat2.allelic_specific.seg.txt	LMS	Low	3_p25.3	4	3
TCGA-SARC.ffbd85c9-1aa0-40f0-8d3a-f108d6708b79.ascat2.allelic_specific.seg.txt	LMS	Low	3_p25.3	1	3
TCGA-SARC.3b0d8bbd-0cdf-4b12-a379-04dbd02ae640.ascat2.allelic_specific.seg.txt	LMS	Low	3_p25.3	1	3
TCGA-SARC.496e1a3a-94ab-4917-ae24-ce4ab4eabbdd.ascat2.allelic_specific.seg.txt	LMS	Low	3_p25.3	0	3
TCGA-SARC.779663ab-8330-4600-bebe-5477b5ce5fa7.ascat2.allelic_specific.seg.txt	LMS	High	3_p25.3	2	3
TCGA-SARC.3903a036-c105-4a8b-a571-ae0bdec6b69b.ascat2.allelic_specific.seg.txt	LMS	Low	3_p25.3	2	3
TCGA-SARC.1557ec60-bb88-4941-8c61-a00bc1bec7c6.ascat2.allelic_specific.seg.txt	LMS	High	3_p25.3	2	3
TCGA-SARC.58b86005-dc20-4c52-be98-ee91d159f5c2.ascat2.allelic_specific.seg.txt	LMS	High	3_p25.3	2	3
TCGA-SARC.103bdc11-8aa9-486c-ba84-cad23e72c603.ascat2.allelic_specific.seg.txt	LMS	High	3_p25.3	2	3
TCGA-SARC.101124bf-4d90-4f06-8c7d-06181e981d24.ascat2.allelic_specific.seg.txt	LMS	Low	3_p25.3	0	3
TCGA-SARC.1d4063b5-378d-4782-bdc4-52115de1a25a.ascat2.allelic_specific.seg.txt	LMS	High	3_p25.3	2	3
TCGA-SARC.1cef4169-55a3-4661-bd30-60770882192e.ascat2.allelic_specific.seg.txt	LMS	Low	3_p25.3	0	3
TCGA-SARC.dcd369bb-a83d-4c00-aba5-0ab14a39eec0.ascat2.allelic_specific.seg.txt	LMS	Low	3_p25.3	0	3
TCGA-SARC.eb8961ec-fdd0-471b-8d94-99ef2cf3989e.ascat2.allelic_specific.seg.txt	LMS	Low	3_p25.3	1	3
TCGA-SARC.c9ee5b6a-1b79-4bc7-a93d-e3c52f77d216.ascat2.allelic_specific.seg.txt	LMS	Low	3_p25.3	1	3
TCGA-SARC.28b602f2-2fc5-4c5e-a7dd-91c7927658f9.ascat2.allelic_specific.seg.txt	LMS	High	3_p25.3	0	3
TCGA-SARC.caad6d94-41bc-401e-bc6d-8e80a6a0e25e.ascat2.allelic_specific.seg.txt	LMS	Low	3_p25.3	0	3
TCGA-SARC.1f0dd9d9-3c82-4bee-adc1-7f20794a3fe7.ascat2.allelic_specific.seg.txt	LMS	Low	3_p25.3	1	3
TCGA-SARC.d7dc84b6-c480-4da0-82eb-e49112c6f4e6.ascat2.allelic_specific.seg.txt	LMS	Low	3_p25.3	0	3
TCGA-SARC.cd2b6d57-f62b-405a-9d7e-b8f2081acec7.ascat2.allelic_specific.seg.txt	LMS	Low	3_p25.3	2	3
TCGA-SARC.5c587667-20f8-4f13-90e3-03cdfcda3ab1.ascat2.allelic_specific.seg.txt	LMS	Low	3_p25.3	0	3
TCGA-SARC.d9153f60-6862-43d5-8ba4-1b2712af9e0e.ascat2.allelic_specific.seg.txt	LMS	Low	3_p25.3	2	3
TCGA-SARC.2a1af1a0-e321-4d5d-937b-013a4faef870.ascat2.allelic_specific.seg.txt	LMS	Low	3_p25.3	2	3
TCGA-SARC.e6a7b89c-9cfc-4751-a49e-5d6d9c2c0cac.ascat2.allelic_specific.seg.txt	LMS	High	3_p25.3	1	3
TCGA-SARC.12f54b8e-1d86-49b7-a93f-b44aabf782a3.ascat2.allelic_specific.seg.txt	LMS	Low	3_p25.3	0	3
TCGA-SARC.f286cc79-b188-4ff9-9a16-d8f100d772f5.ascat2.allelic_specific.seg.txt	LMS	Low	3_p25.3	1	3
TCGA-SARC.e4969783-5243-4a76-b54b-c76e474df12a.ascat2.allelic_specific.seg.txt	LMS	High	3_p25.3	2	3
TCGA-SARC.4b0d3f45-7715-46ba-8f03-d531d59e2634.ascat2.allelic_specific.seg.txt	LMS	Low	3_p25.3	0	3
TCGA-SARC.1f165549-2cff-46de-a072-18778b543919.ascat2.allelic_specific.seg.txt	LMS	Low	3_p25.3	5	3
TCGA-SARC.faaf8654-8341-4fbc-8a9b-8add4db80295.ascat2.allelic_specific.seg.txt	LMS	High	3_p25.3	1	3
TCGA-SARC.791f8c5d-91d1-471a-8bf2-8f954935f3f3.ascat2.allelic_specific.seg.txt	LMS	Low	3_p25.3	1	3
TCGA-SARC.7492086b-c6fc-491d-864f-60693549073a.ascat2.allelic_specific.seg.txt	LMS	High	3_p25.3	2	3
TCGA-SARC.aedc5a57-02d2-4d9b-a984-48bb962c2a3a.ascat2.allelic_specific.seg.txt	LMS	High	3_p25.3	4	3
TCGA-SARC.387fc536-d68b-4130-a53b-dcfa7329356a.ascat2.allelic_specific.seg.txt	LMS	Low	5_q31.1	5	5
TCGA-SARC.083315bd-fac2-4fb6-ad91-1271b00bb737.ascat2.allelic_specific.seg.txt	LMS	Low	5_q31.1	0	5
TCGA-SARC.26afa6a3-e618-488c-a7b6-b09ea190a6e3.ascat2.allelic_specific.seg.txt	LMS	High	5_q31.1	0	5
TCGA-SARC.e1fa1873-2679-4815-acf6-f74dfe35cc47.ascat2.allelic_specific.seg.txt	LMS	Low	5_q31.1	0	5
TCGA-SARC.be9c4467-f251-47b6-ad07-93ca9d58400d.ascat2.allelic_specific.seg.txt	LMS	Low	5_q31.1	2	5
TCGA-SARC.4133ffe3-9263-41d5-958d-6078bab4891e.ascat2.allelic_specific.seg.txt	LMS	High	5_q31.1	1	5
TCGA-SARC.e27a40bd-19e4-4044-88c4-da6a4177deb8.ascat2.allelic_specific.seg.txt	LMS	Low	5_q31.1	2	5
TCGA-SARC.325289cc-4283-4b48-ae26-83c8cf5c475a.ascat2.allelic_specific.seg.txt	LMS	High	5_q31.1	0	5
TCGA-SARC.6d5b50b8-fff5-4fff-8b4f-33eec15e5ad0.ascat2.allelic_specific.seg.txt	LMS	High	5_q31.1	1	5
TCGA-SARC.b97dd03b-40e3-4a98-a56d-bbc8f7f03a4b.ascat2.allelic_specific.seg.txt	LMS	Low	5_q31.1	1	5
TCGA-SARC.25af3703-371a-4276-bf75-61b84e613ccc.ascat2.allelic_specific.seg.txt	LMS	High	5_q31.1	3	5
TCGA-SARC.07fbe2a0-470a-4fdb-99e2-8ac308e39473.ascat2.allelic_specific.seg.txt	LMS	High	5_q31.1	2	5
TCGA-SARC.32f10c79-8904-434e-978a-e1d2447f12cd.ascat2.allelic_specific.seg.txt	LMS	High	5_q31.1	2	5
TCGA-SARC.60f924df-f5b8-4b65-ac22-3c1289e8f6f9.ascat2.allelic_specific.seg.txt	LMS	Low	5_q31.1	0	5
TCGA-SARC.9193b317-bee4-4bd0-a23b-84556468c859.ascat2.allelic_specific.seg.txt	LMS	Low	5_q31.1	0	5
TCGA-SARC.084383c9-5045-4b23-bc79-962685f7da85.ascat2.allelic_specific.seg.txt	LMS	High	5_q31.1	2	5
TCGA-SARC.f09fb97e-e893-482a-bca1-5f372353bfd5.ascat2.allelic_specific.seg.txt	LMS	Low	5_q31.1	2	5
TCGA-SARC.9770e332-3bd1-4585-b5eb-b4a137e50cf5.ascat2.allelic_specific.seg.txt	LMS	Low	5_q31.1	0	5
TCGA-SARC.680e0a8b-7b01-4327-8daa-0cd32c425e4c.ascat2.allelic_specific.seg.txt	LMS	Low	5_q31.1	2	5
TCGA-SARC.4a64833d-52b2-4e4e-a7a7-500777415ac7.ascat2.allelic_specific.seg.txt	LMS	High	5_q31.1	2	5
TCGA-SARC.e4d80a22-abac-4fcd-9cdf-7aac483f2654.ascat2.allelic_specific.seg.txt	LMS	High	5_q31.1	4	5
TCGA-SARC.11d773f1-8bf0-4752-8a04-015cda55fce3.ascat2.allelic_specific.seg.txt	LMS	Low	5_q31.1	0	5
TCGA-SARC.026035e0-8d0d-489d-993a-470999d6a522.ascat2.allelic_specific.seg.txt	LMS	Low	5_q31.1	0	5
TCGA-SARC.5c98c4ff-d346-44c5-9908-7452359c5396.ascat2.allelic_specific.seg.txt	LMS	Low	5_q31.1	2	5
TCGA-SARC.1d4a6c85-0b83-4b48-be42-7e78ada2c3a4.ascat2.allelic_specific.seg.txt	LMS	Low	5_q31.1	0	5
TCGA-SARC.c472c3bf-5fb6-4790-9c62-eea1e1914696.ascat2.allelic_specific.seg.txt	LMS	High	5_q31.1	2	5
TCGA-SARC.9a9ec4ee-7535-4c73-8db6-adf3a7aa9828.ascat2.allelic_specific.seg.txt	LMS	Low	5_q31.1	0	5
TCGA-SARC.71811cfc-2ce8-4774-947f-8bb0d312de0b.ascat2.allelic_specific.seg.txt	LMS	High	5_q31.1	5	5
TCGA-SARC.ae0fe7b8-3e13-4418-8e42-1d1572e6936b.ascat2.allelic_specific.seg.txt	LMS	High	5_q31.1	3	5
TCGA-SARC.db9a3940-19be-4c9e-bc2f-1daf319b024d.ascat2.allelic_specific.seg.txt	LMS	Low	5_q31.1	7	5
TCGA-SARC.eb8961ec-fdd0-471b-8d94-99ef2cf3989e.ascat2.allelic_specific.seg.txt	LMS	Low	5_q31.1	4	5
TCGA-SARC.feb9be00-9dac-4b43-a7a2-3c5d39d20a15.ascat2.allelic_specific.seg.txt	LMS	Low	5_q31.1	0	5
TCGA-SARC.e4969783-5243-4a76-b54b-c76e474df12a.ascat2.allelic_specific.seg.txt	LMS	High	5_q31.1	2	5
TCGA-SARC.a25f21a5-c22a-429e-b0d1-a7c35339c5f7.ascat2.allelic_specific.seg.txt	LMS	Low	5_q31.1	1	5
TCGA-SARC.c9ee5b6a-1b79-4bc7-a93d-e3c52f77d216.ascat2.allelic_specific.seg.txt	LMS	Low	5_q31.1	0	5
TCGA-SARC.1f0dd9d9-3c82-4bee-adc1-7f20794a3fe7.ascat2.allelic_specific.seg.txt	LMS	Low	5_q31.1	0	5
TCGA-SARC.dcd369bb-a83d-4c00-aba5-0ab14a39eec0.ascat2.allelic_specific.seg.txt	LMS	Low	5_q31.1	0	5
TCGA-SARC.1cef4169-55a3-4661-bd30-60770882192e.ascat2.allelic_specific.seg.txt	LMS	Low	5_q31.1	0	5
TCGA-SARC.1d4063b5-378d-4782-bdc4-52115de1a25a.ascat2.allelic_specific.seg.txt	LMS	High	5_q31.1	2	5
TCGA-SARC.101124bf-4d90-4f06-8c7d-06181e981d24.ascat2.allelic_specific.seg.txt	LMS	Low	5_q31.1	0	5
TCGA-SARC.28b602f2-2fc5-4c5e-a7dd-91c7927658f9.ascat2.allelic_specific.seg.txt	LMS	High	5_q31.1	6	5
TCGA-SARC.103bdc11-8aa9-486c-ba84-cad23e72c603.ascat2.allelic_specific.seg.txt	LMS	High	5_q31.1	4	5
TCGA-SARC.1557ec60-bb88-4941-8c61-a00bc1bec7c6.ascat2.allelic_specific.seg.txt	LMS	High	5_q31.1	2	5
TCGA-SARC.3903a036-c105-4a8b-a571-ae0bdec6b69b.ascat2.allelic_specific.seg.txt	LMS	Low	5_q31.1	4	5
TCGA-SARC.779663ab-8330-4600-bebe-5477b5ce5fa7.ascat2.allelic_specific.seg.txt	LMS	High	5_q31.1	0	5
TCGA-SARC.496e1a3a-94ab-4917-ae24-ce4ab4eabbdd.ascat2.allelic_specific.seg.txt	LMS	Low	5_q31.1	0	5
TCGA-SARC.3b0d8bbd-0cdf-4b12-a379-04dbd02ae640.ascat2.allelic_specific.seg.txt	LMS	Low	5_q31.1	5	5
TCGA-SARC.ffbd85c9-1aa0-40f0-8d3a-f108d6708b79.ascat2.allelic_specific.seg.txt	LMS	Low	5_q31.1	1	5
TCGA-SARC.58b86005-dc20-4c52-be98-ee91d159f5c2.ascat2.allelic_specific.seg.txt	LMS	High	5_q31.1	1	5
TCGA-SARC.caad6d94-41bc-401e-bc6d-8e80a6a0e25e.ascat2.allelic_specific.seg.txt	LMS	Low	5_q31.1	0	5
TCGA-SARC.5c587667-20f8-4f13-90e3-03cdfcda3ab1.ascat2.allelic_specific.seg.txt	LMS	Low	5_q31.1	1	5
TCGA-SARC.d9153f60-6862-43d5-8ba4-1b2712af9e0e.ascat2.allelic_specific.seg.txt	LMS	Low	5_q31.1	2	5
TCGA-SARC.2a1af1a0-e321-4d5d-937b-013a4faef870.ascat2.allelic_specific.seg.txt	LMS	Low	5_q31.1	2	5
TCGA-SARC.e6a7b89c-9cfc-4751-a49e-5d6d9c2c0cac.ascat2.allelic_specific.seg.txt	LMS	High	5_q31.1	5	5
TCGA-SARC.12f54b8e-1d86-49b7-a93f-b44aabf782a3.ascat2.allelic_specific.seg.txt	LMS	Low	5_q31.1	0	5
TCGA-SARC.f286cc79-b188-4ff9-9a16-d8f100d772f5.ascat2.allelic_specific.seg.txt	LMS	Low	5_q31.1	2	5
TCGA-SARC.3d6ee6b5-c7ea-4b03-b468-e5096af2133e.ascat2.allelic_specific.seg.txt	LMS	Low	5_q31.1	4	5
TCGA-SARC.aedc5a57-02d2-4d9b-a984-48bb962c2a3a.ascat2.allelic_specific.seg.txt	LMS	High	5_q31.1	2	5
TCGA-SARC.1f165549-2cff-46de-a072-18778b543919.ascat2.allelic_specific.seg.txt	LMS	Low	5_q31.1	14	5
TCGA-SARC.faaf8654-8341-4fbc-8a9b-8add4db80295.ascat2.allelic_specific.seg.txt	LMS	High	5_q31.1	3	5
TCGA-SARC.791f8c5d-91d1-471a-8bf2-8f954935f3f3.ascat2.allelic_specific.seg.txt	LMS	Low	5_q31.1	1	5
TCGA-SARC.7492086b-c6fc-491d-864f-60693549073a.ascat2.allelic_specific.seg.txt	LMS	High	5_q31.1	2	5
TCGA-SARC.d7dc84b6-c480-4da0-82eb-e49112c6f4e6.ascat2.allelic_specific.seg.txt	LMS	Low	5_q31.1	0	5
TCGA-SARC.cd2b6d57-f62b-405a-9d7e-b8f2081acec7.ascat2.allelic_specific.seg.txt	LMS	Low	5_q31.1	2	5
TCGA-SARC.4b0d3f45-7715-46ba-8f03-d531d59e2634.ascat2.allelic_specific.seg.txt	LMS	Low	5_q31.1	0	5
TCGA-SARC.9cfb2cf6-b678-4ca9-94f9-be9ee84873ca.ascat2.allelic_specific.seg.txt	LMS	Low	5_q31.1	2	5
TCGA-SARC.caad6d94-41bc-401e-bc6d-8e80a6a0e25e.ascat2.allelic_specific.seg.txt	LMS	Low	5_p13.2	0	5
TCGA-SARC.feb9be00-9dac-4b43-a7a2-3c5d39d20a15.ascat2.allelic_specific.seg.txt	LMS	Low	5_p13.2	0	5
TCGA-SARC.25af3703-371a-4276-bf75-61b84e613ccc.ascat2.allelic_specific.seg.txt	LMS	High	5_p13.2	4	5
TCGA-SARC.b97dd03b-40e3-4a98-a56d-bbc8f7f03a4b.ascat2.allelic_specific.seg.txt	LMS	Low	5_p13.2	0	5
TCGA-SARC.6d5b50b8-fff5-4fff-8b4f-33eec15e5ad0.ascat2.allelic_specific.seg.txt	LMS	High	5_p13.2	0	5
TCGA-SARC.e27a40bd-19e4-4044-88c4-da6a4177deb8.ascat2.allelic_specific.seg.txt	LMS	Low	5_p13.2	2	5
TCGA-SARC.325289cc-4283-4b48-ae26-83c8cf5c475a.ascat2.allelic_specific.seg.txt	LMS	High	5_p13.2	2	5
TCGA-SARC.32f10c79-8904-434e-978a-e1d2447f12cd.ascat2.allelic_specific.seg.txt	LMS	High	5_p13.2	2	5
TCGA-SARC.4133ffe3-9263-41d5-958d-6078bab4891e.ascat2.allelic_specific.seg.txt	LMS	High	5_p13.2	0	5
TCGA-SARC.e1fa1873-2679-4815-acf6-f74dfe35cc47.ascat2.allelic_specific.seg.txt	LMS	Low	5_p13.2	0	5
TCGA-SARC.26afa6a3-e618-488c-a7b6-b09ea190a6e3.ascat2.allelic_specific.seg.txt	LMS	High	5_p13.2	0	5
TCGA-SARC.083315bd-fac2-4fb6-ad91-1271b00bb737.ascat2.allelic_specific.seg.txt	LMS	Low	5_p13.2	0	5
TCGA-SARC.387fc536-d68b-4130-a53b-dcfa7329356a.ascat2.allelic_specific.seg.txt	LMS	Low	5_p13.2	2	5
TCGA-SARC.07fbe2a0-470a-4fdb-99e2-8ac308e39473.ascat2.allelic_specific.seg.txt	LMS	High	5_p13.2	25	5
TCGA-SARC.db9a3940-19be-4c9e-bc2f-1daf319b024d.ascat2.allelic_specific.seg.txt	LMS	Low	5_p13.2	4	5
TCGA-SARC.a5352888-9ed9-4264-ae02-a1ad3e3b20f4.ascat2.allelic_specific.seg.txt	LMS	High	5_q31.1	1	5
TCGA-SARC.60f924df-f5b8-4b65-ac22-3c1289e8f6f9.ascat2.allelic_specific.seg.txt	LMS	Low	5_p13.2	2	5
TCGA-SARC.f09fb97e-e893-482a-bca1-5f372353bfd5.ascat2.allelic_specific.seg.txt	LMS	Low	5_p13.2	0	5
TCGA-SARC.680e0a8b-7b01-4327-8daa-0cd32c425e4c.ascat2.allelic_specific.seg.txt	LMS	Low	5_p13.2	2	5
TCGA-SARC.4a64833d-52b2-4e4e-a7a7-500777415ac7.ascat2.allelic_specific.seg.txt	LMS	High	5_p13.2	0	5
TCGA-SARC.9193b317-bee4-4bd0-a23b-84556468c859.ascat2.allelic_specific.seg.txt	LMS	Low	5_p13.2	0	5
TCGA-SARC.e4d80a22-abac-4fcd-9cdf-7aac483f2654.ascat2.allelic_specific.seg.txt	LMS	High	5_p13.2	4	5
TCGA-SARC.11d773f1-8bf0-4752-8a04-015cda55fce3.ascat2.allelic_specific.seg.txt	LMS	Low	5_p13.2	0	5
TCGA-SARC.026035e0-8d0d-489d-993a-470999d6a522.ascat2.allelic_specific.seg.txt	LMS	Low	5_p13.2	0	5
TCGA-SARC.5c98c4ff-d346-44c5-9908-7452359c5396.ascat2.allelic_specific.seg.txt	LMS	Low	5_p13.2	3	5
TCGA-SARC.1d4a6c85-0b83-4b48-be42-7e78ada2c3a4.ascat2.allelic_specific.seg.txt	LMS	Low	5_p13.2	0	5
TCGA-SARC.c472c3bf-5fb6-4790-9c62-eea1e1914696.ascat2.allelic_specific.seg.txt	LMS	High	5_p13.2	2	5
TCGA-SARC.9a9ec4ee-7535-4c73-8db6-adf3a7aa9828.ascat2.allelic_specific.seg.txt	LMS	Low	5_p13.2	2	5
TCGA-SARC.71811cfc-2ce8-4774-947f-8bb0d312de0b.ascat2.allelic_specific.seg.txt	LMS	High	5_p13.2	3	5
TCGA-SARC.a25f21a5-c22a-429e-b0d1-a7c35339c5f7.ascat2.allelic_specific.seg.txt	LMS	Low	5_p13.2	1	5
TCGA-SARC.9cfb2cf6-b678-4ca9-94f9-be9ee84873ca.ascat2.allelic_specific.seg.txt	LMS	Low	5_p13.2	3	5
TCGA-SARC.a5352888-9ed9-4264-ae02-a1ad3e3b20f4.ascat2.allelic_specific.seg.txt	LMS	High	5_p13.2	3	5
TCGA-SARC.9770e332-3bd1-4585-b5eb-b4a137e50cf5.ascat2.allelic_specific.seg.txt	LMS	Low	5_p13.2	0	5
TCGA-SARC.be9c4467-f251-47b6-ad07-93ca9d58400d.ascat2.allelic_specific.seg.txt	LMS	Low	5_p13.2	2	5
TCGA-SARC.084383c9-5045-4b23-bc79-962685f7da85.ascat2.allelic_specific.seg.txt	LMS	High	5_p13.2	2	5
TCGA-SARC.eb8961ec-fdd0-471b-8d94-99ef2cf3989e.ascat2.allelic_specific.seg.txt	LMS	Low	5_p13.2	4	5
TCGA-SARC.ae0fe7b8-3e13-4418-8e42-1d1572e6936b.ascat2.allelic_specific.seg.txt	LMS	High	5_p13.2	3	5
TCGA-SARC.c9ee5b6a-1b79-4bc7-a93d-e3c52f77d216.ascat2.allelic_specific.seg.txt	LMS	Low	5_p13.2	0	5
TCGA-SARC.1f0dd9d9-3c82-4bee-adc1-7f20794a3fe7.ascat2.allelic_specific.seg.txt	LMS	Low	5_p13.2	0	5
TCGA-SARC.dcd369bb-a83d-4c00-aba5-0ab14a39eec0.ascat2.allelic_specific.seg.txt	LMS	Low	5_p13.2	0	5
TCGA-SARC.1cef4169-55a3-4661-bd30-60770882192e.ascat2.allelic_specific.seg.txt	LMS	Low	5_p13.2	0	5
TCGA-SARC.1d4063b5-378d-4782-bdc4-52115de1a25a.ascat2.allelic_specific.seg.txt	LMS	High	5_p13.2	1	5
TCGA-SARC.101124bf-4d90-4f06-8c7d-06181e981d24.ascat2.allelic_specific.seg.txt	LMS	Low	5_p13.2	0	5
TCGA-SARC.28b602f2-2fc5-4c5e-a7dd-91c7927658f9.ascat2.allelic_specific.seg.txt	LMS	High	5_p13.2	1	5
TCGA-SARC.103bdc11-8aa9-486c-ba84-cad23e72c603.ascat2.allelic_specific.seg.txt	LMS	High	5_p13.2	2	5
TCGA-SARC.3903a036-c105-4a8b-a571-ae0bdec6b69b.ascat2.allelic_specific.seg.txt	LMS	Low	5_p13.2	4	5
TCGA-SARC.779663ab-8330-4600-bebe-5477b5ce5fa7.ascat2.allelic_specific.seg.txt	LMS	High	5_p13.2	8	5
TCGA-SARC.496e1a3a-94ab-4917-ae24-ce4ab4eabbdd.ascat2.allelic_specific.seg.txt	LMS	Low	5_p13.2	0	5
TCGA-SARC.3b0d8bbd-0cdf-4b12-a379-04dbd02ae640.ascat2.allelic_specific.seg.txt	LMS	Low	5_p13.2	1	5
TCGA-SARC.ffbd85c9-1aa0-40f0-8d3a-f108d6708b79.ascat2.allelic_specific.seg.txt	LMS	Low	5_p13.2	1	5
TCGA-SARC.58b86005-dc20-4c52-be98-ee91d159f5c2.ascat2.allelic_specific.seg.txt	LMS	High	5_p13.2	2	5
TCGA-SARC.1557ec60-bb88-4941-8c61-a00bc1bec7c6.ascat2.allelic_specific.seg.txt	LMS	High	5_p13.2	2	5
TCGA-SARC.d7dc84b6-c480-4da0-82eb-e49112c6f4e6.ascat2.allelic_specific.seg.txt	LMS	Low	5_p13.2	0	5
TCGA-SARC.cd2b6d57-f62b-405a-9d7e-b8f2081acec7.ascat2.allelic_specific.seg.txt	LMS	Low	5_p13.2	6	5
TCGA-SARC.e4969783-5243-4a76-b54b-c76e474df12a.ascat2.allelic_specific.seg.txt	LMS	High	5_p13.2	3	5
TCGA-SARC.5c587667-20f8-4f13-90e3-03cdfcda3ab1.ascat2.allelic_specific.seg.txt	LMS	Low	5_p13.2	2	5
TCGA-SARC.d9153f60-6862-43d5-8ba4-1b2712af9e0e.ascat2.allelic_specific.seg.txt	LMS	Low	5_p13.2	2	5
TCGA-SARC.2a1af1a0-e321-4d5d-937b-013a4faef870.ascat2.allelic_specific.seg.txt	LMS	Low	5_p13.2	2	5
TCGA-SARC.e6a7b89c-9cfc-4751-a49e-5d6d9c2c0cac.ascat2.allelic_specific.seg.txt	LMS	High	5_p13.2	7	5
TCGA-SARC.12f54b8e-1d86-49b7-a93f-b44aabf782a3.ascat2.allelic_specific.seg.txt	LMS	Low	5_p13.2	0	5
TCGA-SARC.3d6ee6b5-c7ea-4b03-b468-e5096af2133e.ascat2.allelic_specific.seg.txt	LMS	Low	5_p13.2	4	5
TCGA-SARC.aedc5a57-02d2-4d9b-a984-48bb962c2a3a.ascat2.allelic_specific.seg.txt	LMS	High	5_p13.2	2	5
TCGA-SARC.4b0d3f45-7715-46ba-8f03-d531d59e2634.ascat2.allelic_specific.seg.txt	LMS	Low	5_p13.2	0	5
TCGA-SARC.1f165549-2cff-46de-a072-18778b543919.ascat2.allelic_specific.seg.txt	LMS	Low	5_p13.2	2	5
TCGA-SARC.faaf8654-8341-4fbc-8a9b-8add4db80295.ascat2.allelic_specific.seg.txt	LMS	High	5_p13.2	2	5
TCGA-SARC.791f8c5d-91d1-471a-8bf2-8f954935f3f3.ascat2.allelic_specific.seg.txt	LMS	Low	5_p13.2	2	5
TCGA-SARC.7492086b-c6fc-491d-864f-60693549073a.ascat2.allelic_specific.seg.txt	LMS	High	5_p13.2	3	5
TCGA-SARC.f286cc79-b188-4ff9-9a16-d8f100d772f5.ascat2.allelic_specific.seg.txt	LMS	Low	5_p13.2	2	5
TCGA-SARC.db9a3940-19be-4c9e-bc2f-1daf319b024d.ascat2.allelic_specific.seg.txt	LMS	Low	6_p21.33	1	6
TCGA-SARC.07fbe2a0-470a-4fdb-99e2-8ac308e39473.ascat2.allelic_specific.seg.txt	LMS	High	6_p21.33	1	6
TCGA-SARC.387fc536-d68b-4130-a53b-dcfa7329356a.ascat2.allelic_specific.seg.txt	LMS	Low	6_p21.33	1	6
TCGA-SARC.083315bd-fac2-4fb6-ad91-1271b00bb737.ascat2.allelic_specific.seg.txt	LMS	Low	6_p21.33	0	6
TCGA-SARC.26afa6a3-e618-488c-a7b6-b09ea190a6e3.ascat2.allelic_specific.seg.txt	LMS	High	6_p21.33	1	6
TCGA-SARC.e1fa1873-2679-4815-acf6-f74dfe35cc47.ascat2.allelic_specific.seg.txt	LMS	Low	6_p21.33	1	6
TCGA-SARC.e27a40bd-19e4-4044-88c4-da6a4177deb8.ascat2.allelic_specific.seg.txt	LMS	Low	6_p21.33	0	6
TCGA-SARC.32f10c79-8904-434e-978a-e1d2447f12cd.ascat2.allelic_specific.seg.txt	LMS	High	6_p21.33	0	6
TCGA-SARC.325289cc-4283-4b48-ae26-83c8cf5c475a.ascat2.allelic_specific.seg.txt	LMS	High	6_p21.33	0	6
TCGA-SARC.6d5b50b8-fff5-4fff-8b4f-33eec15e5ad0.ascat2.allelic_specific.seg.txt	LMS	High	6_p21.33	0	6
TCGA-SARC.b97dd03b-40e3-4a98-a56d-bbc8f7f03a4b.ascat2.allelic_specific.seg.txt	LMS	Low	6_p21.33	1	6
TCGA-SARC.25af3703-371a-4276-bf75-61b84e613ccc.ascat2.allelic_specific.seg.txt	LMS	High	6_p21.33	5	6
TCGA-SARC.084383c9-5045-4b23-bc79-962685f7da85.ascat2.allelic_specific.seg.txt	LMS	High	6_p21.33	2	6
TCGA-SARC.4133ffe3-9263-41d5-958d-6078bab4891e.ascat2.allelic_specific.seg.txt	LMS	High	6_p21.33	3	6
TCGA-SARC.f09fb97e-e893-482a-bca1-5f372353bfd5.ascat2.allelic_specific.seg.txt	LMS	Low	6_p21.33	0	6
TCGA-SARC.60f924df-f5b8-4b65-ac22-3c1289e8f6f9.ascat2.allelic_specific.seg.txt	LMS	Low	6_p21.33	1	6
TCGA-SARC.680e0a8b-7b01-4327-8daa-0cd32c425e4c.ascat2.allelic_specific.seg.txt	LMS	Low	6_p21.33	2	6
TCGA-SARC.4a64833d-52b2-4e4e-a7a7-500777415ac7.ascat2.allelic_specific.seg.txt	LMS	High	6_p21.33	1	6
TCGA-SARC.9193b317-bee4-4bd0-a23b-84556468c859.ascat2.allelic_specific.seg.txt	LMS	Low	6_p21.33	3	6
TCGA-SARC.e4d80a22-abac-4fcd-9cdf-7aac483f2654.ascat2.allelic_specific.seg.txt	LMS	High	6_p21.33	4	6
TCGA-SARC.11d773f1-8bf0-4752-8a04-015cda55fce3.ascat2.allelic_specific.seg.txt	LMS	Low	6_p21.33	1	6
TCGA-SARC.026035e0-8d0d-489d-993a-470999d6a522.ascat2.allelic_specific.seg.txt	LMS	Low	6_p21.33	0	6
TCGA-SARC.5c98c4ff-d346-44c5-9908-7452359c5396.ascat2.allelic_specific.seg.txt	LMS	Low	6_p21.33	1	6
TCGA-SARC.1d4a6c85-0b83-4b48-be42-7e78ada2c3a4.ascat2.allelic_specific.seg.txt	LMS	Low	6_p21.33	1	6
TCGA-SARC.c472c3bf-5fb6-4790-9c62-eea1e1914696.ascat2.allelic_specific.seg.txt	LMS	High	6_p21.33	2	6
TCGA-SARC.9a9ec4ee-7535-4c73-8db6-adf3a7aa9828.ascat2.allelic_specific.seg.txt	LMS	Low	6_p21.33	1	6
TCGA-SARC.71811cfc-2ce8-4774-947f-8bb0d312de0b.ascat2.allelic_specific.seg.txt	LMS	High	6_p21.33	5	6
TCGA-SARC.a25f21a5-c22a-429e-b0d1-a7c35339c5f7.ascat2.allelic_specific.seg.txt	LMS	Low	6_p21.33	0	6
TCGA-SARC.9cfb2cf6-b678-4ca9-94f9-be9ee84873ca.ascat2.allelic_specific.seg.txt	LMS	Low	6_p21.33	1	6
TCGA-SARC.a5352888-9ed9-4264-ae02-a1ad3e3b20f4.ascat2.allelic_specific.seg.txt	LMS	High	6_p21.33	2	6
TCGA-SARC.9770e332-3bd1-4585-b5eb-b4a137e50cf5.ascat2.allelic_specific.seg.txt	LMS	Low	6_p21.33	0	6
TCGA-SARC.be9c4467-f251-47b6-ad07-93ca9d58400d.ascat2.allelic_specific.seg.txt	LMS	Low	6_p21.33	2	6
TCGA-SARC.c9ee5b6a-1b79-4bc7-a93d-e3c52f77d216.ascat2.allelic_specific.seg.txt	LMS	Low	6_p21.33	0	6
TCGA-SARC.eb8961ec-fdd0-471b-8d94-99ef2cf3989e.ascat2.allelic_specific.seg.txt	LMS	Low	6_p21.33	3	6
TCGA-SARC.ffbd85c9-1aa0-40f0-8d3a-f108d6708b79.ascat2.allelic_specific.seg.txt	LMS	Low	6_p21.33	1	6
TCGA-SARC.3b0d8bbd-0cdf-4b12-a379-04dbd02ae640.ascat2.allelic_specific.seg.txt	LMS	Low	6_p21.33	1	6
TCGA-SARC.496e1a3a-94ab-4917-ae24-ce4ab4eabbdd.ascat2.allelic_specific.seg.txt	LMS	Low	6_p21.33	0	6
TCGA-SARC.779663ab-8330-4600-bebe-5477b5ce5fa7.ascat2.allelic_specific.seg.txt	LMS	High	6_p21.33	1	6
TCGA-SARC.3903a036-c105-4a8b-a571-ae0bdec6b69b.ascat2.allelic_specific.seg.txt	LMS	Low	6_p21.33	2	6
TCGA-SARC.1557ec60-bb88-4941-8c61-a00bc1bec7c6.ascat2.allelic_specific.seg.txt	LMS	High	6_p21.33	2	6
TCGA-SARC.58b86005-dc20-4c52-be98-ee91d159f5c2.ascat2.allelic_specific.seg.txt	LMS	High	6_p21.33	1	6
TCGA-SARC.103bdc11-8aa9-486c-ba84-cad23e72c603.ascat2.allelic_specific.seg.txt	LMS	High	6_p21.33	0	6
TCGA-SARC.101124bf-4d90-4f06-8c7d-06181e981d24.ascat2.allelic_specific.seg.txt	LMS	Low	6_p21.33	0	6
TCGA-SARC.1d4063b5-378d-4782-bdc4-52115de1a25a.ascat2.allelic_specific.seg.txt	LMS	High	6_p21.33	2	6
TCGA-SARC.1cef4169-55a3-4661-bd30-60770882192e.ascat2.allelic_specific.seg.txt	LMS	Low	6_p21.33	1	6
TCGA-SARC.dcd369bb-a83d-4c00-aba5-0ab14a39eec0.ascat2.allelic_specific.seg.txt	LMS	Low	6_p21.33	1	6
TCGA-SARC.1f0dd9d9-3c82-4bee-adc1-7f20794a3fe7.ascat2.allelic_specific.seg.txt	LMS	Low	6_p21.33	0	6
TCGA-SARC.feb9be00-9dac-4b43-a7a2-3c5d39d20a15.ascat2.allelic_specific.seg.txt	LMS	Low	6_p21.33	0	6
TCGA-SARC.28b602f2-2fc5-4c5e-a7dd-91c7927658f9.ascat2.allelic_specific.seg.txt	LMS	High	6_p21.33	6	6
TCGA-SARC.caad6d94-41bc-401e-bc6d-8e80a6a0e25e.ascat2.allelic_specific.seg.txt	LMS	Low	6_p21.33	1	6
TCGA-SARC.ae0fe7b8-3e13-4418-8e42-1d1572e6936b.ascat2.allelic_specific.seg.txt	LMS	High	6_p21.33	0	6
TCGA-SARC.d7dc84b6-c480-4da0-82eb-e49112c6f4e6.ascat2.allelic_specific.seg.txt	LMS	Low	6_p21.33	0	6
TCGA-SARC.cd2b6d57-f62b-405a-9d7e-b8f2081acec7.ascat2.allelic_specific.seg.txt	LMS	Low	6_p21.33	2	6
TCGA-SARC.3d6ee6b5-c7ea-4b03-b468-e5096af2133e.ascat2.allelic_specific.seg.txt	LMS	Low	6_p21.33	2	6
TCGA-SARC.e4969783-5243-4a76-b54b-c76e474df12a.ascat2.allelic_specific.seg.txt	LMS	High	6_p21.33	2	6
TCGA-SARC.5c587667-20f8-4f13-90e3-03cdfcda3ab1.ascat2.allelic_specific.seg.txt	LMS	Low	6_p21.33	1	6
TCGA-SARC.d9153f60-6862-43d5-8ba4-1b2712af9e0e.ascat2.allelic_specific.seg.txt	LMS	Low	6_p21.33	10	6
TCGA-SARC.e6a7b89c-9cfc-4751-a49e-5d6d9c2c0cac.ascat2.allelic_specific.seg.txt	LMS	High	6_p21.33	4	6
TCGA-SARC.12f54b8e-1d86-49b7-a93f-b44aabf782a3.ascat2.allelic_specific.seg.txt	LMS	Low	6_p21.33	0	6
TCGA-SARC.2a1af1a0-e321-4d5d-937b-013a4faef870.ascat2.allelic_specific.seg.txt	LMS	Low	6_p21.33	0	6
TCGA-SARC.aedc5a57-02d2-4d9b-a984-48bb962c2a3a.ascat2.allelic_specific.seg.txt	LMS	High	6_p21.33	1	6
TCGA-SARC.4b0d3f45-7715-46ba-8f03-d531d59e2634.ascat2.allelic_specific.seg.txt	LMS	Low	6_p21.33	0	6
TCGA-SARC.1f165549-2cff-46de-a072-18778b543919.ascat2.allelic_specific.seg.txt	LMS	Low	6_p21.33	0	6
TCGA-SARC.faaf8654-8341-4fbc-8a9b-8add4db80295.ascat2.allelic_specific.seg.txt	LMS	High	6_p21.33	3	6
TCGA-SARC.791f8c5d-91d1-471a-8bf2-8f954935f3f3.ascat2.allelic_specific.seg.txt	LMS	Low	6_p21.33	1	6
TCGA-SARC.7492086b-c6fc-491d-864f-60693549073a.ascat2.allelic_specific.seg.txt	LMS	High	6_p21.33	2	6
TCGA-SARC.f286cc79-b188-4ff9-9a16-d8f100d772f5.ascat2.allelic_specific.seg.txt	LMS	Low	6_p21.33	0	6
TCGA-SARC.1f165549-2cff-46de-a072-18778b543919.ascat2.allelic_specific.seg.txt	LMS	Low	7_q36.1	2	7
TCGA-SARC.d7dc84b6-c480-4da0-82eb-e49112c6f4e6.ascat2.allelic_specific.seg.txt	LMS	Low	7_q36.1	0	7
TCGA-SARC.7492086b-c6fc-491d-864f-60693549073a.ascat2.allelic_specific.seg.txt	LMS	High	7_q36.1	1	7
TCGA-SARC.791f8c5d-91d1-471a-8bf2-8f954935f3f3.ascat2.allelic_specific.seg.txt	LMS	Low	7_q36.1	1	7
TCGA-SARC.faaf8654-8341-4fbc-8a9b-8add4db80295.ascat2.allelic_specific.seg.txt	LMS	High	7_q36.1	1	7
TCGA-SARC.4b0d3f45-7715-46ba-8f03-d531d59e2634.ascat2.allelic_specific.seg.txt	LMS	Low	7_q36.1	0	7
TCGA-SARC.5c587667-20f8-4f13-90e3-03cdfcda3ab1.ascat2.allelic_specific.seg.txt	LMS	Low	7_q36.1	0	7
TCGA-SARC.f286cc79-b188-4ff9-9a16-d8f100d772f5.ascat2.allelic_specific.seg.txt	LMS	Low	7_q36.1	0	7
TCGA-SARC.12f54b8e-1d86-49b7-a93f-b44aabf782a3.ascat2.allelic_specific.seg.txt	LMS	Low	7_q36.1	0	7
TCGA-SARC.e6a7b89c-9cfc-4751-a49e-5d6d9c2c0cac.ascat2.allelic_specific.seg.txt	LMS	High	7_q36.1	3	7
TCGA-SARC.2a1af1a0-e321-4d5d-937b-013a4faef870.ascat2.allelic_specific.seg.txt	LMS	Low	7_q36.1	2	7
TCGA-SARC.d9153f60-6862-43d5-8ba4-1b2712af9e0e.ascat2.allelic_specific.seg.txt	LMS	Low	7_q36.1	2	7
TCGA-SARC.cd2b6d57-f62b-405a-9d7e-b8f2081acec7.ascat2.allelic_specific.seg.txt	LMS	Low	7_q36.1	2	7
TCGA-SARC.aedc5a57-02d2-4d9b-a984-48bb962c2a3a.ascat2.allelic_specific.seg.txt	LMS	High	7_q36.1	2	7
TCGA-SARC.caad6d94-41bc-401e-bc6d-8e80a6a0e25e.ascat2.allelic_specific.seg.txt	LMS	Low	7_q36.1	0	7
TCGA-SARC.103bdc11-8aa9-486c-ba84-cad23e72c603.ascat2.allelic_specific.seg.txt	LMS	High	7_q36.1	1	7
TCGA-SARC.ffbd85c9-1aa0-40f0-8d3a-f108d6708b79.ascat2.allelic_specific.seg.txt	LMS	Low	7_q36.1	1	7
TCGA-SARC.e4969783-5243-4a76-b54b-c76e474df12a.ascat2.allelic_specific.seg.txt	LMS	High	7_q36.1	2	7
TCGA-SARC.feb9be00-9dac-4b43-a7a2-3c5d39d20a15.ascat2.allelic_specific.seg.txt	LMS	Low	7_q36.1	0	7
TCGA-SARC.c9ee5b6a-1b79-4bc7-a93d-e3c52f77d216.ascat2.allelic_specific.seg.txt	LMS	Low	7_q36.1	0	7
TCGA-SARC.1f0dd9d9-3c82-4bee-adc1-7f20794a3fe7.ascat2.allelic_specific.seg.txt	LMS	Low	7_q36.1	0	7
TCGA-SARC.dcd369bb-a83d-4c00-aba5-0ab14a39eec0.ascat2.allelic_specific.seg.txt	LMS	Low	7_q36.1	0	7
TCGA-SARC.1cef4169-55a3-4661-bd30-60770882192e.ascat2.allelic_specific.seg.txt	LMS	Low	7_q36.1	0	7
TCGA-SARC.58b86005-dc20-4c52-be98-ee91d159f5c2.ascat2.allelic_specific.seg.txt	LMS	High	7_q36.1	0	7
TCGA-SARC.1d4063b5-378d-4782-bdc4-52115de1a25a.ascat2.allelic_specific.seg.txt	LMS	High	7_q36.1	10	7
TCGA-SARC.28b602f2-2fc5-4c5e-a7dd-91c7927658f9.ascat2.allelic_specific.seg.txt	LMS	High	7_q36.1	1	7
TCGA-SARC.1557ec60-bb88-4941-8c61-a00bc1bec7c6.ascat2.allelic_specific.seg.txt	LMS	High	7_q36.1	2	7
TCGA-SARC.3903a036-c105-4a8b-a571-ae0bdec6b69b.ascat2.allelic_specific.seg.txt	LMS	Low	7_q36.1	1	7
TCGA-SARC.779663ab-8330-4600-bebe-5477b5ce5fa7.ascat2.allelic_specific.seg.txt	LMS	High	7_q36.1	1	7
TCGA-SARC.496e1a3a-94ab-4917-ae24-ce4ab4eabbdd.ascat2.allelic_specific.seg.txt	LMS	Low	7_q36.1	0	7
TCGA-SARC.3b0d8bbd-0cdf-4b12-a379-04dbd02ae640.ascat2.allelic_specific.seg.txt	LMS	Low	7_q36.1	2	7
TCGA-SARC.101124bf-4d90-4f06-8c7d-06181e981d24.ascat2.allelic_specific.seg.txt	LMS	Low	7_q36.1	0	7
TCGA-SARC.3d6ee6b5-c7ea-4b03-b468-e5096af2133e.ascat2.allelic_specific.seg.txt	LMS	Low	7_q36.1	2	7
TCGA-SARC.eb8961ec-fdd0-471b-8d94-99ef2cf3989e.ascat2.allelic_specific.seg.txt	LMS	Low	7_q36.1	1	7
TCGA-SARC.ae0fe7b8-3e13-4418-8e42-1d1572e6936b.ascat2.allelic_specific.seg.txt	LMS	High	7_q36.1	2	7
TCGA-SARC.9cfb2cf6-b678-4ca9-94f9-be9ee84873ca.ascat2.allelic_specific.seg.txt	LMS	Low	7_q36.1	1	7
TCGA-SARC.a25f21a5-c22a-429e-b0d1-a7c35339c5f7.ascat2.allelic_specific.seg.txt	LMS	Low	7_q36.1	2	7
TCGA-SARC.71811cfc-2ce8-4774-947f-8bb0d312de0b.ascat2.allelic_specific.seg.txt	LMS	High	7_q36.1	7	7
TCGA-SARC.9a9ec4ee-7535-4c73-8db6-adf3a7aa9828.ascat2.allelic_specific.seg.txt	LMS	Low	7_q36.1	1	7
TCGA-SARC.c472c3bf-5fb6-4790-9c62-eea1e1914696.ascat2.allelic_specific.seg.txt	LMS	High	7_q36.1	5	7
TCGA-SARC.1d4a6c85-0b83-4b48-be42-7e78ada2c3a4.ascat2.allelic_specific.seg.txt	LMS	Low	7_q36.1	0	7
TCGA-SARC.5c98c4ff-d346-44c5-9908-7452359c5396.ascat2.allelic_specific.seg.txt	LMS	Low	7_q36.1	2	7
TCGA-SARC.026035e0-8d0d-489d-993a-470999d6a522.ascat2.allelic_specific.seg.txt	LMS	Low	7_q36.1	0	7
TCGA-SARC.e4d80a22-abac-4fcd-9cdf-7aac483f2654.ascat2.allelic_specific.seg.txt	LMS	High	7_q36.1	4	7
TCGA-SARC.9193b317-bee4-4bd0-a23b-84556468c859.ascat2.allelic_specific.seg.txt	LMS	Low	7_q36.1	0	7
TCGA-SARC.4a64833d-52b2-4e4e-a7a7-500777415ac7.ascat2.allelic_specific.seg.txt	LMS	High	7_q36.1	1	7
TCGA-SARC.680e0a8b-7b01-4327-8daa-0cd32c425e4c.ascat2.allelic_specific.seg.txt	LMS	Low	7_q36.1	1	7
TCGA-SARC.9770e332-3bd1-4585-b5eb-b4a137e50cf5.ascat2.allelic_specific.seg.txt	LMS	Low	7_q36.1	0	7
TCGA-SARC.f09fb97e-e893-482a-bca1-5f372353bfd5.ascat2.allelic_specific.seg.txt	LMS	Low	7_q36.1	0	7
TCGA-SARC.084383c9-5045-4b23-bc79-962685f7da85.ascat2.allelic_specific.seg.txt	LMS	High	7_q36.1	2	7
TCGA-SARC.11d773f1-8bf0-4752-8a04-015cda55fce3.ascat2.allelic_specific.seg.txt	LMS	Low	7_q36.1	0	7
TCGA-SARC.07fbe2a0-470a-4fdb-99e2-8ac308e39473.ascat2.allelic_specific.seg.txt	LMS	High	7_q36.1	2	7
TCGA-SARC.db9a3940-19be-4c9e-bc2f-1daf319b024d.ascat2.allelic_specific.seg.txt	LMS	Low	7_q36.1	0	7
TCGA-SARC.60f924df-f5b8-4b65-ac22-3c1289e8f6f9.ascat2.allelic_specific.seg.txt	LMS	Low	7_q36.1	0	7
TCGA-SARC.25af3703-371a-4276-bf75-61b84e613ccc.ascat2.allelic_specific.seg.txt	LMS	High	7_q36.1	1	7
TCGA-SARC.b97dd03b-40e3-4a98-a56d-bbc8f7f03a4b.ascat2.allelic_specific.seg.txt	LMS	Low	7_q36.1	0	7
TCGA-SARC.6d5b50b8-fff5-4fff-8b4f-33eec15e5ad0.ascat2.allelic_specific.seg.txt	LMS	High	7_q36.1	0	7
TCGA-SARC.e27a40bd-19e4-4044-88c4-da6a4177deb8.ascat2.allelic_specific.seg.txt	LMS	Low	7_q36.1	4	7
TCGA-SARC.325289cc-4283-4b48-ae26-83c8cf5c475a.ascat2.allelic_specific.seg.txt	LMS	High	7_q36.1	0	7
TCGA-SARC.be9c4467-f251-47b6-ad07-93ca9d58400d.ascat2.allelic_specific.seg.txt	LMS	Low	7_q36.1	2	7
TCGA-SARC.a5352888-9ed9-4264-ae02-a1ad3e3b20f4.ascat2.allelic_specific.seg.txt	LMS	High	7_q36.1	1	7
TCGA-SARC.4133ffe3-9263-41d5-958d-6078bab4891e.ascat2.allelic_specific.seg.txt	LMS	High	7_q36.1	1	7
TCGA-SARC.e1fa1873-2679-4815-acf6-f74dfe35cc47.ascat2.allelic_specific.seg.txt	LMS	Low	7_q36.1	1	7
TCGA-SARC.26afa6a3-e618-488c-a7b6-b09ea190a6e3.ascat2.allelic_specific.seg.txt	LMS	High	7_q36.1	1	7
TCGA-SARC.083315bd-fac2-4fb6-ad91-1271b00bb737.ascat2.allelic_specific.seg.txt	LMS	Low	7_q36.1	0	7
TCGA-SARC.387fc536-d68b-4130-a53b-dcfa7329356a.ascat2.allelic_specific.seg.txt	LMS	Low	7_q36.1	2	7
TCGA-SARC.32f10c79-8904-434e-978a-e1d2447f12cd.ascat2.allelic_specific.seg.txt	LMS	High	7_q36.1	2	7
TCGA-SARC.d7dc84b6-c480-4da0-82eb-e49112c6f4e6.ascat2.allelic_specific.seg.txt	LMS	Low	8_q21.3	0	8
TCGA-SARC.7492086b-c6fc-491d-864f-60693549073a.ascat2.allelic_specific.seg.txt	LMS	High	8_q21.3	2	8
TCGA-SARC.791f8c5d-91d1-471a-8bf2-8f954935f3f3.ascat2.allelic_specific.seg.txt	LMS	Low	8_q21.3	1	8
TCGA-SARC.faaf8654-8341-4fbc-8a9b-8add4db80295.ascat2.allelic_specific.seg.txt	LMS	High	8_q21.3	6	8
TCGA-SARC.1f165549-2cff-46de-a072-18778b543919.ascat2.allelic_specific.seg.txt	LMS	Low	8_q21.3	2	8
TCGA-SARC.4b0d3f45-7715-46ba-8f03-d531d59e2634.ascat2.allelic_specific.seg.txt	LMS	Low	8_q21.3	1	8
TCGA-SARC.cd2b6d57-f62b-405a-9d7e-b8f2081acec7.ascat2.allelic_specific.seg.txt	LMS	Low	8_q21.3	2	8
TCGA-SARC.f286cc79-b188-4ff9-9a16-d8f100d772f5.ascat2.allelic_specific.seg.txt	LMS	Low	8_q21.3	1	8
TCGA-SARC.e6a7b89c-9cfc-4751-a49e-5d6d9c2c0cac.ascat2.allelic_specific.seg.txt	LMS	High	8_q21.3	1	8
TCGA-SARC.2a1af1a0-e321-4d5d-937b-013a4faef870.ascat2.allelic_specific.seg.txt	LMS	Low	8_q21.3	2	8
TCGA-SARC.d9153f60-6862-43d5-8ba4-1b2712af9e0e.ascat2.allelic_specific.seg.txt	LMS	Low	8_q21.3	2	8
TCGA-SARC.5c587667-20f8-4f13-90e3-03cdfcda3ab1.ascat2.allelic_specific.seg.txt	LMS	Low	8_q21.3	1	8
TCGA-SARC.aedc5a57-02d2-4d9b-a984-48bb962c2a3a.ascat2.allelic_specific.seg.txt	LMS	High	8_q21.3	5	8
TCGA-SARC.12f54b8e-1d86-49b7-a93f-b44aabf782a3.ascat2.allelic_specific.seg.txt	LMS	Low	8_q21.3	0	8
TCGA-SARC.feb9be00-9dac-4b43-a7a2-3c5d39d20a15.ascat2.allelic_specific.seg.txt	LMS	Low	8_q21.3	0	8
TCGA-SARC.ffbd85c9-1aa0-40f0-8d3a-f108d6708b79.ascat2.allelic_specific.seg.txt	LMS	Low	8_q21.3	0	8
TCGA-SARC.e4969783-5243-4a76-b54b-c76e474df12a.ascat2.allelic_specific.seg.txt	LMS	High	8_q21.3	0	8
TCGA-SARC.c9ee5b6a-1b79-4bc7-a93d-e3c52f77d216.ascat2.allelic_specific.seg.txt	LMS	Low	8_q21.3	0	8
TCGA-SARC.1f0dd9d9-3c82-4bee-adc1-7f20794a3fe7.ascat2.allelic_specific.seg.txt	LMS	Low	8_q21.3	0	8
TCGA-SARC.dcd369bb-a83d-4c00-aba5-0ab14a39eec0.ascat2.allelic_specific.seg.txt	LMS	Low	8_q21.3	1	8
TCGA-SARC.1cef4169-55a3-4661-bd30-60770882192e.ascat2.allelic_specific.seg.txt	LMS	Low	8_q21.3	1	8
TCGA-SARC.1d4063b5-378d-4782-bdc4-52115de1a25a.ascat2.allelic_specific.seg.txt	LMS	High	8_q21.3	2	8
TCGA-SARC.58b86005-dc20-4c52-be98-ee91d159f5c2.ascat2.allelic_specific.seg.txt	LMS	High	8_q21.3	2	8
TCGA-SARC.101124bf-4d90-4f06-8c7d-06181e981d24.ascat2.allelic_specific.seg.txt	LMS	Low	8_q21.3	0	8
TCGA-SARC.103bdc11-8aa9-486c-ba84-cad23e72c603.ascat2.allelic_specific.seg.txt	LMS	High	8_q21.3	1	8
TCGA-SARC.1557ec60-bb88-4941-8c61-a00bc1bec7c6.ascat2.allelic_specific.seg.txt	LMS	High	8_q21.3	2	8
TCGA-SARC.3903a036-c105-4a8b-a571-ae0bdec6b69b.ascat2.allelic_specific.seg.txt	LMS	Low	8_q21.3	2	8
TCGA-SARC.779663ab-8330-4600-bebe-5477b5ce5fa7.ascat2.allelic_specific.seg.txt	LMS	High	8_q21.3	0	8
TCGA-SARC.496e1a3a-94ab-4917-ae24-ce4ab4eabbdd.ascat2.allelic_specific.seg.txt	LMS	Low	8_q21.3	0	8
TCGA-SARC.3b0d8bbd-0cdf-4b12-a379-04dbd02ae640.ascat2.allelic_specific.seg.txt	LMS	Low	8_q21.3	5	8
TCGA-SARC.28b602f2-2fc5-4c5e-a7dd-91c7927658f9.ascat2.allelic_specific.seg.txt	LMS	High	8_q21.3	1	8
TCGA-SARC.3d6ee6b5-c7ea-4b03-b468-e5096af2133e.ascat2.allelic_specific.seg.txt	LMS	Low	8_q21.3	4	8
TCGA-SARC.caad6d94-41bc-401e-bc6d-8e80a6a0e25e.ascat2.allelic_specific.seg.txt	LMS	Low	8_q21.3	0	8
TCGA-SARC.ae0fe7b8-3e13-4418-8e42-1d1572e6936b.ascat2.allelic_specific.seg.txt	LMS	High	8_q21.3	3	8
TCGA-SARC.680e0a8b-7b01-4327-8daa-0cd32c425e4c.ascat2.allelic_specific.seg.txt	LMS	Low	8_q21.3	2	8
TCGA-SARC.4a64833d-52b2-4e4e-a7a7-500777415ac7.ascat2.allelic_specific.seg.txt	LMS	High	8_q21.3	15	8
TCGA-SARC.9193b317-bee4-4bd0-a23b-84556468c859.ascat2.allelic_specific.seg.txt	LMS	Low	8_q21.3	0	8
TCGA-SARC.e4d80a22-abac-4fcd-9cdf-7aac483f2654.ascat2.allelic_specific.seg.txt	LMS	High	8_q21.3	4	8
TCGA-SARC.11d773f1-8bf0-4752-8a04-015cda55fce3.ascat2.allelic_specific.seg.txt	LMS	Low	8_q21.3	0	8
TCGA-SARC.026035e0-8d0d-489d-993a-470999d6a522.ascat2.allelic_specific.seg.txt	LMS	Low	8_q21.3	0	8
TCGA-SARC.9770e332-3bd1-4585-b5eb-b4a137e50cf5.ascat2.allelic_specific.seg.txt	LMS	Low	8_q21.3	0	8
TCGA-SARC.5c98c4ff-d346-44c5-9908-7452359c5396.ascat2.allelic_specific.seg.txt	LMS	Low	8_q21.3	1	8
TCGA-SARC.c472c3bf-5fb6-4790-9c62-eea1e1914696.ascat2.allelic_specific.seg.txt	LMS	High	8_q21.3	1	8
TCGA-SARC.9a9ec4ee-7535-4c73-8db6-adf3a7aa9828.ascat2.allelic_specific.seg.txt	LMS	Low	8_q21.3	0	8
TCGA-SARC.71811cfc-2ce8-4774-947f-8bb0d312de0b.ascat2.allelic_specific.seg.txt	LMS	High	8_q21.3	1	8
TCGA-SARC.a25f21a5-c22a-429e-b0d1-a7c35339c5f7.ascat2.allelic_specific.seg.txt	LMS	Low	8_q21.3	2	8
TCGA-SARC.9cfb2cf6-b678-4ca9-94f9-be9ee84873ca.ascat2.allelic_specific.seg.txt	LMS	Low	8_q21.3	2	8
TCGA-SARC.eb8961ec-fdd0-471b-8d94-99ef2cf3989e.ascat2.allelic_specific.seg.txt	LMS	Low	8_q21.3	2	8
TCGA-SARC.1d4a6c85-0b83-4b48-be42-7e78ada2c3a4.ascat2.allelic_specific.seg.txt	LMS	Low	8_q21.3	0	8
TCGA-SARC.f09fb97e-e893-482a-bca1-5f372353bfd5.ascat2.allelic_specific.seg.txt	LMS	Low	8_q21.3	0	8
TCGA-SARC.a5352888-9ed9-4264-ae02-a1ad3e3b20f4.ascat2.allelic_specific.seg.txt	LMS	High	8_q21.3	2	8
TCGA-SARC.db9a3940-19be-4c9e-bc2f-1daf319b024d.ascat2.allelic_specific.seg.txt	LMS	Low	8_q21.3	1	8
TCGA-SARC.be9c4467-f251-47b6-ad07-93ca9d58400d.ascat2.allelic_specific.seg.txt	LMS	Low	8_q21.3	2	8
TCGA-SARC.60f924df-f5b8-4b65-ac22-3c1289e8f6f9.ascat2.allelic_specific.seg.txt	LMS	Low	8_q21.3	2	8
TCGA-SARC.25af3703-371a-4276-bf75-61b84e613ccc.ascat2.allelic_specific.seg.txt	LMS	High	8_q21.3	3	8
TCGA-SARC.b97dd03b-40e3-4a98-a56d-bbc8f7f03a4b.ascat2.allelic_specific.seg.txt	LMS	Low	8_q21.3	0	8
TCGA-SARC.084383c9-5045-4b23-bc79-962685f7da85.ascat2.allelic_specific.seg.txt	LMS	High	8_q21.3	1	8
TCGA-SARC.e27a40bd-19e4-4044-88c4-da6a4177deb8.ascat2.allelic_specific.seg.txt	LMS	Low	8_q21.3	2	8
TCGA-SARC.325289cc-4283-4b48-ae26-83c8cf5c475a.ascat2.allelic_specific.seg.txt	LMS	High	8_q21.3	0	8
TCGA-SARC.6d5b50b8-fff5-4fff-8b4f-33eec15e5ad0.ascat2.allelic_specific.seg.txt	LMS	High	8_q21.3	1	8
TCGA-SARC.4133ffe3-9263-41d5-958d-6078bab4891e.ascat2.allelic_specific.seg.txt	LMS	High	8_q21.3	1	8
TCGA-SARC.e1fa1873-2679-4815-acf6-f74dfe35cc47.ascat2.allelic_specific.seg.txt	LMS	Low	8_q21.3	0	8
TCGA-SARC.26afa6a3-e618-488c-a7b6-b09ea190a6e3.ascat2.allelic_specific.seg.txt	LMS	High	8_q21.3	0	8
TCGA-SARC.083315bd-fac2-4fb6-ad91-1271b00bb737.ascat2.allelic_specific.seg.txt	LMS	Low	8_q21.3	0	8
TCGA-SARC.387fc536-d68b-4130-a53b-dcfa7329356a.ascat2.allelic_specific.seg.txt	LMS	Low	8_q21.3	2	8
TCGA-SARC.07fbe2a0-470a-4fdb-99e2-8ac308e39473.ascat2.allelic_specific.seg.txt	LMS	High	8_q21.3	2	8
TCGA-SARC.32f10c79-8904-434e-978a-e1d2447f12cd.ascat2.allelic_specific.seg.txt	LMS	High	8_q21.3	1	8
TCGA-SARC.07fbe2a0-470a-4fdb-99e2-8ac308e39473.ascat2.allelic_specific.seg.txt	LMS	High	9_q22.32	2	9
TCGA-SARC.387fc536-d68b-4130-a53b-dcfa7329356a.ascat2.allelic_specific.seg.txt	LMS	Low	9_q22.32	0	9
TCGA-SARC.083315bd-fac2-4fb6-ad91-1271b00bb737.ascat2.allelic_specific.seg.txt	LMS	Low	9_q22.32	0	9
TCGA-SARC.26afa6a3-e618-488c-a7b6-b09ea190a6e3.ascat2.allelic_specific.seg.txt	LMS	High	9_q22.32	0	9
TCGA-SARC.e1fa1873-2679-4815-acf6-f74dfe35cc47.ascat2.allelic_specific.seg.txt	LMS	Low	9_q22.32	0	9
TCGA-SARC.60f924df-f5b8-4b65-ac22-3c1289e8f6f9.ascat2.allelic_specific.seg.txt	LMS	Low	9_q22.32	1	9
TCGA-SARC.32f10c79-8904-434e-978a-e1d2447f12cd.ascat2.allelic_specific.seg.txt	LMS	High	9_q22.32	2	9
TCGA-SARC.325289cc-4283-4b48-ae26-83c8cf5c475a.ascat2.allelic_specific.seg.txt	LMS	High	9_q22.32	0	9
TCGA-SARC.e27a40bd-19e4-4044-88c4-da6a4177deb8.ascat2.allelic_specific.seg.txt	LMS	Low	9_q22.32	4	9
TCGA-SARC.6d5b50b8-fff5-4fff-8b4f-33eec15e5ad0.ascat2.allelic_specific.seg.txt	LMS	High	9_q22.32	0	9
TCGA-SARC.b97dd03b-40e3-4a98-a56d-bbc8f7f03a4b.ascat2.allelic_specific.seg.txt	LMS	Low	9_q22.32	0	9
TCGA-SARC.25af3703-371a-4276-bf75-61b84e613ccc.ascat2.allelic_specific.seg.txt	LMS	High	9_q22.32	4	9
TCGA-SARC.4133ffe3-9263-41d5-958d-6078bab4891e.ascat2.allelic_specific.seg.txt	LMS	High	9_q22.32	2	9
TCGA-SARC.db9a3940-19be-4c9e-bc2f-1daf319b024d.ascat2.allelic_specific.seg.txt	LMS	Low	9_q22.32	1	9
TCGA-SARC.e4d80a22-abac-4fcd-9cdf-7aac483f2654.ascat2.allelic_specific.seg.txt	LMS	High	9_q22.32	4	9
TCGA-SARC.f09fb97e-e893-482a-bca1-5f372353bfd5.ascat2.allelic_specific.seg.txt	LMS	Low	9_q22.32	0	9
TCGA-SARC.9770e332-3bd1-4585-b5eb-b4a137e50cf5.ascat2.allelic_specific.seg.txt	LMS	Low	9_q22.32	0	9
TCGA-SARC.680e0a8b-7b01-4327-8daa-0cd32c425e4c.ascat2.allelic_specific.seg.txt	LMS	Low	9_q22.32	1	9
TCGA-SARC.4a64833d-52b2-4e4e-a7a7-500777415ac7.ascat2.allelic_specific.seg.txt	LMS	High	9_q22.32	1	9
TCGA-SARC.9193b317-bee4-4bd0-a23b-84556468c859.ascat2.allelic_specific.seg.txt	LMS	Low	9_q22.32	0	9
TCGA-SARC.11d773f1-8bf0-4752-8a04-015cda55fce3.ascat2.allelic_specific.seg.txt	LMS	Low	9_q22.32	0	9
TCGA-SARC.026035e0-8d0d-489d-993a-470999d6a522.ascat2.allelic_specific.seg.txt	LMS	Low	9_q22.32	0	9
TCGA-SARC.5c98c4ff-d346-44c5-9908-7452359c5396.ascat2.allelic_specific.seg.txt	LMS	Low	9_q22.32	2	9
TCGA-SARC.1d4a6c85-0b83-4b48-be42-7e78ada2c3a4.ascat2.allelic_specific.seg.txt	LMS	Low	9_q22.32	0	9
TCGA-SARC.c472c3bf-5fb6-4790-9c62-eea1e1914696.ascat2.allelic_specific.seg.txt	LMS	High	9_q22.32	2	9
TCGA-SARC.9a9ec4ee-7535-4c73-8db6-adf3a7aa9828.ascat2.allelic_specific.seg.txt	LMS	Low	9_q22.32	0	9
TCGA-SARC.71811cfc-2ce8-4774-947f-8bb0d312de0b.ascat2.allelic_specific.seg.txt	LMS	High	9_q22.32	4	9
TCGA-SARC.a25f21a5-c22a-429e-b0d1-a7c35339c5f7.ascat2.allelic_specific.seg.txt	LMS	Low	9_q22.32	1	9
TCGA-SARC.be9c4467-f251-47b6-ad07-93ca9d58400d.ascat2.allelic_specific.seg.txt	LMS	Low	9_q22.32	2	9
TCGA-SARC.084383c9-5045-4b23-bc79-962685f7da85.ascat2.allelic_specific.seg.txt	LMS	High	9_q22.32	1	9
TCGA-SARC.ae0fe7b8-3e13-4418-8e42-1d1572e6936b.ascat2.allelic_specific.seg.txt	LMS	High	9_q22.32	2	9
TCGA-SARC.d7dc84b6-c480-4da0-82eb-e49112c6f4e6.ascat2.allelic_specific.seg.txt	LMS	Low	9_q22.32	0	9
TCGA-SARC.3d6ee6b5-c7ea-4b03-b468-e5096af2133e.ascat2.allelic_specific.seg.txt	LMS	Low	9_q22.32	2	9
TCGA-SARC.1f0dd9d9-3c82-4bee-adc1-7f20794a3fe7.ascat2.allelic_specific.seg.txt	LMS	Low	9_q22.32	0	9
TCGA-SARC.dcd369bb-a83d-4c00-aba5-0ab14a39eec0.ascat2.allelic_specific.seg.txt	LMS	Low	9_q22.32	0	9
TCGA-SARC.1cef4169-55a3-4661-bd30-60770882192e.ascat2.allelic_specific.seg.txt	LMS	Low	9_q22.32	0	9
TCGA-SARC.1d4063b5-378d-4782-bdc4-52115de1a25a.ascat2.allelic_specific.seg.txt	LMS	High	9_q22.32	2	9
TCGA-SARC.101124bf-4d90-4f06-8c7d-06181e981d24.ascat2.allelic_specific.seg.txt	LMS	Low	9_q22.32	0	9
TCGA-SARC.28b602f2-2fc5-4c5e-a7dd-91c7927658f9.ascat2.allelic_specific.seg.txt	LMS	High	9_q22.32	2	9
TCGA-SARC.103bdc11-8aa9-486c-ba84-cad23e72c603.ascat2.allelic_specific.seg.txt	LMS	High	9_q22.32	2	9
TCGA-SARC.1557ec60-bb88-4941-8c61-a00bc1bec7c6.ascat2.allelic_specific.seg.txt	LMS	High	9_q22.32	3	9
TCGA-SARC.3903a036-c105-4a8b-a571-ae0bdec6b69b.ascat2.allelic_specific.seg.txt	LMS	Low	9_q22.32	0	9
TCGA-SARC.779663ab-8330-4600-bebe-5477b5ce5fa7.ascat2.allelic_specific.seg.txt	LMS	High	9_q22.32	2	9
TCGA-SARC.496e1a3a-94ab-4917-ae24-ce4ab4eabbdd.ascat2.allelic_specific.seg.txt	LMS	Low	9_q22.32	0	9
TCGA-SARC.3b0d8bbd-0cdf-4b12-a379-04dbd02ae640.ascat2.allelic_specific.seg.txt	LMS	Low	9_q22.32	4	9
TCGA-SARC.ffbd85c9-1aa0-40f0-8d3a-f108d6708b79.ascat2.allelic_specific.seg.txt	LMS	Low	9_q22.32	0	9
TCGA-SARC.58b86005-dc20-4c52-be98-ee91d159f5c2.ascat2.allelic_specific.seg.txt	LMS	High	9_q22.32	2	9
TCGA-SARC.eb8961ec-fdd0-471b-8d94-99ef2cf3989e.ascat2.allelic_specific.seg.txt	LMS	Low	9_q22.32	1	9
TCGA-SARC.caad6d94-41bc-401e-bc6d-8e80a6a0e25e.ascat2.allelic_specific.seg.txt	LMS	Low	9_q22.32	0	9
TCGA-SARC.9cfb2cf6-b678-4ca9-94f9-be9ee84873ca.ascat2.allelic_specific.seg.txt	LMS	Low	9_q22.32	0	9
TCGA-SARC.7492086b-c6fc-491d-864f-60693549073a.ascat2.allelic_specific.seg.txt	LMS	High	9_q22.32	0	9
TCGA-SARC.791f8c5d-91d1-471a-8bf2-8f954935f3f3.ascat2.allelic_specific.seg.txt	LMS	Low	9_q22.32	1	9
TCGA-SARC.faaf8654-8341-4fbc-8a9b-8add4db80295.ascat2.allelic_specific.seg.txt	LMS	High	9_q22.32	2	9
TCGA-SARC.1f165549-2cff-46de-a072-18778b543919.ascat2.allelic_specific.seg.txt	LMS	Low	9_q22.32	2	9
TCGA-SARC.4b0d3f45-7715-46ba-8f03-d531d59e2634.ascat2.allelic_specific.seg.txt	LMS	Low	9_q22.32	0	9
TCGA-SARC.aedc5a57-02d2-4d9b-a984-48bb962c2a3a.ascat2.allelic_specific.seg.txt	LMS	High	9_q22.32	3	9
TCGA-SARC.f286cc79-b188-4ff9-9a16-d8f100d772f5.ascat2.allelic_specific.seg.txt	LMS	Low	9_q22.32	0	9
TCGA-SARC.12f54b8e-1d86-49b7-a93f-b44aabf782a3.ascat2.allelic_specific.seg.txt	LMS	Low	9_q22.32	0	9
TCGA-SARC.e6a7b89c-9cfc-4751-a49e-5d6d9c2c0cac.ascat2.allelic_specific.seg.txt	LMS	High	9_q22.32	0	9
TCGA-SARC.2a1af1a0-e321-4d5d-937b-013a4faef870.ascat2.allelic_specific.seg.txt	LMS	Low	9_q22.32	2	9
TCGA-SARC.d9153f60-6862-43d5-8ba4-1b2712af9e0e.ascat2.allelic_specific.seg.txt	LMS	Low	9_q22.32	2	9
TCGA-SARC.5c587667-20f8-4f13-90e3-03cdfcda3ab1.ascat2.allelic_specific.seg.txt	LMS	Low	9_q22.32	0	9
TCGA-SARC.e4969783-5243-4a76-b54b-c76e474df12a.ascat2.allelic_specific.seg.txt	LMS	High	9_q22.32	1	9
TCGA-SARC.cd2b6d57-f62b-405a-9d7e-b8f2081acec7.ascat2.allelic_specific.seg.txt	LMS	Low	9_q22.32	2	9
TCGA-SARC.a5352888-9ed9-4264-ae02-a1ad3e3b20f4.ascat2.allelic_specific.seg.txt	LMS	High	9_q22.32	2	9
TCGA-SARC.caad6d94-41bc-401e-bc6d-8e80a6a0e25e.ascat2.allelic_specific.seg.txt	LMS	Low	9_p13.3	0	9
TCGA-SARC.c9ee5b6a-1b79-4bc7-a93d-e3c52f77d216.ascat2.allelic_specific.seg.txt	LMS	Low	9_p13.3	0	9
TCGA-SARC.25af3703-371a-4276-bf75-61b84e613ccc.ascat2.allelic_specific.seg.txt	LMS	High	9_p13.3	3	9
TCGA-SARC.b97dd03b-40e3-4a98-a56d-bbc8f7f03a4b.ascat2.allelic_specific.seg.txt	LMS	Low	9_p13.3	1	9
TCGA-SARC.6d5b50b8-fff5-4fff-8b4f-33eec15e5ad0.ascat2.allelic_specific.seg.txt	LMS	High	9_p13.3	1	9
TCGA-SARC.e27a40bd-19e4-4044-88c4-da6a4177deb8.ascat2.allelic_specific.seg.txt	LMS	Low	9_p13.3	4	9
TCGA-SARC.325289cc-4283-4b48-ae26-83c8cf5c475a.ascat2.allelic_specific.seg.txt	LMS	High	9_p13.3	0	9
TCGA-SARC.32f10c79-8904-434e-978a-e1d2447f12cd.ascat2.allelic_specific.seg.txt	LMS	High	9_p13.3	2	9
TCGA-SARC.4133ffe3-9263-41d5-958d-6078bab4891e.ascat2.allelic_specific.seg.txt	LMS	High	9_p13.3	1	9
TCGA-SARC.e1fa1873-2679-4815-acf6-f74dfe35cc47.ascat2.allelic_specific.seg.txt	LMS	Low	9_p13.3	0	9
TCGA-SARC.26afa6a3-e618-488c-a7b6-b09ea190a6e3.ascat2.allelic_specific.seg.txt	LMS	High	9_p13.3	1	9
TCGA-SARC.083315bd-fac2-4fb6-ad91-1271b00bb737.ascat2.allelic_specific.seg.txt	LMS	Low	9_p13.3	0	9
TCGA-SARC.387fc536-d68b-4130-a53b-dcfa7329356a.ascat2.allelic_specific.seg.txt	LMS	Low	9_p13.3	1	9
TCGA-SARC.07fbe2a0-470a-4fdb-99e2-8ac308e39473.ascat2.allelic_specific.seg.txt	LMS	High	9_p13.3	1	9
TCGA-SARC.db9a3940-19be-4c9e-bc2f-1daf319b024d.ascat2.allelic_specific.seg.txt	LMS	Low	9_p13.3	0	9
TCGA-SARC.084383c9-5045-4b23-bc79-962685f7da85.ascat2.allelic_specific.seg.txt	LMS	High	9_p13.3	1	9
TCGA-SARC.60f924df-f5b8-4b65-ac22-3c1289e8f6f9.ascat2.allelic_specific.seg.txt	LMS	Low	9_p13.3	2	9
TCGA-SARC.f09fb97e-e893-482a-bca1-5f372353bfd5.ascat2.allelic_specific.seg.txt	LMS	Low	9_p13.3	0	9
TCGA-SARC.680e0a8b-7b01-4327-8daa-0cd32c425e4c.ascat2.allelic_specific.seg.txt	LMS	Low	9_p13.3	1	9
TCGA-SARC.4a64833d-52b2-4e4e-a7a7-500777415ac7.ascat2.allelic_specific.seg.txt	LMS	High	9_p13.3	0	9
TCGA-SARC.9193b317-bee4-4bd0-a23b-84556468c859.ascat2.allelic_specific.seg.txt	LMS	Low	9_p13.3	0	9
TCGA-SARC.e4d80a22-abac-4fcd-9cdf-7aac483f2654.ascat2.allelic_specific.seg.txt	LMS	High	9_p13.3	1	9
TCGA-SARC.11d773f1-8bf0-4752-8a04-015cda55fce3.ascat2.allelic_specific.seg.txt	LMS	Low	9_p13.3	0	9
TCGA-SARC.026035e0-8d0d-489d-993a-470999d6a522.ascat2.allelic_specific.seg.txt	LMS	Low	9_p13.3	1	9
TCGA-SARC.5c98c4ff-d346-44c5-9908-7452359c5396.ascat2.allelic_specific.seg.txt	LMS	Low	9_p13.3	5	9
TCGA-SARC.1d4a6c85-0b83-4b48-be42-7e78ada2c3a4.ascat2.allelic_specific.seg.txt	LMS	Low	9_p13.3	0	9
TCGA-SARC.c472c3bf-5fb6-4790-9c62-eea1e1914696.ascat2.allelic_specific.seg.txt	LMS	High	9_p13.3	4	9
TCGA-SARC.9a9ec4ee-7535-4c73-8db6-adf3a7aa9828.ascat2.allelic_specific.seg.txt	LMS	Low	9_p13.3	0	9
TCGA-SARC.71811cfc-2ce8-4774-947f-8bb0d312de0b.ascat2.allelic_specific.seg.txt	LMS	High	9_p13.3	2	9
TCGA-SARC.a25f21a5-c22a-429e-b0d1-a7c35339c5f7.ascat2.allelic_specific.seg.txt	LMS	Low	9_p13.3	1	9
TCGA-SARC.9cfb2cf6-b678-4ca9-94f9-be9ee84873ca.ascat2.allelic_specific.seg.txt	LMS	Low	9_p13.3	1	9
TCGA-SARC.a5352888-9ed9-4264-ae02-a1ad3e3b20f4.ascat2.allelic_specific.seg.txt	LMS	High	9_p13.3	2	9
TCGA-SARC.9770e332-3bd1-4585-b5eb-b4a137e50cf5.ascat2.allelic_specific.seg.txt	LMS	Low	9_p13.3	0	9
TCGA-SARC.feb9be00-9dac-4b43-a7a2-3c5d39d20a15.ascat2.allelic_specific.seg.txt	LMS	Low	9_p13.3	0	9
TCGA-SARC.be9c4467-f251-47b6-ad07-93ca9d58400d.ascat2.allelic_specific.seg.txt	LMS	Low	9_p13.3	1	9
TCGA-SARC.eb8961ec-fdd0-471b-8d94-99ef2cf3989e.ascat2.allelic_specific.seg.txt	LMS	Low	9_p13.3	1	9
TCGA-SARC.1f0dd9d9-3c82-4bee-adc1-7f20794a3fe7.ascat2.allelic_specific.seg.txt	LMS	Low	9_p13.3	0	9
TCGA-SARC.dcd369bb-a83d-4c00-aba5-0ab14a39eec0.ascat2.allelic_specific.seg.txt	LMS	Low	9_p13.3	0	9
TCGA-SARC.1cef4169-55a3-4661-bd30-60770882192e.ascat2.allelic_specific.seg.txt	LMS	Low	9_p13.3	0	9
TCGA-SARC.1d4063b5-378d-4782-bdc4-52115de1a25a.ascat2.allelic_specific.seg.txt	LMS	High	9_p13.3	2	9
TCGA-SARC.101124bf-4d90-4f06-8c7d-06181e981d24.ascat2.allelic_specific.seg.txt	LMS	Low	9_p13.3	0	9
TCGA-SARC.28b602f2-2fc5-4c5e-a7dd-91c7927658f9.ascat2.allelic_specific.seg.txt	LMS	High	9_p13.3	2	9
TCGA-SARC.103bdc11-8aa9-486c-ba84-cad23e72c603.ascat2.allelic_specific.seg.txt	LMS	High	9_p13.3	2	9
TCGA-SARC.1557ec60-bb88-4941-8c61-a00bc1bec7c6.ascat2.allelic_specific.seg.txt	LMS	High	9_p13.3	2	9
TCGA-SARC.3903a036-c105-4a8b-a571-ae0bdec6b69b.ascat2.allelic_specific.seg.txt	LMS	Low	9_p13.3	0	9
TCGA-SARC.779663ab-8330-4600-bebe-5477b5ce5fa7.ascat2.allelic_specific.seg.txt	LMS	High	9_p13.3	2	9
TCGA-SARC.496e1a3a-94ab-4917-ae24-ce4ab4eabbdd.ascat2.allelic_specific.seg.txt	LMS	Low	9_p13.3	0	9
TCGA-SARC.3b0d8bbd-0cdf-4b12-a379-04dbd02ae640.ascat2.allelic_specific.seg.txt	LMS	Low	9_p13.3	1	9
TCGA-SARC.ffbd85c9-1aa0-40f0-8d3a-f108d6708b79.ascat2.allelic_specific.seg.txt	LMS	Low	9_p13.3	0	9
TCGA-SARC.58b86005-dc20-4c52-be98-ee91d159f5c2.ascat2.allelic_specific.seg.txt	LMS	High	9_p13.3	0	9
TCGA-SARC.ae0fe7b8-3e13-4418-8e42-1d1572e6936b.ascat2.allelic_specific.seg.txt	LMS	High	9_p13.3	1	9
TCGA-SARC.cd2b6d57-f62b-405a-9d7e-b8f2081acec7.ascat2.allelic_specific.seg.txt	LMS	Low	9_p13.3	2	9
TCGA-SARC.7492086b-c6fc-491d-864f-60693549073a.ascat2.allelic_specific.seg.txt	LMS	High	9_p13.3	0	9
TCGA-SARC.791f8c5d-91d1-471a-8bf2-8f954935f3f3.ascat2.allelic_specific.seg.txt	LMS	Low	9_p13.3	1	9
TCGA-SARC.faaf8654-8341-4fbc-8a9b-8add4db80295.ascat2.allelic_specific.seg.txt	LMS	High	9_p13.3	2	9
TCGA-SARC.1f165549-2cff-46de-a072-18778b543919.ascat2.allelic_specific.seg.txt	LMS	Low	9_p13.3	10	9
TCGA-SARC.4b0d3f45-7715-46ba-8f03-d531d59e2634.ascat2.allelic_specific.seg.txt	LMS	Low	9_p13.3	0	9
TCGA-SARC.aedc5a57-02d2-4d9b-a984-48bb962c2a3a.ascat2.allelic_specific.seg.txt	LMS	High	9_p13.3	2	9
TCGA-SARC.f286cc79-b188-4ff9-9a16-d8f100d772f5.ascat2.allelic_specific.seg.txt	LMS	Low	9_p13.3	0	9
TCGA-SARC.12f54b8e-1d86-49b7-a93f-b44aabf782a3.ascat2.allelic_specific.seg.txt	LMS	Low	9_p13.3	0	9
TCGA-SARC.e6a7b89c-9cfc-4751-a49e-5d6d9c2c0cac.ascat2.allelic_specific.seg.txt	LMS	High	9_p13.3	1	9
TCGA-SARC.2a1af1a0-e321-4d5d-937b-013a4faef870.ascat2.allelic_specific.seg.txt	LMS	Low	9_p13.3	2	9
TCGA-SARC.d9153f60-6862-43d5-8ba4-1b2712af9e0e.ascat2.allelic_specific.seg.txt	LMS	Low	9_p13.3	2	9
TCGA-SARC.5c587667-20f8-4f13-90e3-03cdfcda3ab1.ascat2.allelic_specific.seg.txt	LMS	Low	9_p13.3	0	9
TCGA-SARC.e4969783-5243-4a76-b54b-c76e474df12a.ascat2.allelic_specific.seg.txt	LMS	High	9_p13.3	0	9
TCGA-SARC.3d6ee6b5-c7ea-4b03-b468-e5096af2133e.ascat2.allelic_specific.seg.txt	LMS	Low	9_p13.3	2	9
TCGA-SARC.d7dc84b6-c480-4da0-82eb-e49112c6f4e6.ascat2.allelic_specific.seg.txt	LMS	Low	9_p13.3	0	9
TCGA-SARC.c9ee5b6a-1b79-4bc7-a93d-e3c52f77d216.ascat2.allelic_specific.seg.txt	LMS	Low	9_q22.32	0	9
TCGA-SARC.feb9be00-9dac-4b43-a7a2-3c5d39d20a15.ascat2.allelic_specific.seg.txt	LMS	Low	9_q22.32	0	9
TCGA-SARC.c9ee5b6a-1b79-4bc7-a93d-e3c52f77d216.ascat2.allelic_specific.seg.txt	LMS	Low	11_q13.2	1	11
TCGA-SARC.60f924df-f5b8-4b65-ac22-3c1289e8f6f9.ascat2.allelic_specific.seg.txt	LMS	Low	11_q13.2	1	11
TCGA-SARC.25af3703-371a-4276-bf75-61b84e613ccc.ascat2.allelic_specific.seg.txt	LMS	High	11_q13.2	0	11
TCGA-SARC.b97dd03b-40e3-4a98-a56d-bbc8f7f03a4b.ascat2.allelic_specific.seg.txt	LMS	Low	11_q13.2	0	11
TCGA-SARC.6d5b50b8-fff5-4fff-8b4f-33eec15e5ad0.ascat2.allelic_specific.seg.txt	LMS	High	11_q13.2	0	11
TCGA-SARC.e27a40bd-19e4-4044-88c4-da6a4177deb8.ascat2.allelic_specific.seg.txt	LMS	Low	11_q13.2	2	11
TCGA-SARC.325289cc-4283-4b48-ae26-83c8cf5c475a.ascat2.allelic_specific.seg.txt	LMS	High	11_q13.2	1	11
TCGA-SARC.32f10c79-8904-434e-978a-e1d2447f12cd.ascat2.allelic_specific.seg.txt	LMS	High	11_q13.2	3	11
TCGA-SARC.4133ffe3-9263-41d5-958d-6078bab4891e.ascat2.allelic_specific.seg.txt	LMS	High	11_q13.2	0	11
TCGA-SARC.e1fa1873-2679-4815-acf6-f74dfe35cc47.ascat2.allelic_specific.seg.txt	LMS	Low	11_q13.2	0	11
TCGA-SARC.26afa6a3-e618-488c-a7b6-b09ea190a6e3.ascat2.allelic_specific.seg.txt	LMS	High	11_q13.2	1	11
TCGA-SARC.083315bd-fac2-4fb6-ad91-1271b00bb737.ascat2.allelic_specific.seg.txt	LMS	Low	11_q13.2	0	11
TCGA-SARC.387fc536-d68b-4130-a53b-dcfa7329356a.ascat2.allelic_specific.seg.txt	LMS	Low	11_q13.2	1	11
TCGA-SARC.07fbe2a0-470a-4fdb-99e2-8ac308e39473.ascat2.allelic_specific.seg.txt	LMS	High	11_q13.2	1	11
TCGA-SARC.db9a3940-19be-4c9e-bc2f-1daf319b024d.ascat2.allelic_specific.seg.txt	LMS	Low	11_q13.2	0	11
TCGA-SARC.be9c4467-f251-47b6-ad07-93ca9d58400d.ascat2.allelic_specific.seg.txt	LMS	Low	11_q13.2	1	11
TCGA-SARC.084383c9-5045-4b23-bc79-962685f7da85.ascat2.allelic_specific.seg.txt	LMS	High	11_q13.2	2	11
TCGA-SARC.9770e332-3bd1-4585-b5eb-b4a137e50cf5.ascat2.allelic_specific.seg.txt	LMS	Low	11_q13.2	0	11
TCGA-SARC.680e0a8b-7b01-4327-8daa-0cd32c425e4c.ascat2.allelic_specific.seg.txt	LMS	Low	11_q13.2	2	11
TCGA-SARC.4a64833d-52b2-4e4e-a7a7-500777415ac7.ascat2.allelic_specific.seg.txt	LMS	High	11_q13.2	2	11
TCGA-SARC.9193b317-bee4-4bd0-a23b-84556468c859.ascat2.allelic_specific.seg.txt	LMS	Low	11_q13.2	0	11
TCGA-SARC.e4d80a22-abac-4fcd-9cdf-7aac483f2654.ascat2.allelic_specific.seg.txt	LMS	High	11_q13.2	4	11
TCGA-SARC.11d773f1-8bf0-4752-8a04-015cda55fce3.ascat2.allelic_specific.seg.txt	LMS	Low	11_q13.2	0	11
TCGA-SARC.026035e0-8d0d-489d-993a-470999d6a522.ascat2.allelic_specific.seg.txt	LMS	Low	11_q13.2	0	11
TCGA-SARC.5c98c4ff-d346-44c5-9908-7452359c5396.ascat2.allelic_specific.seg.txt	LMS	Low	11_q13.2	2	11
TCGA-SARC.1d4a6c85-0b83-4b48-be42-7e78ada2c3a4.ascat2.allelic_specific.seg.txt	LMS	Low	11_q13.2	0	11
TCGA-SARC.c472c3bf-5fb6-4790-9c62-eea1e1914696.ascat2.allelic_specific.seg.txt	LMS	High	11_q13.2	2	11
TCGA-SARC.9a9ec4ee-7535-4c73-8db6-adf3a7aa9828.ascat2.allelic_specific.seg.txt	LMS	Low	11_q13.2	0	11
TCGA-SARC.71811cfc-2ce8-4774-947f-8bb0d312de0b.ascat2.allelic_specific.seg.txt	LMS	High	11_q13.2	5	11
TCGA-SARC.a25f21a5-c22a-429e-b0d1-a7c35339c5f7.ascat2.allelic_specific.seg.txt	LMS	Low	11_q13.2	1	11
TCGA-SARC.9cfb2cf6-b678-4ca9-94f9-be9ee84873ca.ascat2.allelic_specific.seg.txt	LMS	Low	11_q13.2	1	11
TCGA-SARC.f09fb97e-e893-482a-bca1-5f372353bfd5.ascat2.allelic_specific.seg.txt	LMS	Low	11_q13.2	0	11
TCGA-SARC.a5352888-9ed9-4264-ae02-a1ad3e3b20f4.ascat2.allelic_specific.seg.txt	LMS	High	11_q13.2	2	11
TCGA-SARC.ae0fe7b8-3e13-4418-8e42-1d1572e6936b.ascat2.allelic_specific.seg.txt	LMS	High	11_q13.2	0	11
TCGA-SARC.3d6ee6b5-c7ea-4b03-b468-e5096af2133e.ascat2.allelic_specific.seg.txt	LMS	Low	11_q13.2	2	11
TCGA-SARC.feb9be00-9dac-4b43-a7a2-3c5d39d20a15.ascat2.allelic_specific.seg.txt	LMS	Low	11_q13.2	0	11
TCGA-SARC.dcd369bb-a83d-4c00-aba5-0ab14a39eec0.ascat2.allelic_specific.seg.txt	LMS	Low	11_q13.2	0	11
TCGA-SARC.1cef4169-55a3-4661-bd30-60770882192e.ascat2.allelic_specific.seg.txt	LMS	Low	11_q13.2	0	11
TCGA-SARC.1d4063b5-378d-4782-bdc4-52115de1a25a.ascat2.allelic_specific.seg.txt	LMS	High	11_q13.2	0	11
TCGA-SARC.101124bf-4d90-4f06-8c7d-06181e981d24.ascat2.allelic_specific.seg.txt	LMS	Low	11_q13.2	0	11
TCGA-SARC.28b602f2-2fc5-4c5e-a7dd-91c7927658f9.ascat2.allelic_specific.seg.txt	LMS	High	11_q13.2	1	11
TCGA-SARC.103bdc11-8aa9-486c-ba84-cad23e72c603.ascat2.allelic_specific.seg.txt	LMS	High	11_q13.2	3	11
TCGA-SARC.1557ec60-bb88-4941-8c61-a00bc1bec7c6.ascat2.allelic_specific.seg.txt	LMS	High	11_q13.2	3	11
TCGA-SARC.3903a036-c105-4a8b-a571-ae0bdec6b69b.ascat2.allelic_specific.seg.txt	LMS	Low	11_q13.2	1	11
TCGA-SARC.779663ab-8330-4600-bebe-5477b5ce5fa7.ascat2.allelic_specific.seg.txt	LMS	High	11_q13.2	4	11
TCGA-SARC.496e1a3a-94ab-4917-ae24-ce4ab4eabbdd.ascat2.allelic_specific.seg.txt	LMS	Low	11_q13.2	0	11
TCGA-SARC.3b0d8bbd-0cdf-4b12-a379-04dbd02ae640.ascat2.allelic_specific.seg.txt	LMS	Low	11_q13.2	2	11
TCGA-SARC.ffbd85c9-1aa0-40f0-8d3a-f108d6708b79.ascat2.allelic_specific.seg.txt	LMS	Low	11_q13.2	0	11
TCGA-SARC.58b86005-dc20-4c52-be98-ee91d159f5c2.ascat2.allelic_specific.seg.txt	LMS	High	11_q13.2	1	11
TCGA-SARC.eb8961ec-fdd0-471b-8d94-99ef2cf3989e.ascat2.allelic_specific.seg.txt	LMS	Low	11_q13.2	1	11
TCGA-SARC.caad6d94-41bc-401e-bc6d-8e80a6a0e25e.ascat2.allelic_specific.seg.txt	LMS	Low	11_q13.2	0	11
TCGA-SARC.d7dc84b6-c480-4da0-82eb-e49112c6f4e6.ascat2.allelic_specific.seg.txt	LMS	Low	11_q13.2	0	11
TCGA-SARC.7492086b-c6fc-491d-864f-60693549073a.ascat2.allelic_specific.seg.txt	LMS	High	11_q13.2	1	11
TCGA-SARC.791f8c5d-91d1-471a-8bf2-8f954935f3f3.ascat2.allelic_specific.seg.txt	LMS	Low	11_q13.2	0	11
TCGA-SARC.faaf8654-8341-4fbc-8a9b-8add4db80295.ascat2.allelic_specific.seg.txt	LMS	High	11_q13.2	0	11
TCGA-SARC.1f165549-2cff-46de-a072-18778b543919.ascat2.allelic_specific.seg.txt	LMS	Low	11_q13.2	2	11
TCGA-SARC.4b0d3f45-7715-46ba-8f03-d531d59e2634.ascat2.allelic_specific.seg.txt	LMS	Low	11_q13.2	0	11
TCGA-SARC.aedc5a57-02d2-4d9b-a984-48bb962c2a3a.ascat2.allelic_specific.seg.txt	LMS	High	11_q13.2	2	11
TCGA-SARC.f286cc79-b188-4ff9-9a16-d8f100d772f5.ascat2.allelic_specific.seg.txt	LMS	Low	11_q13.2	0	11
TCGA-SARC.12f54b8e-1d86-49b7-a93f-b44aabf782a3.ascat2.allelic_specific.seg.txt	LMS	Low	11_q13.2	0	11
TCGA-SARC.e6a7b89c-9cfc-4751-a49e-5d6d9c2c0cac.ascat2.allelic_specific.seg.txt	LMS	High	11_q13.2	0	11
TCGA-SARC.2a1af1a0-e321-4d5d-937b-013a4faef870.ascat2.allelic_specific.seg.txt	LMS	Low	11_q13.2	2	11
TCGA-SARC.d9153f60-6862-43d5-8ba4-1b2712af9e0e.ascat2.allelic_specific.seg.txt	LMS	Low	11_q13.2	2	11
TCGA-SARC.5c587667-20f8-4f13-90e3-03cdfcda3ab1.ascat2.allelic_specific.seg.txt	LMS	Low	11_q13.2	0	11
TCGA-SARC.e4969783-5243-4a76-b54b-c76e474df12a.ascat2.allelic_specific.seg.txt	LMS	High	11_q13.2	2	11
TCGA-SARC.cd2b6d57-f62b-405a-9d7e-b8f2081acec7.ascat2.allelic_specific.seg.txt	LMS	Low	11_q13.2	2	11
TCGA-SARC.feb9be00-9dac-4b43-a7a2-3c5d39d20a15.ascat2.allelic_specific.seg.txt	LMS	Low	11_q13.1	0	11
TCGA-SARC.1f0dd9d9-3c82-4bee-adc1-7f20794a3fe7.ascat2.allelic_specific.seg.txt	LMS	Low	11_q13.2	0	11
TCGA-SARC.1f0dd9d9-3c82-4bee-adc1-7f20794a3fe7.ascat2.allelic_specific.seg.txt	LMS	Low	11_q13.1	0	11
TCGA-SARC.25af3703-371a-4276-bf75-61b84e613ccc.ascat2.allelic_specific.seg.txt	LMS	High	11_q13.1	0	11
TCGA-SARC.b97dd03b-40e3-4a98-a56d-bbc8f7f03a4b.ascat2.allelic_specific.seg.txt	LMS	Low	11_q13.1	0	11
TCGA-SARC.6d5b50b8-fff5-4fff-8b4f-33eec15e5ad0.ascat2.allelic_specific.seg.txt	LMS	High	11_q13.1	0	11
TCGA-SARC.e27a40bd-19e4-4044-88c4-da6a4177deb8.ascat2.allelic_specific.seg.txt	LMS	Low	11_q13.1	2	11
TCGA-SARC.325289cc-4283-4b48-ae26-83c8cf5c475a.ascat2.allelic_specific.seg.txt	LMS	High	11_q13.1	1	11
TCGA-SARC.32f10c79-8904-434e-978a-e1d2447f12cd.ascat2.allelic_specific.seg.txt	LMS	High	11_q13.1	2	11
TCGA-SARC.4133ffe3-9263-41d5-958d-6078bab4891e.ascat2.allelic_specific.seg.txt	LMS	High	11_q13.1	0	11
TCGA-SARC.e1fa1873-2679-4815-acf6-f74dfe35cc47.ascat2.allelic_specific.seg.txt	LMS	Low	11_q13.1	0	11
TCGA-SARC.26afa6a3-e618-488c-a7b6-b09ea190a6e3.ascat2.allelic_specific.seg.txt	LMS	High	11_q13.1	1	11
TCGA-SARC.083315bd-fac2-4fb6-ad91-1271b00bb737.ascat2.allelic_specific.seg.txt	LMS	Low	11_q13.1	0	11
TCGA-SARC.387fc536-d68b-4130-a53b-dcfa7329356a.ascat2.allelic_specific.seg.txt	LMS	Low	11_q13.1	1	11
TCGA-SARC.07fbe2a0-470a-4fdb-99e2-8ac308e39473.ascat2.allelic_specific.seg.txt	LMS	High	11_q13.1	1	11
TCGA-SARC.db9a3940-19be-4c9e-bc2f-1daf319b024d.ascat2.allelic_specific.seg.txt	LMS	Low	11_q13.1	0	11
TCGA-SARC.084383c9-5045-4b23-bc79-962685f7da85.ascat2.allelic_specific.seg.txt	LMS	High	11_q13.1	2	11
TCGA-SARC.60f924df-f5b8-4b65-ac22-3c1289e8f6f9.ascat2.allelic_specific.seg.txt	LMS	Low	11_q13.1	1	11
TCGA-SARC.f09fb97e-e893-482a-bca1-5f372353bfd5.ascat2.allelic_specific.seg.txt	LMS	Low	11_q13.1	0	11
TCGA-SARC.680e0a8b-7b01-4327-8daa-0cd32c425e4c.ascat2.allelic_specific.seg.txt	LMS	Low	11_q13.1	2	11
TCGA-SARC.4a64833d-52b2-4e4e-a7a7-500777415ac7.ascat2.allelic_specific.seg.txt	LMS	High	11_q13.1	2	11
TCGA-SARC.9193b317-bee4-4bd0-a23b-84556468c859.ascat2.allelic_specific.seg.txt	LMS	Low	11_q13.1	0	11
TCGA-SARC.e4d80a22-abac-4fcd-9cdf-7aac483f2654.ascat2.allelic_specific.seg.txt	LMS	High	11_q13.1	4	11
TCGA-SARC.11d773f1-8bf0-4752-8a04-015cda55fce3.ascat2.allelic_specific.seg.txt	LMS	Low	11_q13.1	0	11
TCGA-SARC.026035e0-8d0d-489d-993a-470999d6a522.ascat2.allelic_specific.seg.txt	LMS	Low	11_q13.1	0	11
TCGA-SARC.5c98c4ff-d346-44c5-9908-7452359c5396.ascat2.allelic_specific.seg.txt	LMS	Low	11_q13.1	2	11
TCGA-SARC.1d4a6c85-0b83-4b48-be42-7e78ada2c3a4.ascat2.allelic_specific.seg.txt	LMS	Low	11_q13.1	0	11
TCGA-SARC.c472c3bf-5fb6-4790-9c62-eea1e1914696.ascat2.allelic_specific.seg.txt	LMS	High	11_q13.1	2	11
TCGA-SARC.9a9ec4ee-7535-4c73-8db6-adf3a7aa9828.ascat2.allelic_specific.seg.txt	LMS	Low	11_q13.1	0	11
TCGA-SARC.71811cfc-2ce8-4774-947f-8bb0d312de0b.ascat2.allelic_specific.seg.txt	LMS	High	11_q13.1	2	11
TCGA-SARC.a25f21a5-c22a-429e-b0d1-a7c35339c5f7.ascat2.allelic_specific.seg.txt	LMS	Low	11_q13.1	1	11
TCGA-SARC.9cfb2cf6-b678-4ca9-94f9-be9ee84873ca.ascat2.allelic_specific.seg.txt	LMS	Low	11_q13.1	1	11
TCGA-SARC.a5352888-9ed9-4264-ae02-a1ad3e3b20f4.ascat2.allelic_specific.seg.txt	LMS	High	11_q13.1	2	11
TCGA-SARC.9770e332-3bd1-4585-b5eb-b4a137e50cf5.ascat2.allelic_specific.seg.txt	LMS	Low	11_q13.1	0	11
TCGA-SARC.be9c4467-f251-47b6-ad07-93ca9d58400d.ascat2.allelic_specific.seg.txt	LMS	Low	11_q13.1	3	11
TCGA-SARC.c9ee5b6a-1b79-4bc7-a93d-e3c52f77d216.ascat2.allelic_specific.seg.txt	LMS	Low	11_q13.1	1	11
TCGA-SARC.eb8961ec-fdd0-471b-8d94-99ef2cf3989e.ascat2.allelic_specific.seg.txt	LMS	Low	11_q13.1	1	11
TCGA-SARC.ae0fe7b8-3e13-4418-8e42-1d1572e6936b.ascat2.allelic_specific.seg.txt	LMS	High	11_q13.1	0	11
TCGA-SARC.dcd369bb-a83d-4c00-aba5-0ab14a39eec0.ascat2.allelic_specific.seg.txt	LMS	Low	11_q13.1	0	11
TCGA-SARC.1cef4169-55a3-4661-bd30-60770882192e.ascat2.allelic_specific.seg.txt	LMS	Low	11_q13.1	0	11
TCGA-SARC.1d4063b5-378d-4782-bdc4-52115de1a25a.ascat2.allelic_specific.seg.txt	LMS	High	11_q13.1	0	11
TCGA-SARC.101124bf-4d90-4f06-8c7d-06181e981d24.ascat2.allelic_specific.seg.txt	LMS	Low	11_q13.1	0	11
TCGA-SARC.28b602f2-2fc5-4c5e-a7dd-91c7927658f9.ascat2.allelic_specific.seg.txt	LMS	High	11_q13.1	1	11
TCGA-SARC.103bdc11-8aa9-486c-ba84-cad23e72c603.ascat2.allelic_specific.seg.txt	LMS	High	11_q13.1	0	11
TCGA-SARC.1557ec60-bb88-4941-8c61-a00bc1bec7c6.ascat2.allelic_specific.seg.txt	LMS	High	11_q13.1	5	11
TCGA-SARC.3903a036-c105-4a8b-a571-ae0bdec6b69b.ascat2.allelic_specific.seg.txt	LMS	Low	11_q13.1	1	11
TCGA-SARC.496e1a3a-94ab-4917-ae24-ce4ab4eabbdd.ascat2.allelic_specific.seg.txt	LMS	Low	11_q13.1	0	11
TCGA-SARC.3b0d8bbd-0cdf-4b12-a379-04dbd02ae640.ascat2.allelic_specific.seg.txt	LMS	Low	11_q13.1	2	11
TCGA-SARC.ffbd85c9-1aa0-40f0-8d3a-f108d6708b79.ascat2.allelic_specific.seg.txt	LMS	Low	11_q13.1	0	11
TCGA-SARC.58b86005-dc20-4c52-be98-ee91d159f5c2.ascat2.allelic_specific.seg.txt	LMS	High	11_q13.1	1	11
TCGA-SARC.caad6d94-41bc-401e-bc6d-8e80a6a0e25e.ascat2.allelic_specific.seg.txt	LMS	Low	11_q13.1	0	11
TCGA-SARC.cd2b6d57-f62b-405a-9d7e-b8f2081acec7.ascat2.allelic_specific.seg.txt	LMS	Low	11_q13.1	8	11
TCGA-SARC.779663ab-8330-4600-bebe-5477b5ce5fa7.ascat2.allelic_specific.seg.txt	LMS	High	11_q13.1	1	11
TCGA-SARC.7492086b-c6fc-491d-864f-60693549073a.ascat2.allelic_specific.seg.txt	LMS	High	11_q13.1	1	11
TCGA-SARC.d7dc84b6-c480-4da0-82eb-e49112c6f4e6.ascat2.allelic_specific.seg.txt	LMS	Low	11_q13.1	0	11
TCGA-SARC.e4969783-5243-4a76-b54b-c76e474df12a.ascat2.allelic_specific.seg.txt	LMS	High	11_q13.1	2	11
TCGA-SARC.5c587667-20f8-4f13-90e3-03cdfcda3ab1.ascat2.allelic_specific.seg.txt	LMS	Low	11_q13.1	0	11
TCGA-SARC.d9153f60-6862-43d5-8ba4-1b2712af9e0e.ascat2.allelic_specific.seg.txt	LMS	Low	11_q13.1	2	11
TCGA-SARC.2a1af1a0-e321-4d5d-937b-013a4faef870.ascat2.allelic_specific.seg.txt	LMS	Low	11_q13.1	2	11
TCGA-SARC.12f54b8e-1d86-49b7-a93f-b44aabf782a3.ascat2.allelic_specific.seg.txt	LMS	Low	11_q13.1	0	11
TCGA-SARC.e6a7b89c-9cfc-4751-a49e-5d6d9c2c0cac.ascat2.allelic_specific.seg.txt	LMS	High	11_q13.1	0	11
TCGA-SARC.aedc5a57-02d2-4d9b-a984-48bb962c2a3a.ascat2.allelic_specific.seg.txt	LMS	High	11_q13.1	2	11
TCGA-SARC.3d6ee6b5-c7ea-4b03-b468-e5096af2133e.ascat2.allelic_specific.seg.txt	LMS	Low	11_q13.1	2	11
TCGA-SARC.4b0d3f45-7715-46ba-8f03-d531d59e2634.ascat2.allelic_specific.seg.txt	LMS	Low	11_q13.1	0	11
TCGA-SARC.1f165549-2cff-46de-a072-18778b543919.ascat2.allelic_specific.seg.txt	LMS	Low	11_q13.1	2	11
TCGA-SARC.faaf8654-8341-4fbc-8a9b-8add4db80295.ascat2.allelic_specific.seg.txt	LMS	High	11_q13.1	3	11
TCGA-SARC.791f8c5d-91d1-471a-8bf2-8f954935f3f3.ascat2.allelic_specific.seg.txt	LMS	Low	11_q13.1	0	11
TCGA-SARC.f286cc79-b188-4ff9-9a16-d8f100d772f5.ascat2.allelic_specific.seg.txt	LMS	Low	11_q13.1	0	11
TCGA-SARC.4133ffe3-9263-41d5-958d-6078bab4891e.ascat2.allelic_specific.seg.txt	LMS	High	14_q32.33	12	14
TCGA-SARC.083315bd-fac2-4fb6-ad91-1271b00bb737.ascat2.allelic_specific.seg.txt	LMS	Low	14_q32.33	0	14
TCGA-SARC.26afa6a3-e618-488c-a7b6-b09ea190a6e3.ascat2.allelic_specific.seg.txt	LMS	High	14_q32.33	1	14
TCGA-SARC.e1fa1873-2679-4815-acf6-f74dfe35cc47.ascat2.allelic_specific.seg.txt	LMS	Low	14_q32.33	0	14
TCGA-SARC.32f10c79-8904-434e-978a-e1d2447f12cd.ascat2.allelic_specific.seg.txt	LMS	High	14_q32.33	2	14
TCGA-SARC.be9c4467-f251-47b6-ad07-93ca9d58400d.ascat2.allelic_specific.seg.txt	LMS	Low	14_q32.33	2	14
TCGA-SARC.e27a40bd-19e4-4044-88c4-da6a4177deb8.ascat2.allelic_specific.seg.txt	LMS	Low	14_q32.33	2	14
TCGA-SARC.6d5b50b8-fff5-4fff-8b4f-33eec15e5ad0.ascat2.allelic_specific.seg.txt	LMS	High	14_q32.33	2	14
TCGA-SARC.b97dd03b-40e3-4a98-a56d-bbc8f7f03a4b.ascat2.allelic_specific.seg.txt	LMS	Low	14_q32.33	2	14
TCGA-SARC.25af3703-371a-4276-bf75-61b84e613ccc.ascat2.allelic_specific.seg.txt	LMS	High	14_q32.33	2	14
TCGA-SARC.60f924df-f5b8-4b65-ac22-3c1289e8f6f9.ascat2.allelic_specific.seg.txt	LMS	Low	14_q32.33	2	14
TCGA-SARC.387fc536-d68b-4130-a53b-dcfa7329356a.ascat2.allelic_specific.seg.txt	LMS	Low	14_q32.33	1	14
TCGA-SARC.325289cc-4283-4b48-ae26-83c8cf5c475a.ascat2.allelic_specific.seg.txt	LMS	High	14_q32.33	2	14
TCGA-SARC.07fbe2a0-470a-4fdb-99e2-8ac308e39473.ascat2.allelic_specific.seg.txt	LMS	High	14_q32.33	3	14
TCGA-SARC.71811cfc-2ce8-4774-947f-8bb0d312de0b.ascat2.allelic_specific.seg.txt	LMS	High	14_q32.33	2	14
TCGA-SARC.084383c9-5045-4b23-bc79-962685f7da85.ascat2.allelic_specific.seg.txt	LMS	High	14_q32.33	13	14
TCGA-SARC.f09fb97e-e893-482a-bca1-5f372353bfd5.ascat2.allelic_specific.seg.txt	LMS	Low	14_q32.33	0	14
TCGA-SARC.9770e332-3bd1-4585-b5eb-b4a137e50cf5.ascat2.allelic_specific.seg.txt	LMS	Low	14_q32.33	0	14
TCGA-SARC.680e0a8b-7b01-4327-8daa-0cd32c425e4c.ascat2.allelic_specific.seg.txt	LMS	Low	14_q32.33	2	14
TCGA-SARC.4a64833d-52b2-4e4e-a7a7-500777415ac7.ascat2.allelic_specific.seg.txt	LMS	High	14_q32.33	4	14
TCGA-SARC.9193b317-bee4-4bd0-a23b-84556468c859.ascat2.allelic_specific.seg.txt	LMS	Low	14_q32.33	0	14
TCGA-SARC.e4d80a22-abac-4fcd-9cdf-7aac483f2654.ascat2.allelic_specific.seg.txt	LMS	High	14_q32.33	1	14
TCGA-SARC.11d773f1-8bf0-4752-8a04-015cda55fce3.ascat2.allelic_specific.seg.txt	LMS	Low	14_q32.33	3	14
TCGA-SARC.026035e0-8d0d-489d-993a-470999d6a522.ascat2.allelic_specific.seg.txt	LMS	Low	14_q32.33	0	14
TCGA-SARC.5c98c4ff-d346-44c5-9908-7452359c5396.ascat2.allelic_specific.seg.txt	LMS	Low	14_q32.33	2	14
TCGA-SARC.1d4a6c85-0b83-4b48-be42-7e78ada2c3a4.ascat2.allelic_specific.seg.txt	LMS	Low	14_q32.33	6	14
TCGA-SARC.c472c3bf-5fb6-4790-9c62-eea1e1914696.ascat2.allelic_specific.seg.txt	LMS	High	14_q32.33	2	14
TCGA-SARC.9a9ec4ee-7535-4c73-8db6-adf3a7aa9828.ascat2.allelic_specific.seg.txt	LMS	Low	14_q32.33	0	14
TCGA-SARC.ae0fe7b8-3e13-4418-8e42-1d1572e6936b.ascat2.allelic_specific.seg.txt	LMS	High	14_q32.33	12	14
TCGA-SARC.db9a3940-19be-4c9e-bc2f-1daf319b024d.ascat2.allelic_specific.seg.txt	LMS	Low	14_q32.33	1	14
TCGA-SARC.eb8961ec-fdd0-471b-8d94-99ef2cf3989e.ascat2.allelic_specific.seg.txt	LMS	Low	14_q32.33	12	14
TCGA-SARC.cd2b6d57-f62b-405a-9d7e-b8f2081acec7.ascat2.allelic_specific.seg.txt	LMS	Low	14_q32.33	2	14
TCGA-SARC.e4969783-5243-4a76-b54b-c76e474df12a.ascat2.allelic_specific.seg.txt	LMS	High	14_q32.33	13	14
TCGA-SARC.a25f21a5-c22a-429e-b0d1-a7c35339c5f7.ascat2.allelic_specific.seg.txt	LMS	Low	14_q32.33	1	14
TCGA-SARC.c9ee5b6a-1b79-4bc7-a93d-e3c52f77d216.ascat2.allelic_specific.seg.txt	LMS	Low	14_q32.33	1	14
TCGA-SARC.1f0dd9d9-3c82-4bee-adc1-7f20794a3fe7.ascat2.allelic_specific.seg.txt	LMS	Low	14_q32.33	1	14
TCGA-SARC.dcd369bb-a83d-4c00-aba5-0ab14a39eec0.ascat2.allelic_specific.seg.txt	LMS	Low	14_q32.33	1	14
TCGA-SARC.1cef4169-55a3-4661-bd30-60770882192e.ascat2.allelic_specific.seg.txt	LMS	Low	14_q32.33	1	14
TCGA-SARC.1d4063b5-378d-4782-bdc4-52115de1a25a.ascat2.allelic_specific.seg.txt	LMS	High	14_q32.33	6	14
TCGA-SARC.101124bf-4d90-4f06-8c7d-06181e981d24.ascat2.allelic_specific.seg.txt	LMS	Low	14_q32.33	0	14
TCGA-SARC.28b602f2-2fc5-4c5e-a7dd-91c7927658f9.ascat2.allelic_specific.seg.txt	LMS	High	14_q32.33	2	14
TCGA-SARC.103bdc11-8aa9-486c-ba84-cad23e72c603.ascat2.allelic_specific.seg.txt	LMS	High	14_q32.33	11	14
TCGA-SARC.1557ec60-bb88-4941-8c61-a00bc1bec7c6.ascat2.allelic_specific.seg.txt	LMS	High	14_q32.33	11	14
TCGA-SARC.3903a036-c105-4a8b-a571-ae0bdec6b69b.ascat2.allelic_specific.seg.txt	LMS	Low	14_q32.33	2	14
TCGA-SARC.779663ab-8330-4600-bebe-5477b5ce5fa7.ascat2.allelic_specific.seg.txt	LMS	High	14_q32.33	2	14
TCGA-SARC.496e1a3a-94ab-4917-ae24-ce4ab4eabbdd.ascat2.allelic_specific.seg.txt	LMS	Low	14_q32.33	0	14
TCGA-SARC.3b0d8bbd-0cdf-4b12-a379-04dbd02ae640.ascat2.allelic_specific.seg.txt	LMS	Low	14_q32.33	2	14
TCGA-SARC.3d6ee6b5-c7ea-4b03-b468-e5096af2133e.ascat2.allelic_specific.seg.txt	LMS	Low	14_q32.33	2	14
TCGA-SARC.ffbd85c9-1aa0-40f0-8d3a-f108d6708b79.ascat2.allelic_specific.seg.txt	LMS	Low	14_q32.33	0	14
TCGA-SARC.caad6d94-41bc-401e-bc6d-8e80a6a0e25e.ascat2.allelic_specific.seg.txt	LMS	Low	14_q32.33	1	14
TCGA-SARC.d7dc84b6-c480-4da0-82eb-e49112c6f4e6.ascat2.allelic_specific.seg.txt	LMS	Low	14_q32.33	0	14
TCGA-SARC.7492086b-c6fc-491d-864f-60693549073a.ascat2.allelic_specific.seg.txt	LMS	High	14_q32.33	14	14
TCGA-SARC.791f8c5d-91d1-471a-8bf2-8f954935f3f3.ascat2.allelic_specific.seg.txt	LMS	Low	14_q32.33	0	14
TCGA-SARC.faaf8654-8341-4fbc-8a9b-8add4db80295.ascat2.allelic_specific.seg.txt	LMS	High	14_q32.33	3	14
TCGA-SARC.1f165549-2cff-46de-a072-18778b543919.ascat2.allelic_specific.seg.txt	LMS	Low	14_q32.33	13	14
TCGA-SARC.4b0d3f45-7715-46ba-8f03-d531d59e2634.ascat2.allelic_specific.seg.txt	LMS	Low	14_q32.33	3	14
TCGA-SARC.aedc5a57-02d2-4d9b-a984-48bb962c2a3a.ascat2.allelic_specific.seg.txt	LMS	High	14_q32.33	9	14
TCGA-SARC.f286cc79-b188-4ff9-9a16-d8f100d772f5.ascat2.allelic_specific.seg.txt	LMS	Low	14_q32.33	4	14
TCGA-SARC.12f54b8e-1d86-49b7-a93f-b44aabf782a3.ascat2.allelic_specific.seg.txt	LMS	Low	14_q32.33	0	14
TCGA-SARC.e6a7b89c-9cfc-4751-a49e-5d6d9c2c0cac.ascat2.allelic_specific.seg.txt	LMS	High	14_q32.33	3	14
TCGA-SARC.2a1af1a0-e321-4d5d-937b-013a4faef870.ascat2.allelic_specific.seg.txt	LMS	Low	14_q32.33	2	14
TCGA-SARC.d9153f60-6862-43d5-8ba4-1b2712af9e0e.ascat2.allelic_specific.seg.txt	LMS	Low	14_q32.33	2	14
TCGA-SARC.5c587667-20f8-4f13-90e3-03cdfcda3ab1.ascat2.allelic_specific.seg.txt	LMS	Low	14_q32.33	3	14
TCGA-SARC.58b86005-dc20-4c52-be98-ee91d159f5c2.ascat2.allelic_specific.seg.txt	LMS	High	14_q32.33	14	14
TCGA-SARC.feb9be00-9dac-4b43-a7a2-3c5d39d20a15.ascat2.allelic_specific.seg.txt	LMS	Low	14_q32.33	0	14
TCGA-SARC.9cfb2cf6-b678-4ca9-94f9-be9ee84873ca.ascat2.allelic_specific.seg.txt	LMS	Low	14_q32.33	15	14
TCGA-SARC.feb9be00-9dac-4b43-a7a2-3c5d39d20a15.ascat2.allelic_specific.seg.txt	LMS	Low	14_q21.2	0	14
TCGA-SARC.25af3703-371a-4276-bf75-61b84e613ccc.ascat2.allelic_specific.seg.txt	LMS	High	14_q21.2	3	14
TCGA-SARC.b97dd03b-40e3-4a98-a56d-bbc8f7f03a4b.ascat2.allelic_specific.seg.txt	LMS	Low	14_q21.2	2	14
TCGA-SARC.6d5b50b8-fff5-4fff-8b4f-33eec15e5ad0.ascat2.allelic_specific.seg.txt	LMS	High	14_q21.2	5	14
TCGA-SARC.e27a40bd-19e4-4044-88c4-da6a4177deb8.ascat2.allelic_specific.seg.txt	LMS	Low	14_q21.2	2	14
TCGA-SARC.325289cc-4283-4b48-ae26-83c8cf5c475a.ascat2.allelic_specific.seg.txt	LMS	High	14_q21.2	0	14
TCGA-SARC.32f10c79-8904-434e-978a-e1d2447f12cd.ascat2.allelic_specific.seg.txt	LMS	High	14_q21.2	2	14
TCGA-SARC.4133ffe3-9263-41d5-958d-6078bab4891e.ascat2.allelic_specific.seg.txt	LMS	High	14_q21.2	7	14
TCGA-SARC.e1fa1873-2679-4815-acf6-f74dfe35cc47.ascat2.allelic_specific.seg.txt	LMS	Low	14_q21.2	0	14
TCGA-SARC.26afa6a3-e618-488c-a7b6-b09ea190a6e3.ascat2.allelic_specific.seg.txt	LMS	High	14_q21.2	0	14
TCGA-SARC.083315bd-fac2-4fb6-ad91-1271b00bb737.ascat2.allelic_specific.seg.txt	LMS	Low	14_q21.2	0	14
TCGA-SARC.387fc536-d68b-4130-a53b-dcfa7329356a.ascat2.allelic_specific.seg.txt	LMS	Low	14_q21.2	1	14
TCGA-SARC.07fbe2a0-470a-4fdb-99e2-8ac308e39473.ascat2.allelic_specific.seg.txt	LMS	High	14_q21.2	0	14
TCGA-SARC.db9a3940-19be-4c9e-bc2f-1daf319b024d.ascat2.allelic_specific.seg.txt	LMS	Low	14_q21.2	1	14
TCGA-SARC.084383c9-5045-4b23-bc79-962685f7da85.ascat2.allelic_specific.seg.txt	LMS	High	14_q21.2	2	14
TCGA-SARC.f09fb97e-e893-482a-bca1-5f372353bfd5.ascat2.allelic_specific.seg.txt	LMS	Low	14_q21.2	0	14
TCGA-SARC.9770e332-3bd1-4585-b5eb-b4a137e50cf5.ascat2.allelic_specific.seg.txt	LMS	Low	14_q21.2	0	14
TCGA-SARC.680e0a8b-7b01-4327-8daa-0cd32c425e4c.ascat2.allelic_specific.seg.txt	LMS	Low	14_q21.2	2	14
TCGA-SARC.a5352888-9ed9-4264-ae02-a1ad3e3b20f4.ascat2.allelic_specific.seg.txt	LMS	High	14_q21.2	2	14
TCGA-SARC.a5352888-9ed9-4264-ae02-a1ad3e3b20f4.ascat2.allelic_specific.seg.txt	LMS	High	14_q32.33	13	14
TCGA-SARC.9cfb2cf6-b678-4ca9-94f9-be9ee84873ca.ascat2.allelic_specific.seg.txt	LMS	Low	14_q21.2	3	14
TCGA-SARC.a25f21a5-c22a-429e-b0d1-a7c35339c5f7.ascat2.allelic_specific.seg.txt	LMS	Low	14_q21.2	1	14
TCGA-SARC.71811cfc-2ce8-4774-947f-8bb0d312de0b.ascat2.allelic_specific.seg.txt	LMS	High	14_q21.2	3	14
TCGA-SARC.9a9ec4ee-7535-4c73-8db6-adf3a7aa9828.ascat2.allelic_specific.seg.txt	LMS	Low	14_q21.2	0	14
TCGA-SARC.60f924df-f5b8-4b65-ac22-3c1289e8f6f9.ascat2.allelic_specific.seg.txt	LMS	Low	14_q21.2	2	14
TCGA-SARC.c472c3bf-5fb6-4790-9c62-eea1e1914696.ascat2.allelic_specific.seg.txt	LMS	High	14_q21.2	2	14
TCGA-SARC.5c98c4ff-d346-44c5-9908-7452359c5396.ascat2.allelic_specific.seg.txt	LMS	Low	14_q21.2	3	14
TCGA-SARC.026035e0-8d0d-489d-993a-470999d6a522.ascat2.allelic_specific.seg.txt	LMS	Low	14_q21.2	1	14
TCGA-SARC.11d773f1-8bf0-4752-8a04-015cda55fce3.ascat2.allelic_specific.seg.txt	LMS	Low	14_q21.2	0	14
TCGA-SARC.e4d80a22-abac-4fcd-9cdf-7aac483f2654.ascat2.allelic_specific.seg.txt	LMS	High	14_q21.2	5	14
TCGA-SARC.9193b317-bee4-4bd0-a23b-84556468c859.ascat2.allelic_specific.seg.txt	LMS	Low	14_q21.2	0	14
TCGA-SARC.4a64833d-52b2-4e4e-a7a7-500777415ac7.ascat2.allelic_specific.seg.txt	LMS	High	14_q21.2	2	14
TCGA-SARC.1d4a6c85-0b83-4b48-be42-7e78ada2c3a4.ascat2.allelic_specific.seg.txt	LMS	Low	14_q21.2	0	14
TCGA-SARC.be9c4467-f251-47b6-ad07-93ca9d58400d.ascat2.allelic_specific.seg.txt	LMS	Low	14_q21.2	2	14
TCGA-SARC.3d6ee6b5-c7ea-4b03-b468-e5096af2133e.ascat2.allelic_specific.seg.txt	LMS	Low	14_q21.2	2	14
TCGA-SARC.eb8961ec-fdd0-471b-8d94-99ef2cf3989e.ascat2.allelic_specific.seg.txt	LMS	Low	14_q21.2	1	14
TCGA-SARC.ffbd85c9-1aa0-40f0-8d3a-f108d6708b79.ascat2.allelic_specific.seg.txt	LMS	Low	14_q21.2	0	14
TCGA-SARC.3b0d8bbd-0cdf-4b12-a379-04dbd02ae640.ascat2.allelic_specific.seg.txt	LMS	Low	14_q21.2	2	14
TCGA-SARC.496e1a3a-94ab-4917-ae24-ce4ab4eabbdd.ascat2.allelic_specific.seg.txt	LMS	Low	14_q21.2	0	14
TCGA-SARC.779663ab-8330-4600-bebe-5477b5ce5fa7.ascat2.allelic_specific.seg.txt	LMS	High	14_q21.2	2	14
TCGA-SARC.3903a036-c105-4a8b-a571-ae0bdec6b69b.ascat2.allelic_specific.seg.txt	LMS	Low	14_q21.2	2	14
TCGA-SARC.1557ec60-bb88-4941-8c61-a00bc1bec7c6.ascat2.allelic_specific.seg.txt	LMS	High	14_q21.2	2	14
TCGA-SARC.58b86005-dc20-4c52-be98-ee91d159f5c2.ascat2.allelic_specific.seg.txt	LMS	High	14_q21.2	2	14
TCGA-SARC.103bdc11-8aa9-486c-ba84-cad23e72c603.ascat2.allelic_specific.seg.txt	LMS	High	14_q21.2	3	14
TCGA-SARC.101124bf-4d90-4f06-8c7d-06181e981d24.ascat2.allelic_specific.seg.txt	LMS	Low	14_q21.2	0	14
TCGA-SARC.1d4063b5-378d-4782-bdc4-52115de1a25a.ascat2.allelic_specific.seg.txt	LMS	High	14_q21.2	0	14
TCGA-SARC.1cef4169-55a3-4661-bd30-60770882192e.ascat2.allelic_specific.seg.txt	LMS	Low	14_q21.2	1	14
TCGA-SARC.dcd369bb-a83d-4c00-aba5-0ab14a39eec0.ascat2.allelic_specific.seg.txt	LMS	Low	14_q21.2	1	14
TCGA-SARC.c9ee5b6a-1b79-4bc7-a93d-e3c52f77d216.ascat2.allelic_specific.seg.txt	LMS	Low	14_q21.2	1	14
TCGA-SARC.ae0fe7b8-3e13-4418-8e42-1d1572e6936b.ascat2.allelic_specific.seg.txt	LMS	High	14_q21.2	2	14
TCGA-SARC.28b602f2-2fc5-4c5e-a7dd-91c7927658f9.ascat2.allelic_specific.seg.txt	LMS	High	14_q21.2	0	14
TCGA-SARC.caad6d94-41bc-401e-bc6d-8e80a6a0e25e.ascat2.allelic_specific.seg.txt	LMS	Low	14_q21.2	1	14
TCGA-SARC.1f0dd9d9-3c82-4bee-adc1-7f20794a3fe7.ascat2.allelic_specific.seg.txt	LMS	Low	14_q21.2	1	14
TCGA-SARC.d7dc84b6-c480-4da0-82eb-e49112c6f4e6.ascat2.allelic_specific.seg.txt	LMS	Low	14_q21.2	0	14
TCGA-SARC.cd2b6d57-f62b-405a-9d7e-b8f2081acec7.ascat2.allelic_specific.seg.txt	LMS	Low	14_q21.2	2	14
TCGA-SARC.5c587667-20f8-4f13-90e3-03cdfcda3ab1.ascat2.allelic_specific.seg.txt	LMS	Low	14_q21.2	1	14
TCGA-SARC.d9153f60-6862-43d5-8ba4-1b2712af9e0e.ascat2.allelic_specific.seg.txt	LMS	Low	14_q21.2	2	14
TCGA-SARC.2a1af1a0-e321-4d5d-937b-013a4faef870.ascat2.allelic_specific.seg.txt	LMS	Low	14_q21.2	0	14
TCGA-SARC.e6a7b89c-9cfc-4751-a49e-5d6d9c2c0cac.ascat2.allelic_specific.seg.txt	LMS	High	14_q21.2	0	14
TCGA-SARC.12f54b8e-1d86-49b7-a93f-b44aabf782a3.ascat2.allelic_specific.seg.txt	LMS	Low	14_q21.2	0	14
TCGA-SARC.e4969783-5243-4a76-b54b-c76e474df12a.ascat2.allelic_specific.seg.txt	LMS	High	14_q21.2	2	14
TCGA-SARC.aedc5a57-02d2-4d9b-a984-48bb962c2a3a.ascat2.allelic_specific.seg.txt	LMS	High	14_q21.2	2	14
TCGA-SARC.4b0d3f45-7715-46ba-8f03-d531d59e2634.ascat2.allelic_specific.seg.txt	LMS	Low	14_q21.2	0	14
TCGA-SARC.1f165549-2cff-46de-a072-18778b543919.ascat2.allelic_specific.seg.txt	LMS	Low	14_q21.2	2	14
TCGA-SARC.faaf8654-8341-4fbc-8a9b-8add4db80295.ascat2.allelic_specific.seg.txt	LMS	High	14_q21.2	0	14
TCGA-SARC.791f8c5d-91d1-471a-8bf2-8f954935f3f3.ascat2.allelic_specific.seg.txt	LMS	Low	14_q21.2	0	14
TCGA-SARC.7492086b-c6fc-491d-864f-60693549073a.ascat2.allelic_specific.seg.txt	LMS	High	14_q21.2	2	14
TCGA-SARC.f286cc79-b188-4ff9-9a16-d8f100d772f5.ascat2.allelic_specific.seg.txt	LMS	Low	14_q21.2	1	14
TCGA-SARC.791f8c5d-91d1-471a-8bf2-8f954935f3f3.ascat2.allelic_specific.seg.txt	LMS	Low	15_q26.1	2	15
TCGA-SARC.faaf8654-8341-4fbc-8a9b-8add4db80295.ascat2.allelic_specific.seg.txt	LMS	High	15_q26.1	3	15
TCGA-SARC.1f165549-2cff-46de-a072-18778b543919.ascat2.allelic_specific.seg.txt	LMS	Low	15_q26.1	12	15
TCGA-SARC.4b0d3f45-7715-46ba-8f03-d531d59e2634.ascat2.allelic_specific.seg.txt	LMS	Low	15_q26.1	0	15
TCGA-SARC.aedc5a57-02d2-4d9b-a984-48bb962c2a3a.ascat2.allelic_specific.seg.txt	LMS	High	15_q26.1	2	15
TCGA-SARC.e6a7b89c-9cfc-4751-a49e-5d6d9c2c0cac.ascat2.allelic_specific.seg.txt	LMS	High	15_q26.1	2	15
TCGA-SARC.12f54b8e-1d86-49b7-a93f-b44aabf782a3.ascat2.allelic_specific.seg.txt	LMS	Low	15_q26.1	1	15
TCGA-SARC.2a1af1a0-e321-4d5d-937b-013a4faef870.ascat2.allelic_specific.seg.txt	LMS	Low	15_q26.1	2	15
TCGA-SARC.d9153f60-6862-43d5-8ba4-1b2712af9e0e.ascat2.allelic_specific.seg.txt	LMS	Low	15_q26.1	2	15
TCGA-SARC.5c587667-20f8-4f13-90e3-03cdfcda3ab1.ascat2.allelic_specific.seg.txt	LMS	Low	15_q26.1	0	15
TCGA-SARC.7492086b-c6fc-491d-864f-60693549073a.ascat2.allelic_specific.seg.txt	LMS	High	15_q26.1	1	15
TCGA-SARC.e4969783-5243-4a76-b54b-c76e474df12a.ascat2.allelic_specific.seg.txt	LMS	High	15_q26.1	5	15
TCGA-SARC.f286cc79-b188-4ff9-9a16-d8f100d772f5.ascat2.allelic_specific.seg.txt	LMS	Low	15_q26.1	2	15
TCGA-SARC.dcd369bb-a83d-4c00-aba5-0ab14a39eec0.ascat2.allelic_specific.seg.txt	LMS	Low	15_q26.1	0	15
TCGA-SARC.779663ab-8330-4600-bebe-5477b5ce5fa7.ascat2.allelic_specific.seg.txt	LMS	High	15_q26.1	1	15
TCGA-SARC.cd2b6d57-f62b-405a-9d7e-b8f2081acec7.ascat2.allelic_specific.seg.txt	LMS	Low	15_q26.1	2	15
TCGA-SARC.caad6d94-41bc-401e-bc6d-8e80a6a0e25e.ascat2.allelic_specific.seg.txt	LMS	Low	15_q26.1	0	15
TCGA-SARC.58b86005-dc20-4c52-be98-ee91d159f5c2.ascat2.allelic_specific.seg.txt	LMS	High	15_q26.1	9	15
TCGA-SARC.ffbd85c9-1aa0-40f0-8d3a-f108d6708b79.ascat2.allelic_specific.seg.txt	LMS	Low	15_q26.1	3	15
TCGA-SARC.3b0d8bbd-0cdf-4b12-a379-04dbd02ae640.ascat2.allelic_specific.seg.txt	LMS	Low	15_q26.1	1	15
TCGA-SARC.496e1a3a-94ab-4917-ae24-ce4ab4eabbdd.ascat2.allelic_specific.seg.txt	LMS	Low	15_q26.1	0	15
TCGA-SARC.3903a036-c105-4a8b-a571-ae0bdec6b69b.ascat2.allelic_specific.seg.txt	LMS	Low	15_q26.1	2	15
TCGA-SARC.1557ec60-bb88-4941-8c61-a00bc1bec7c6.ascat2.allelic_specific.seg.txt	LMS	High	15_q26.1	12	15
TCGA-SARC.103bdc11-8aa9-486c-ba84-cad23e72c603.ascat2.allelic_specific.seg.txt	LMS	High	15_q26.1	2	15
TCGA-SARC.28b602f2-2fc5-4c5e-a7dd-91c7927658f9.ascat2.allelic_specific.seg.txt	LMS	High	15_q26.1	0	15
TCGA-SARC.101124bf-4d90-4f06-8c7d-06181e981d24.ascat2.allelic_specific.seg.txt	LMS	Low	15_q26.1	0	15
TCGA-SARC.1d4063b5-378d-4782-bdc4-52115de1a25a.ascat2.allelic_specific.seg.txt	LMS	High	15_q26.1	2	15
TCGA-SARC.1cef4169-55a3-4661-bd30-60770882192e.ascat2.allelic_specific.seg.txt	LMS	Low	15_q26.1	0	15
TCGA-SARC.3d6ee6b5-c7ea-4b03-b468-e5096af2133e.ascat2.allelic_specific.seg.txt	LMS	Low	15_q26.1	2	15
TCGA-SARC.d7dc84b6-c480-4da0-82eb-e49112c6f4e6.ascat2.allelic_specific.seg.txt	LMS	Low	15_q26.1	0	15
TCGA-SARC.eb8961ec-fdd0-471b-8d94-99ef2cf3989e.ascat2.allelic_specific.seg.txt	LMS	Low	15_q26.1	1	15
TCGA-SARC.084383c9-5045-4b23-bc79-962685f7da85.ascat2.allelic_specific.seg.txt	LMS	High	15_q26.1	1	15
TCGA-SARC.be9c4467-f251-47b6-ad07-93ca9d58400d.ascat2.allelic_specific.seg.txt	LMS	Low	15_q26.1	4	15
TCGA-SARC.1f0dd9d9-3c82-4bee-adc1-7f20794a3fe7.ascat2.allelic_specific.seg.txt	LMS	Low	15_q26.1	0	15
TCGA-SARC.9cfb2cf6-b678-4ca9-94f9-be9ee84873ca.ascat2.allelic_specific.seg.txt	LMS	Low	15_q26.1	3	15
TCGA-SARC.a25f21a5-c22a-429e-b0d1-a7c35339c5f7.ascat2.allelic_specific.seg.txt	LMS	Low	15_q26.1	2	15
TCGA-SARC.71811cfc-2ce8-4774-947f-8bb0d312de0b.ascat2.allelic_specific.seg.txt	LMS	High	15_q26.1	2	15
TCGA-SARC.9a9ec4ee-7535-4c73-8db6-adf3a7aa9828.ascat2.allelic_specific.seg.txt	LMS	Low	15_q26.1	0	15
TCGA-SARC.c472c3bf-5fb6-4790-9c62-eea1e1914696.ascat2.allelic_specific.seg.txt	LMS	High	15_q26.1	3	15
TCGA-SARC.1d4a6c85-0b83-4b48-be42-7e78ada2c3a4.ascat2.allelic_specific.seg.txt	LMS	Low	15_q26.1	0	15
TCGA-SARC.5c98c4ff-d346-44c5-9908-7452359c5396.ascat2.allelic_specific.seg.txt	LMS	Low	15_q26.1	3	15
TCGA-SARC.026035e0-8d0d-489d-993a-470999d6a522.ascat2.allelic_specific.seg.txt	LMS	Low	15_q26.1	1	15
TCGA-SARC.11d773f1-8bf0-4752-8a04-015cda55fce3.ascat2.allelic_specific.seg.txt	LMS	Low	15_q26.1	0	15
TCGA-SARC.e4d80a22-abac-4fcd-9cdf-7aac483f2654.ascat2.allelic_specific.seg.txt	LMS	High	15_q26.1	4	15
TCGA-SARC.9193b317-bee4-4bd0-a23b-84556468c859.ascat2.allelic_specific.seg.txt	LMS	Low	15_q26.1	0	15
TCGA-SARC.4a64833d-52b2-4e4e-a7a7-500777415ac7.ascat2.allelic_specific.seg.txt	LMS	High	15_q26.1	4	15
TCGA-SARC.680e0a8b-7b01-4327-8daa-0cd32c425e4c.ascat2.allelic_specific.seg.txt	LMS	Low	15_q26.1	5	15
TCGA-SARC.ae0fe7b8-3e13-4418-8e42-1d1572e6936b.ascat2.allelic_specific.seg.txt	LMS	High	15_q26.1	4	15
TCGA-SARC.9770e332-3bd1-4585-b5eb-b4a137e50cf5.ascat2.allelic_specific.seg.txt	LMS	Low	15_q26.1	0	15
TCGA-SARC.db9a3940-19be-4c9e-bc2f-1daf319b024d.ascat2.allelic_specific.seg.txt	LMS	Low	15_q26.1	2	15
TCGA-SARC.07fbe2a0-470a-4fdb-99e2-8ac308e39473.ascat2.allelic_specific.seg.txt	LMS	High	15_q26.1	2	15
TCGA-SARC.387fc536-d68b-4130-a53b-dcfa7329356a.ascat2.allelic_specific.seg.txt	LMS	Low	15_q26.1	1	15
TCGA-SARC.083315bd-fac2-4fb6-ad91-1271b00bb737.ascat2.allelic_specific.seg.txt	LMS	Low	15_q26.1	0	15
TCGA-SARC.26afa6a3-e618-488c-a7b6-b09ea190a6e3.ascat2.allelic_specific.seg.txt	LMS	High	15_q26.1	0	15
TCGA-SARC.e1fa1873-2679-4815-acf6-f74dfe35cc47.ascat2.allelic_specific.seg.txt	LMS	Low	15_q26.1	0	15
TCGA-SARC.4133ffe3-9263-41d5-958d-6078bab4891e.ascat2.allelic_specific.seg.txt	LMS	High	15_q26.1	0	15
TCGA-SARC.32f10c79-8904-434e-978a-e1d2447f12cd.ascat2.allelic_specific.seg.txt	LMS	High	15_q26.1	2	15
TCGA-SARC.325289cc-4283-4b48-ae26-83c8cf5c475a.ascat2.allelic_specific.seg.txt	LMS	High	15_q26.1	0	15
TCGA-SARC.e27a40bd-19e4-4044-88c4-da6a4177deb8.ascat2.allelic_specific.seg.txt	LMS	Low	15_q26.1	2	15
TCGA-SARC.6d5b50b8-fff5-4fff-8b4f-33eec15e5ad0.ascat2.allelic_specific.seg.txt	LMS	High	15_q26.1	0	15
TCGA-SARC.b97dd03b-40e3-4a98-a56d-bbc8f7f03a4b.ascat2.allelic_specific.seg.txt	LMS	Low	15_q26.1	0	15
TCGA-SARC.25af3703-371a-4276-bf75-61b84e613ccc.ascat2.allelic_specific.seg.txt	LMS	High	15_q26.1	1	15
TCGA-SARC.60f924df-f5b8-4b65-ac22-3c1289e8f6f9.ascat2.allelic_specific.seg.txt	LMS	Low	15_q26.1	2	15
TCGA-SARC.f09fb97e-e893-482a-bca1-5f372353bfd5.ascat2.allelic_specific.seg.txt	LMS	Low	15_q26.1	0	15
TCGA-SARC.a5352888-9ed9-4264-ae02-a1ad3e3b20f4.ascat2.allelic_specific.seg.txt	LMS	High	15_q26.1	2	15
TCGA-SARC.c9ee5b6a-1b79-4bc7-a93d-e3c52f77d216.ascat2.allelic_specific.seg.txt	LMS	Low	15_q26.1	0	15
TCGA-SARC.feb9be00-9dac-4b43-a7a2-3c5d39d20a15.ascat2.allelic_specific.seg.txt	LMS	Low	15_q26.1	0	15
TCGA-SARC.a5352888-9ed9-4264-ae02-a1ad3e3b20f4.ascat2.allelic_specific.seg.txt	LMS	High	17_q21.33	2	17
TCGA-SARC.feb9be00-9dac-4b43-a7a2-3c5d39d20a15.ascat2.allelic_specific.seg.txt	LMS	Low	17_q21.33	0	17
TCGA-SARC.25af3703-371a-4276-bf75-61b84e613ccc.ascat2.allelic_specific.seg.txt	LMS	High	17_q21.33	1	17
TCGA-SARC.b97dd03b-40e3-4a98-a56d-bbc8f7f03a4b.ascat2.allelic_specific.seg.txt	LMS	Low	17_q21.33	0	17
TCGA-SARC.6d5b50b8-fff5-4fff-8b4f-33eec15e5ad0.ascat2.allelic_specific.seg.txt	LMS	High	17_q21.33	0	17
TCGA-SARC.e27a40bd-19e4-4044-88c4-da6a4177deb8.ascat2.allelic_specific.seg.txt	LMS	Low	17_q21.33	2	17
TCGA-SARC.325289cc-4283-4b48-ae26-83c8cf5c475a.ascat2.allelic_specific.seg.txt	LMS	High	17_q21.33	1	17
TCGA-SARC.32f10c79-8904-434e-978a-e1d2447f12cd.ascat2.allelic_specific.seg.txt	LMS	High	17_q21.33	2	17
TCGA-SARC.4133ffe3-9263-41d5-958d-6078bab4891e.ascat2.allelic_specific.seg.txt	LMS	High	17_q21.33	0	17
TCGA-SARC.e1fa1873-2679-4815-acf6-f74dfe35cc47.ascat2.allelic_specific.seg.txt	LMS	Low	17_q21.33	0	17
TCGA-SARC.26afa6a3-e618-488c-a7b6-b09ea190a6e3.ascat2.allelic_specific.seg.txt	LMS	High	17_q21.33	0	17
TCGA-SARC.083315bd-fac2-4fb6-ad91-1271b00bb737.ascat2.allelic_specific.seg.txt	LMS	Low	17_q21.33	0	17
TCGA-SARC.387fc536-d68b-4130-a53b-dcfa7329356a.ascat2.allelic_specific.seg.txt	LMS	Low	17_q21.33	2	17
TCGA-SARC.07fbe2a0-470a-4fdb-99e2-8ac308e39473.ascat2.allelic_specific.seg.txt	LMS	High	17_q21.33	0	17
TCGA-SARC.db9a3940-19be-4c9e-bc2f-1daf319b024d.ascat2.allelic_specific.seg.txt	LMS	Low	17_q21.33	0	17
TCGA-SARC.084383c9-5045-4b23-bc79-962685f7da85.ascat2.allelic_specific.seg.txt	LMS	High	17_q21.33	2	17
TCGA-SARC.60f924df-f5b8-4b65-ac22-3c1289e8f6f9.ascat2.allelic_specific.seg.txt	LMS	Low	17_q21.33	0	17
TCGA-SARC.f09fb97e-e893-482a-bca1-5f372353bfd5.ascat2.allelic_specific.seg.txt	LMS	Low	17_q21.33	0	17
TCGA-SARC.680e0a8b-7b01-4327-8daa-0cd32c425e4c.ascat2.allelic_specific.seg.txt	LMS	Low	17_q21.33	2	17
TCGA-SARC.4a64833d-52b2-4e4e-a7a7-500777415ac7.ascat2.allelic_specific.seg.txt	LMS	High	17_q21.33	3	17
TCGA-SARC.9193b317-bee4-4bd0-a23b-84556468c859.ascat2.allelic_specific.seg.txt	LMS	Low	17_q21.33	0	17
TCGA-SARC.e4d80a22-abac-4fcd-9cdf-7aac483f2654.ascat2.allelic_specific.seg.txt	LMS	High	17_q21.33	4	17
TCGA-SARC.11d773f1-8bf0-4752-8a04-015cda55fce3.ascat2.allelic_specific.seg.txt	LMS	Low	17_q21.33	0	17
TCGA-SARC.026035e0-8d0d-489d-993a-470999d6a522.ascat2.allelic_specific.seg.txt	LMS	Low	17_q21.33	0	17
TCGA-SARC.5c98c4ff-d346-44c5-9908-7452359c5396.ascat2.allelic_specific.seg.txt	LMS	Low	17_q21.33	1	17
TCGA-SARC.1d4a6c85-0b83-4b48-be42-7e78ada2c3a4.ascat2.allelic_specific.seg.txt	LMS	Low	17_q21.33	0	17
TCGA-SARC.c472c3bf-5fb6-4790-9c62-eea1e1914696.ascat2.allelic_specific.seg.txt	LMS	High	17_q21.33	3	17
TCGA-SARC.9a9ec4ee-7535-4c73-8db6-adf3a7aa9828.ascat2.allelic_specific.seg.txt	LMS	Low	17_q21.33	0	17
TCGA-SARC.71811cfc-2ce8-4774-947f-8bb0d312de0b.ascat2.allelic_specific.seg.txt	LMS	High	17_q21.33	2	17
TCGA-SARC.a25f21a5-c22a-429e-b0d1-a7c35339c5f7.ascat2.allelic_specific.seg.txt	LMS	Low	17_q21.33	0	17
TCGA-SARC.9cfb2cf6-b678-4ca9-94f9-be9ee84873ca.ascat2.allelic_specific.seg.txt	LMS	Low	17_q21.33	1	17
TCGA-SARC.9770e332-3bd1-4585-b5eb-b4a137e50cf5.ascat2.allelic_specific.seg.txt	LMS	Low	17_q21.33	0	17
TCGA-SARC.be9c4467-f251-47b6-ad07-93ca9d58400d.ascat2.allelic_specific.seg.txt	LMS	Low	17_q21.33	2	17
TCGA-SARC.c9ee5b6a-1b79-4bc7-a93d-e3c52f77d216.ascat2.allelic_specific.seg.txt	LMS	Low	17_q21.33	0	17
TCGA-SARC.eb8961ec-fdd0-471b-8d94-99ef2cf3989e.ascat2.allelic_specific.seg.txt	LMS	Low	17_q21.33	2	17
TCGA-SARC.ae0fe7b8-3e13-4418-8e42-1d1572e6936b.ascat2.allelic_specific.seg.txt	LMS	High	17_q21.33	0	17
TCGA-SARC.dcd369bb-a83d-4c00-aba5-0ab14a39eec0.ascat2.allelic_specific.seg.txt	LMS	Low	17_q21.33	0	17
TCGA-SARC.1cef4169-55a3-4661-bd30-60770882192e.ascat2.allelic_specific.seg.txt	LMS	Low	17_q21.33	0	17
TCGA-SARC.1d4063b5-378d-4782-bdc4-52115de1a25a.ascat2.allelic_specific.seg.txt	LMS	High	17_q21.33	2	17
TCGA-SARC.101124bf-4d90-4f06-8c7d-06181e981d24.ascat2.allelic_specific.seg.txt	LMS	Low	17_q21.33	0	17
TCGA-SARC.28b602f2-2fc5-4c5e-a7dd-91c7927658f9.ascat2.allelic_specific.seg.txt	LMS	High	17_q21.33	0	17
TCGA-SARC.103bdc11-8aa9-486c-ba84-cad23e72c603.ascat2.allelic_specific.seg.txt	LMS	High	17_q21.33	12	17
TCGA-SARC.1557ec60-bb88-4941-8c61-a00bc1bec7c6.ascat2.allelic_specific.seg.txt	LMS	High	17_q21.33	1	17
TCGA-SARC.3903a036-c105-4a8b-a571-ae0bdec6b69b.ascat2.allelic_specific.seg.txt	LMS	Low	17_q21.33	1	17
TCGA-SARC.779663ab-8330-4600-bebe-5477b5ce5fa7.ascat2.allelic_specific.seg.txt	LMS	High	17_q21.33	0	17
TCGA-SARC.496e1a3a-94ab-4917-ae24-ce4ab4eabbdd.ascat2.allelic_specific.seg.txt	LMS	Low	17_q21.33	0	17
TCGA-SARC.3b0d8bbd-0cdf-4b12-a379-04dbd02ae640.ascat2.allelic_specific.seg.txt	LMS	Low	17_q21.33	2	17
TCGA-SARC.ffbd85c9-1aa0-40f0-8d3a-f108d6708b79.ascat2.allelic_specific.seg.txt	LMS	Low	17_q21.33	1	17
TCGA-SARC.58b86005-dc20-4c52-be98-ee91d159f5c2.ascat2.allelic_specific.seg.txt	LMS	High	17_q21.33	1	17
TCGA-SARC.caad6d94-41bc-401e-bc6d-8e80a6a0e25e.ascat2.allelic_specific.seg.txt	LMS	Low	17_q21.33	0	17
TCGA-SARC.1f0dd9d9-3c82-4bee-adc1-7f20794a3fe7.ascat2.allelic_specific.seg.txt	LMS	Low	17_q21.33	0	17
TCGA-SARC.d7dc84b6-c480-4da0-82eb-e49112c6f4e6.ascat2.allelic_specific.seg.txt	LMS	Low	17_q21.33	1	17
TCGA-SARC.3d6ee6b5-c7ea-4b03-b468-e5096af2133e.ascat2.allelic_specific.seg.txt	LMS	Low	17_q21.33	2	17
TCGA-SARC.e4969783-5243-4a76-b54b-c76e474df12a.ascat2.allelic_specific.seg.txt	LMS	High	17_q21.33	2	17
TCGA-SARC.5c587667-20f8-4f13-90e3-03cdfcda3ab1.ascat2.allelic_specific.seg.txt	LMS	Low	17_q21.33	0	17
TCGA-SARC.d9153f60-6862-43d5-8ba4-1b2712af9e0e.ascat2.allelic_specific.seg.txt	LMS	Low	17_q21.33	2	17
TCGA-SARC.cd2b6d57-f62b-405a-9d7e-b8f2081acec7.ascat2.allelic_specific.seg.txt	LMS	Low	17_q21.33	2	17
TCGA-SARC.e6a7b89c-9cfc-4751-a49e-5d6d9c2c0cac.ascat2.allelic_specific.seg.txt	LMS	High	17_q21.33	1	17
TCGA-SARC.12f54b8e-1d86-49b7-a93f-b44aabf782a3.ascat2.allelic_specific.seg.txt	LMS	Low	17_q21.33	0	17
TCGA-SARC.2a1af1a0-e321-4d5d-937b-013a4faef870.ascat2.allelic_specific.seg.txt	LMS	Low	17_q21.33	2	17
TCGA-SARC.aedc5a57-02d2-4d9b-a984-48bb962c2a3a.ascat2.allelic_specific.seg.txt	LMS	High	17_q21.33	7	17
TCGA-SARC.4b0d3f45-7715-46ba-8f03-d531d59e2634.ascat2.allelic_specific.seg.txt	LMS	Low	17_q21.33	0	17
TCGA-SARC.1f165549-2cff-46de-a072-18778b543919.ascat2.allelic_specific.seg.txt	LMS	Low	17_q21.33	2	17
TCGA-SARC.faaf8654-8341-4fbc-8a9b-8add4db80295.ascat2.allelic_specific.seg.txt	LMS	High	17_q21.33	3	17
TCGA-SARC.791f8c5d-91d1-471a-8bf2-8f954935f3f3.ascat2.allelic_specific.seg.txt	LMS	Low	17_q21.33	0	17
TCGA-SARC.7492086b-c6fc-491d-864f-60693549073a.ascat2.allelic_specific.seg.txt	LMS	High	17_q21.33	1	17
TCGA-SARC.f286cc79-b188-4ff9-9a16-d8f100d772f5.ascat2.allelic_specific.seg.txt	LMS	Low	17_q21.33	0	17
TCGA-SARC.cd2b6d57-f62b-405a-9d7e-b8f2081acec7.ascat2.allelic_specific.seg.txt	LMS	Low	18_q11.2	2	18
TCGA-SARC.d7dc84b6-c480-4da0-82eb-e49112c6f4e6.ascat2.allelic_specific.seg.txt	LMS	Low	18_q11.2	0	18
TCGA-SARC.7492086b-c6fc-491d-864f-60693549073a.ascat2.allelic_specific.seg.txt	LMS	High	18_q11.2	2	18
TCGA-SARC.791f8c5d-91d1-471a-8bf2-8f954935f3f3.ascat2.allelic_specific.seg.txt	LMS	Low	18_q11.2	1	18
TCGA-SARC.faaf8654-8341-4fbc-8a9b-8add4db80295.ascat2.allelic_specific.seg.txt	LMS	High	18_q11.2	2	18
TCGA-SARC.d9153f60-6862-43d5-8ba4-1b2712af9e0e.ascat2.allelic_specific.seg.txt	LMS	Low	18_q11.2	2	18
TCGA-SARC.4b0d3f45-7715-46ba-8f03-d531d59e2634.ascat2.allelic_specific.seg.txt	LMS	Low	18_q11.2	1	18
TCGA-SARC.aedc5a57-02d2-4d9b-a984-48bb962c2a3a.ascat2.allelic_specific.seg.txt	LMS	High	18_q11.2	0	18
TCGA-SARC.f286cc79-b188-4ff9-9a16-d8f100d772f5.ascat2.allelic_specific.seg.txt	LMS	Low	18_q11.2	0	18
TCGA-SARC.12f54b8e-1d86-49b7-a93f-b44aabf782a3.ascat2.allelic_specific.seg.txt	LMS	Low	18_q11.2	0	18
TCGA-SARC.e6a7b89c-9cfc-4751-a49e-5d6d9c2c0cac.ascat2.allelic_specific.seg.txt	LMS	High	18_q11.2	4	18
TCGA-SARC.2a1af1a0-e321-4d5d-937b-013a4faef870.ascat2.allelic_specific.seg.txt	LMS	Low	18_q11.2	2	18
TCGA-SARC.1f165549-2cff-46de-a072-18778b543919.ascat2.allelic_specific.seg.txt	LMS	Low	18_q11.2	6	18
TCGA-SARC.caad6d94-41bc-401e-bc6d-8e80a6a0e25e.ascat2.allelic_specific.seg.txt	LMS	Low	18_q11.2	0	18
TCGA-SARC.103bdc11-8aa9-486c-ba84-cad23e72c603.ascat2.allelic_specific.seg.txt	LMS	High	18_q11.2	3	18
TCGA-SARC.ffbd85c9-1aa0-40f0-8d3a-f108d6708b79.ascat2.allelic_specific.seg.txt	LMS	Low	18_q11.2	0	18
TCGA-SARC.feb9be00-9dac-4b43-a7a2-3c5d39d20a15.ascat2.allelic_specific.seg.txt	LMS	Low	18_q11.2	0	18
TCGA-SARC.5c587667-20f8-4f13-90e3-03cdfcda3ab1.ascat2.allelic_specific.seg.txt	LMS	Low	18_q11.2	0	18
TCGA-SARC.c9ee5b6a-1b79-4bc7-a93d-e3c52f77d216.ascat2.allelic_specific.seg.txt	LMS	Low	18_q11.2	0	18
TCGA-SARC.1f0dd9d9-3c82-4bee-adc1-7f20794a3fe7.ascat2.allelic_specific.seg.txt	LMS	Low	18_q11.2	1	18
TCGA-SARC.dcd369bb-a83d-4c00-aba5-0ab14a39eec0.ascat2.allelic_specific.seg.txt	LMS	Low	18_q11.2	0	18
TCGA-SARC.1cef4169-55a3-4661-bd30-60770882192e.ascat2.allelic_specific.seg.txt	LMS	Low	18_q11.2	0	18
TCGA-SARC.58b86005-dc20-4c52-be98-ee91d159f5c2.ascat2.allelic_specific.seg.txt	LMS	High	18_q11.2	3	18
TCGA-SARC.1d4063b5-378d-4782-bdc4-52115de1a25a.ascat2.allelic_specific.seg.txt	LMS	High	18_q11.2	0	18
TCGA-SARC.28b602f2-2fc5-4c5e-a7dd-91c7927658f9.ascat2.allelic_specific.seg.txt	LMS	High	18_q11.2	1	18
TCGA-SARC.1557ec60-bb88-4941-8c61-a00bc1bec7c6.ascat2.allelic_specific.seg.txt	LMS	High	18_q11.2	17	18
TCGA-SARC.3903a036-c105-4a8b-a571-ae0bdec6b69b.ascat2.allelic_specific.seg.txt	LMS	Low	18_q11.2	2	18
TCGA-SARC.779663ab-8330-4600-bebe-5477b5ce5fa7.ascat2.allelic_specific.seg.txt	LMS	High	18_q11.2	1	18
TCGA-SARC.496e1a3a-94ab-4917-ae24-ce4ab4eabbdd.ascat2.allelic_specific.seg.txt	LMS	Low	18_q11.2	0	18
TCGA-SARC.3b0d8bbd-0cdf-4b12-a379-04dbd02ae640.ascat2.allelic_specific.seg.txt	LMS	Low	18_q11.2	1	18
TCGA-SARC.101124bf-4d90-4f06-8c7d-06181e981d24.ascat2.allelic_specific.seg.txt	LMS	Low	18_q11.2	1	18
TCGA-SARC.e4969783-5243-4a76-b54b-c76e474df12a.ascat2.allelic_specific.seg.txt	LMS	High	18_q11.2	2	18
TCGA-SARC.07fbe2a0-470a-4fdb-99e2-8ac308e39473.ascat2.allelic_specific.seg.txt	LMS	High	18_q11.2	0	18
TCGA-SARC.eb8961ec-fdd0-471b-8d94-99ef2cf3989e.ascat2.allelic_specific.seg.txt	LMS	Low	18_q11.2	1	18
TCGA-SARC.a5352888-9ed9-4264-ae02-a1ad3e3b20f4.ascat2.allelic_specific.seg.txt	LMS	High	18_q11.2	2	18
TCGA-SARC.a25f21a5-c22a-429e-b0d1-a7c35339c5f7.ascat2.allelic_specific.seg.txt	LMS	Low	18_q11.2	2	18
TCGA-SARC.71811cfc-2ce8-4774-947f-8bb0d312de0b.ascat2.allelic_specific.seg.txt	LMS	High	18_q11.2	3	18
TCGA-SARC.9a9ec4ee-7535-4c73-8db6-adf3a7aa9828.ascat2.allelic_specific.seg.txt	LMS	Low	18_q11.2	0	18
TCGA-SARC.c472c3bf-5fb6-4790-9c62-eea1e1914696.ascat2.allelic_specific.seg.txt	LMS	High	18_q11.2	3	18
TCGA-SARC.1d4a6c85-0b83-4b48-be42-7e78ada2c3a4.ascat2.allelic_specific.seg.txt	LMS	Low	18_q11.2	0	18
TCGA-SARC.5c98c4ff-d346-44c5-9908-7452359c5396.ascat2.allelic_specific.seg.txt	LMS	Low	18_q11.2	2	18
TCGA-SARC.026035e0-8d0d-489d-993a-470999d6a522.ascat2.allelic_specific.seg.txt	LMS	Low	18_q11.2	0	18
TCGA-SARC.11d773f1-8bf0-4752-8a04-015cda55fce3.ascat2.allelic_specific.seg.txt	LMS	Low	18_q11.2	0	18
TCGA-SARC.e4d80a22-abac-4fcd-9cdf-7aac483f2654.ascat2.allelic_specific.seg.txt	LMS	High	18_q11.2	13	18
TCGA-SARC.9193b317-bee4-4bd0-a23b-84556468c859.ascat2.allelic_specific.seg.txt	LMS	Low	18_q11.2	0	18
TCGA-SARC.4a64833d-52b2-4e4e-a7a7-500777415ac7.ascat2.allelic_specific.seg.txt	LMS	High	18_q11.2	0	18
TCGA-SARC.680e0a8b-7b01-4327-8daa-0cd32c425e4c.ascat2.allelic_specific.seg.txt	LMS	Low	18_q11.2	2	18
TCGA-SARC.9770e332-3bd1-4585-b5eb-b4a137e50cf5.ascat2.allelic_specific.seg.txt	LMS	Low	18_q11.2	0	18
TCGA-SARC.f09fb97e-e893-482a-bca1-5f372353bfd5.ascat2.allelic_specific.seg.txt	LMS	Low	18_q11.2	0	18
TCGA-SARC.084383c9-5045-4b23-bc79-962685f7da85.ascat2.allelic_specific.seg.txt	LMS	High	18_q11.2	2	18
TCGA-SARC.db9a3940-19be-4c9e-bc2f-1daf319b024d.ascat2.allelic_specific.seg.txt	LMS	Low	18_q11.2	1	18
TCGA-SARC.ae0fe7b8-3e13-4418-8e42-1d1572e6936b.ascat2.allelic_specific.seg.txt	LMS	High	18_q11.2	1	18
TCGA-SARC.be9c4467-f251-47b6-ad07-93ca9d58400d.ascat2.allelic_specific.seg.txt	LMS	Low	18_q11.2	2	18
TCGA-SARC.60f924df-f5b8-4b65-ac22-3c1289e8f6f9.ascat2.allelic_specific.seg.txt	LMS	Low	18_q11.2	1	18
TCGA-SARC.25af3703-371a-4276-bf75-61b84e613ccc.ascat2.allelic_specific.seg.txt	LMS	High	18_q11.2	2	18
TCGA-SARC.b97dd03b-40e3-4a98-a56d-bbc8f7f03a4b.ascat2.allelic_specific.seg.txt	LMS	Low	18_q11.2	0	18
TCGA-SARC.6d5b50b8-fff5-4fff-8b4f-33eec15e5ad0.ascat2.allelic_specific.seg.txt	LMS	High	18_q11.2	0	18
TCGA-SARC.3d6ee6b5-c7ea-4b03-b468-e5096af2133e.ascat2.allelic_specific.seg.txt	LMS	Low	18_q11.2	2	18
TCGA-SARC.e27a40bd-19e4-4044-88c4-da6a4177deb8.ascat2.allelic_specific.seg.txt	LMS	Low	18_q11.2	2	18
TCGA-SARC.32f10c79-8904-434e-978a-e1d2447f12cd.ascat2.allelic_specific.seg.txt	LMS	High	18_q11.2	1	18
TCGA-SARC.4133ffe3-9263-41d5-958d-6078bab4891e.ascat2.allelic_specific.seg.txt	LMS	High	18_q11.2	1	18
TCGA-SARC.e1fa1873-2679-4815-acf6-f74dfe35cc47.ascat2.allelic_specific.seg.txt	LMS	Low	18_q11.2	0	18
TCGA-SARC.26afa6a3-e618-488c-a7b6-b09ea190a6e3.ascat2.allelic_specific.seg.txt	LMS	High	18_q11.2	0	18
TCGA-SARC.083315bd-fac2-4fb6-ad91-1271b00bb737.ascat2.allelic_specific.seg.txt	LMS	Low	18_q11.2	0	18
TCGA-SARC.387fc536-d68b-4130-a53b-dcfa7329356a.ascat2.allelic_specific.seg.txt	LMS	Low	18_q11.2	2	18
TCGA-SARC.325289cc-4283-4b48-ae26-83c8cf5c475a.ascat2.allelic_specific.seg.txt	LMS	High	18_q11.2	1	18
TCGA-SARC.9cfb2cf6-b678-4ca9-94f9-be9ee84873ca.ascat2.allelic_specific.seg.txt	LMS	Low	18_q11.2	3	18
TCGA-SARC.feb9be00-9dac-4b43-a7a2-3c5d39d20a15.ascat2.allelic_specific.seg.txt	LMS	Low	19_q13.32	0	19
TCGA-SARC.a5352888-9ed9-4264-ae02-a1ad3e3b20f4.ascat2.allelic_specific.seg.txt	LMS	High	19_q13.32	0	19
TCGA-SARC.e4969783-5243-4a76-b54b-c76e474df12a.ascat2.allelic_specific.seg.txt	LMS	High	19_q13.32	1	19
TCGA-SARC.5c587667-20f8-4f13-90e3-03cdfcda3ab1.ascat2.allelic_specific.seg.txt	LMS	Low	19_q13.32	0	19
TCGA-SARC.d9153f60-6862-43d5-8ba4-1b2712af9e0e.ascat2.allelic_specific.seg.txt	LMS	Low	19_q13.32	1	19
TCGA-SARC.2a1af1a0-e321-4d5d-937b-013a4faef870.ascat2.allelic_specific.seg.txt	LMS	Low	19_q13.32	2	19
TCGA-SARC.e6a7b89c-9cfc-4751-a49e-5d6d9c2c0cac.ascat2.allelic_specific.seg.txt	LMS	High	19_q13.32	2	19
TCGA-SARC.12f54b8e-1d86-49b7-a93f-b44aabf782a3.ascat2.allelic_specific.seg.txt	LMS	Low	19_q13.32	0	19
TCGA-SARC.f286cc79-b188-4ff9-9a16-d8f100d772f5.ascat2.allelic_specific.seg.txt	LMS	Low	19_q13.32	1	19
TCGA-SARC.aedc5a57-02d2-4d9b-a984-48bb962c2a3a.ascat2.allelic_specific.seg.txt	LMS	High	19_q13.32	2	19
TCGA-SARC.4b0d3f45-7715-46ba-8f03-d531d59e2634.ascat2.allelic_specific.seg.txt	LMS	Low	19_q13.32	0	19
TCGA-SARC.1f165549-2cff-46de-a072-18778b543919.ascat2.allelic_specific.seg.txt	LMS	Low	19_q13.32	7	19
TCGA-SARC.faaf8654-8341-4fbc-8a9b-8add4db80295.ascat2.allelic_specific.seg.txt	LMS	High	19_q13.32	2	19
TCGA-SARC.791f8c5d-91d1-471a-8bf2-8f954935f3f3.ascat2.allelic_specific.seg.txt	LMS	Low	19_q13.32	1	19
TCGA-SARC.7492086b-c6fc-491d-864f-60693549073a.ascat2.allelic_specific.seg.txt	LMS	High	19_q13.32	0	19
TCGA-SARC.cd2b6d57-f62b-405a-9d7e-b8f2081acec7.ascat2.allelic_specific.seg.txt	LMS	Low	19_q13.32	2	19
TCGA-SARC.3d6ee6b5-c7ea-4b03-b468-e5096af2133e.ascat2.allelic_specific.seg.txt	LMS	Low	19_q13.32	2	19
TCGA-SARC.caad6d94-41bc-401e-bc6d-8e80a6a0e25e.ascat2.allelic_specific.seg.txt	LMS	Low	19_q13.32	0	19
TCGA-SARC.ffbd85c9-1aa0-40f0-8d3a-f108d6708b79.ascat2.allelic_specific.seg.txt	LMS	Low	19_q13.32	1	19
TCGA-SARC.3b0d8bbd-0cdf-4b12-a379-04dbd02ae640.ascat2.allelic_specific.seg.txt	LMS	Low	19_q13.32	0	19
TCGA-SARC.496e1a3a-94ab-4917-ae24-ce4ab4eabbdd.ascat2.allelic_specific.seg.txt	LMS	Low	19_q13.32	1	19
TCGA-SARC.779663ab-8330-4600-bebe-5477b5ce5fa7.ascat2.allelic_specific.seg.txt	LMS	High	19_q13.32	4	19
TCGA-SARC.3903a036-c105-4a8b-a571-ae0bdec6b69b.ascat2.allelic_specific.seg.txt	LMS	Low	19_q13.32	0	19
TCGA-SARC.1557ec60-bb88-4941-8c61-a00bc1bec7c6.ascat2.allelic_specific.seg.txt	LMS	High	19_q13.32	0	19
TCGA-SARC.103bdc11-8aa9-486c-ba84-cad23e72c603.ascat2.allelic_specific.seg.txt	LMS	High	19_q13.32	2	19
TCGA-SARC.28b602f2-2fc5-4c5e-a7dd-91c7927658f9.ascat2.allelic_specific.seg.txt	LMS	High	19_q13.32	2	19
TCGA-SARC.101124bf-4d90-4f06-8c7d-06181e981d24.ascat2.allelic_specific.seg.txt	LMS	Low	19_q13.32	0	19
TCGA-SARC.1d4063b5-378d-4782-bdc4-52115de1a25a.ascat2.allelic_specific.seg.txt	LMS	High	19_q13.32	7	19
TCGA-SARC.1cef4169-55a3-4661-bd30-60770882192e.ascat2.allelic_specific.seg.txt	LMS	Low	19_q13.32	1	19
TCGA-SARC.dcd369bb-a83d-4c00-aba5-0ab14a39eec0.ascat2.allelic_specific.seg.txt	LMS	Low	19_q13.32	1	19
TCGA-SARC.1f0dd9d9-3c82-4bee-adc1-7f20794a3fe7.ascat2.allelic_specific.seg.txt	LMS	Low	19_q13.32	0	19
TCGA-SARC.c9ee5b6a-1b79-4bc7-a93d-e3c52f77d216.ascat2.allelic_specific.seg.txt	LMS	Low	19_q13.32	1	19
TCGA-SARC.58b86005-dc20-4c52-be98-ee91d159f5c2.ascat2.allelic_specific.seg.txt	LMS	High	19_q13.32	2	19
TCGA-SARC.eb8961ec-fdd0-471b-8d94-99ef2cf3989e.ascat2.allelic_specific.seg.txt	LMS	Low	19_q13.32	1	19
TCGA-SARC.d7dc84b6-c480-4da0-82eb-e49112c6f4e6.ascat2.allelic_specific.seg.txt	LMS	Low	19_q13.32	0	19
TCGA-SARC.be9c4467-f251-47b6-ad07-93ca9d58400d.ascat2.allelic_specific.seg.txt	LMS	Low	19_q13.32	1	19
TCGA-SARC.9cfb2cf6-b678-4ca9-94f9-be9ee84873ca.ascat2.allelic_specific.seg.txt	LMS	Low	19_q13.32	4	19
TCGA-SARC.ae0fe7b8-3e13-4418-8e42-1d1572e6936b.ascat2.allelic_specific.seg.txt	LMS	High	19_q13.32	5	19
TCGA-SARC.a25f21a5-c22a-429e-b0d1-a7c35339c5f7.ascat2.allelic_specific.seg.txt	LMS	Low	19_q13.32	1	19
TCGA-SARC.71811cfc-2ce8-4774-947f-8bb0d312de0b.ascat2.allelic_specific.seg.txt	LMS	High	19_q13.32	2	19
TCGA-SARC.9a9ec4ee-7535-4c73-8db6-adf3a7aa9828.ascat2.allelic_specific.seg.txt	LMS	Low	19_q13.32	1	19
TCGA-SARC.c472c3bf-5fb6-4790-9c62-eea1e1914696.ascat2.allelic_specific.seg.txt	LMS	High	19_q13.32	2	19
TCGA-SARC.1d4a6c85-0b83-4b48-be42-7e78ada2c3a4.ascat2.allelic_specific.seg.txt	LMS	Low	19_q13.32	0	19
TCGA-SARC.5c98c4ff-d346-44c5-9908-7452359c5396.ascat2.allelic_specific.seg.txt	LMS	Low	19_q13.32	2	19
TCGA-SARC.026035e0-8d0d-489d-993a-470999d6a522.ascat2.allelic_specific.seg.txt	LMS	Low	19_q13.32	0	19
TCGA-SARC.e4d80a22-abac-4fcd-9cdf-7aac483f2654.ascat2.allelic_specific.seg.txt	LMS	High	19_q13.32	4	19
TCGA-SARC.9193b317-bee4-4bd0-a23b-84556468c859.ascat2.allelic_specific.seg.txt	LMS	Low	19_q13.32	0	19
TCGA-SARC.4a64833d-52b2-4e4e-a7a7-500777415ac7.ascat2.allelic_specific.seg.txt	LMS	High	19_q13.32	1	19
TCGA-SARC.680e0a8b-7b01-4327-8daa-0cd32c425e4c.ascat2.allelic_specific.seg.txt	LMS	Low	19_q13.32	2	19
TCGA-SARC.9770e332-3bd1-4585-b5eb-b4a137e50cf5.ascat2.allelic_specific.seg.txt	LMS	Low	19_q13.32	1	19
TCGA-SARC.f09fb97e-e893-482a-bca1-5f372353bfd5.ascat2.allelic_specific.seg.txt	LMS	Low	19_q13.32	0	19
TCGA-SARC.11d773f1-8bf0-4752-8a04-015cda55fce3.ascat2.allelic_specific.seg.txt	LMS	Low	19_q13.32	1	19
TCGA-SARC.db9a3940-19be-4c9e-bc2f-1daf319b024d.ascat2.allelic_specific.seg.txt	LMS	Low	19_q13.32	1	19
TCGA-SARC.60f924df-f5b8-4b65-ac22-3c1289e8f6f9.ascat2.allelic_specific.seg.txt	LMS	Low	19_q13.32	1	19
TCGA-SARC.084383c9-5045-4b23-bc79-962685f7da85.ascat2.allelic_specific.seg.txt	LMS	High	19_q13.32	4	19
TCGA-SARC.b97dd03b-40e3-4a98-a56d-bbc8f7f03a4b.ascat2.allelic_specific.seg.txt	LMS	Low	19_q13.32	1	19
TCGA-SARC.6d5b50b8-fff5-4fff-8b4f-33eec15e5ad0.ascat2.allelic_specific.seg.txt	LMS	High	19_q13.32	1	19
TCGA-SARC.e27a40bd-19e4-4044-88c4-da6a4177deb8.ascat2.allelic_specific.seg.txt	LMS	Low	19_q13.32	2	19
TCGA-SARC.325289cc-4283-4b48-ae26-83c8cf5c475a.ascat2.allelic_specific.seg.txt	LMS	High	19_q13.32	0	19
TCGA-SARC.32f10c79-8904-434e-978a-e1d2447f12cd.ascat2.allelic_specific.seg.txt	LMS	High	19_q13.32	1	19
TCGA-SARC.25af3703-371a-4276-bf75-61b84e613ccc.ascat2.allelic_specific.seg.txt	LMS	High	19_q13.32	1	19
TCGA-SARC.e1fa1873-2679-4815-acf6-f74dfe35cc47.ascat2.allelic_specific.seg.txt	LMS	Low	19_q13.32	0	19
TCGA-SARC.26afa6a3-e618-488c-a7b6-b09ea190a6e3.ascat2.allelic_specific.seg.txt	LMS	High	19_q13.32	0	19
TCGA-SARC.083315bd-fac2-4fb6-ad91-1271b00bb737.ascat2.allelic_specific.seg.txt	LMS	Low	19_q13.32	2	19
TCGA-SARC.387fc536-d68b-4130-a53b-dcfa7329356a.ascat2.allelic_specific.seg.txt	LMS	Low	19_q13.32	1	19
TCGA-SARC.07fbe2a0-470a-4fdb-99e2-8ac308e39473.ascat2.allelic_specific.seg.txt	LMS	High	19_q13.32	2	19
TCGA-SARC.4133ffe3-9263-41d5-958d-6078bab4891e.ascat2.allelic_specific.seg.txt	LMS	High	19_q13.32	1	19
TCGA-SARC.07fbe2a0-470a-4fdb-99e2-8ac308e39473.ascat2.allelic_specific.seg.txt	LMS	High	20_q11.21	3	20
TCGA-SARC.387fc536-d68b-4130-a53b-dcfa7329356a.ascat2.allelic_specific.seg.txt	LMS	Low	20_q11.21	1	20
TCGA-SARC.083315bd-fac2-4fb6-ad91-1271b00bb737.ascat2.allelic_specific.seg.txt	LMS	Low	20_q11.21	0	20
TCGA-SARC.26afa6a3-e618-488c-a7b6-b09ea190a6e3.ascat2.allelic_specific.seg.txt	LMS	High	20_q11.21	0	20
TCGA-SARC.e1fa1873-2679-4815-acf6-f74dfe35cc47.ascat2.allelic_specific.seg.txt	LMS	Low	20_q11.21	0	20
TCGA-SARC.4133ffe3-9263-41d5-958d-6078bab4891e.ascat2.allelic_specific.seg.txt	LMS	High	20_q11.21	1	20
TCGA-SARC.e27a40bd-19e4-4044-88c4-da6a4177deb8.ascat2.allelic_specific.seg.txt	LMS	Low	20_q11.21	4	20
TCGA-SARC.325289cc-4283-4b48-ae26-83c8cf5c475a.ascat2.allelic_specific.seg.txt	LMS	High	20_q11.21	1	20
TCGA-SARC.6d5b50b8-fff5-4fff-8b4f-33eec15e5ad0.ascat2.allelic_specific.seg.txt	LMS	High	20_q11.21	0	20
TCGA-SARC.b97dd03b-40e3-4a98-a56d-bbc8f7f03a4b.ascat2.allelic_specific.seg.txt	LMS	Low	20_q11.21	0	20
TCGA-SARC.25af3703-371a-4276-bf75-61b84e613ccc.ascat2.allelic_specific.seg.txt	LMS	High	20_q11.21	2	20
TCGA-SARC.60f924df-f5b8-4b65-ac22-3c1289e8f6f9.ascat2.allelic_specific.seg.txt	LMS	Low	20_q11.21	3	20
TCGA-SARC.db9a3940-19be-4c9e-bc2f-1daf319b024d.ascat2.allelic_specific.seg.txt	LMS	Low	20_q11.21	2	20
TCGA-SARC.32f10c79-8904-434e-978a-e1d2447f12cd.ascat2.allelic_specific.seg.txt	LMS	High	20_q11.21	2	20
TCGA-SARC.084383c9-5045-4b23-bc79-962685f7da85.ascat2.allelic_specific.seg.txt	LMS	High	20_q11.21	2	20
TCGA-SARC.9cfb2cf6-b678-4ca9-94f9-be9ee84873ca.ascat2.allelic_specific.seg.txt	LMS	Low	20_q11.21	1	20
TCGA-SARC.9770e332-3bd1-4585-b5eb-b4a137e50cf5.ascat2.allelic_specific.seg.txt	LMS	Low	20_q11.21	1	20
TCGA-SARC.680e0a8b-7b01-4327-8daa-0cd32c425e4c.ascat2.allelic_specific.seg.txt	LMS	Low	20_q11.21	2	20
TCGA-SARC.4a64833d-52b2-4e4e-a7a7-500777415ac7.ascat2.allelic_specific.seg.txt	LMS	High	20_q11.21	1	20
TCGA-SARC.9193b317-bee4-4bd0-a23b-84556468c859.ascat2.allelic_specific.seg.txt	LMS	Low	20_q11.21	0	20
TCGA-SARC.e4d80a22-abac-4fcd-9cdf-7aac483f2654.ascat2.allelic_specific.seg.txt	LMS	High	20_q11.21	4	20
TCGA-SARC.11d773f1-8bf0-4752-8a04-015cda55fce3.ascat2.allelic_specific.seg.txt	LMS	Low	20_q11.21	0	20
TCGA-SARC.026035e0-8d0d-489d-993a-470999d6a522.ascat2.allelic_specific.seg.txt	LMS	Low	20_q11.21	0	20
TCGA-SARC.5c98c4ff-d346-44c5-9908-7452359c5396.ascat2.allelic_specific.seg.txt	LMS	Low	20_q11.21	3	20
TCGA-SARC.1d4a6c85-0b83-4b48-be42-7e78ada2c3a4.ascat2.allelic_specific.seg.txt	LMS	Low	20_q11.21	0	20
TCGA-SARC.c472c3bf-5fb6-4790-9c62-eea1e1914696.ascat2.allelic_specific.seg.txt	LMS	High	20_q11.21	2	20
TCGA-SARC.9a9ec4ee-7535-4c73-8db6-adf3a7aa9828.ascat2.allelic_specific.seg.txt	LMS	Low	20_q11.21	0	20
TCGA-SARC.71811cfc-2ce8-4774-947f-8bb0d312de0b.ascat2.allelic_specific.seg.txt	LMS	High	20_q11.21	3	20
TCGA-SARC.a25f21a5-c22a-429e-b0d1-a7c35339c5f7.ascat2.allelic_specific.seg.txt	LMS	Low	20_q11.21	2	20
TCGA-SARC.be9c4467-f251-47b6-ad07-93ca9d58400d.ascat2.allelic_specific.seg.txt	LMS	Low	20_q11.21	2	20
TCGA-SARC.f09fb97e-e893-482a-bca1-5f372353bfd5.ascat2.allelic_specific.seg.txt	LMS	Low	20_q11.21	0	20
TCGA-SARC.ae0fe7b8-3e13-4418-8e42-1d1572e6936b.ascat2.allelic_specific.seg.txt	LMS	High	20_q11.21	4	20
TCGA-SARC.c9ee5b6a-1b79-4bc7-a93d-e3c52f77d216.ascat2.allelic_specific.seg.txt	LMS	Low	20_q11.21	0	20
TCGA-SARC.3d6ee6b5-c7ea-4b03-b468-e5096af2133e.ascat2.allelic_specific.seg.txt	LMS	Low	20_q11.21	2	20
TCGA-SARC.feb9be00-9dac-4b43-a7a2-3c5d39d20a15.ascat2.allelic_specific.seg.txt	LMS	Low	20_q11.21	0	20
TCGA-SARC.1f0dd9d9-3c82-4bee-adc1-7f20794a3fe7.ascat2.allelic_specific.seg.txt	LMS	Low	20_q11.21	0	20
TCGA-SARC.dcd369bb-a83d-4c00-aba5-0ab14a39eec0.ascat2.allelic_specific.seg.txt	LMS	Low	20_q11.21	0	20
TCGA-SARC.1cef4169-55a3-4661-bd30-60770882192e.ascat2.allelic_specific.seg.txt	LMS	Low	20_q11.21	0	20
TCGA-SARC.1d4063b5-378d-4782-bdc4-52115de1a25a.ascat2.allelic_specific.seg.txt	LMS	High	20_q11.21	0	20
TCGA-SARC.101124bf-4d90-4f06-8c7d-06181e981d24.ascat2.allelic_specific.seg.txt	LMS	Low	20_q11.21	0	20
TCGA-SARC.28b602f2-2fc5-4c5e-a7dd-91c7927658f9.ascat2.allelic_specific.seg.txt	LMS	High	20_q11.21	1	20
TCGA-SARC.103bdc11-8aa9-486c-ba84-cad23e72c603.ascat2.allelic_specific.seg.txt	LMS	High	20_q11.21	2	20
TCGA-SARC.1557ec60-bb88-4941-8c61-a00bc1bec7c6.ascat2.allelic_specific.seg.txt	LMS	High	20_q11.21	2	20
TCGA-SARC.3903a036-c105-4a8b-a571-ae0bdec6b69b.ascat2.allelic_specific.seg.txt	LMS	Low	20_q11.21	2	20
TCGA-SARC.779663ab-8330-4600-bebe-5477b5ce5fa7.ascat2.allelic_specific.seg.txt	LMS	High	20_q11.21	1	20
TCGA-SARC.496e1a3a-94ab-4917-ae24-ce4ab4eabbdd.ascat2.allelic_specific.seg.txt	LMS	Low	20_q11.21	0	20
TCGA-SARC.3b0d8bbd-0cdf-4b12-a379-04dbd02ae640.ascat2.allelic_specific.seg.txt	LMS	Low	20_q11.21	2	20
TCGA-SARC.ffbd85c9-1aa0-40f0-8d3a-f108d6708b79.ascat2.allelic_specific.seg.txt	LMS	Low	20_q11.21	0	20
TCGA-SARC.58b86005-dc20-4c52-be98-ee91d159f5c2.ascat2.allelic_specific.seg.txt	LMS	High	20_q11.21	1	20
TCGA-SARC.caad6d94-41bc-401e-bc6d-8e80a6a0e25e.ascat2.allelic_specific.seg.txt	LMS	Low	20_q11.21	0	20
TCGA-SARC.cd2b6d57-f62b-405a-9d7e-b8f2081acec7.ascat2.allelic_specific.seg.txt	LMS	Low	20_q11.21	2	20
TCGA-SARC.e4969783-5243-4a76-b54b-c76e474df12a.ascat2.allelic_specific.seg.txt	LMS	High	20_q11.21	2	20
TCGA-SARC.5c587667-20f8-4f13-90e3-03cdfcda3ab1.ascat2.allelic_specific.seg.txt	LMS	Low	20_q11.21	0	20
TCGA-SARC.d9153f60-6862-43d5-8ba4-1b2712af9e0e.ascat2.allelic_specific.seg.txt	LMS	Low	20_q11.21	2	20
TCGA-SARC.2a1af1a0-e321-4d5d-937b-013a4faef870.ascat2.allelic_specific.seg.txt	LMS	Low	20_q11.21	2	20
TCGA-SARC.e6a7b89c-9cfc-4751-a49e-5d6d9c2c0cac.ascat2.allelic_specific.seg.txt	LMS	High	20_q11.21	2	20
TCGA-SARC.12f54b8e-1d86-49b7-a93f-b44aabf782a3.ascat2.allelic_specific.seg.txt	LMS	Low	20_q11.21	0	20
TCGA-SARC.eb8961ec-fdd0-471b-8d94-99ef2cf3989e.ascat2.allelic_specific.seg.txt	LMS	Low	20_q11.21	1	20
TCGA-SARC.f286cc79-b188-4ff9-9a16-d8f100d772f5.ascat2.allelic_specific.seg.txt	LMS	Low	20_q11.21	2	20
TCGA-SARC.4b0d3f45-7715-46ba-8f03-d531d59e2634.ascat2.allelic_specific.seg.txt	LMS	Low	20_q11.21	0	20
TCGA-SARC.1f165549-2cff-46de-a072-18778b543919.ascat2.allelic_specific.seg.txt	LMS	Low	20_q11.21	2	20
TCGA-SARC.faaf8654-8341-4fbc-8a9b-8add4db80295.ascat2.allelic_specific.seg.txt	LMS	High	20_q11.21	2	20
TCGA-SARC.791f8c5d-91d1-471a-8bf2-8f954935f3f3.ascat2.allelic_specific.seg.txt	LMS	Low	20_q11.21	1	20
TCGA-SARC.7492086b-c6fc-491d-864f-60693549073a.ascat2.allelic_specific.seg.txt	LMS	High	20_q11.21	3	20
TCGA-SARC.d7dc84b6-c480-4da0-82eb-e49112c6f4e6.ascat2.allelic_specific.seg.txt	LMS	Low	20_q11.21	0	20
TCGA-SARC.aedc5a57-02d2-4d9b-a984-48bb962c2a3a.ascat2.allelic_specific.seg.txt	LMS	High	20_q11.21	2	20
TCGA-SARC.a5352888-9ed9-4264-ae02-a1ad3e3b20f4.ascat2.allelic_specific.seg.txt	LMS	High	20_q11.21	2	20
