# Supplementary material for: Unravelling homologous recombination repair deficiency and therapeutic opportunities in soft tissue and bone sarcoma
Source: EMBO Mol Med. 2023 Feb 13;15(4):e16863. doi: 10.15252/emmm.202216863 (PMC10086583; doi:10.15252/emmm.202216863)
Supplement: Supplementary file 6 — Source Data for Figure 2 [file EMMM-15-e16863-s004.zip › Fig2/Fig2L.xls]

## Sheet: Fig2L
patient_path	Tumor_type	HRD32	variable	value	chromosome
TCGA-SARC.c8409e1e-e721-4d28-ab10-cf6a7a529e00.ascat2.allelic_specific.seg.txt	UPS	High	1_p35.3	2	1
TCGA-SARC.58a9fc52-af4d-4f80-9a14-235faf1dfb46.ascat2.allelic_specific.seg.txt	UPS	High	1_p34.1	0	1
TCGA-SARC.df99a19a-c11f-4969-a654-74edb515893d.ascat2.allelic_specific.seg.txt	UPS	High	1_p34.1	2	1
TCGA-SARC.32a4cbb3-c1d7-408a-8768-9e07a8274020.ascat2.allelic_specific.seg.txt	UPS	High	1_p34.1	2	1
TCGA-SARC.64eb6928-a008-4cf1-9dc9-b5b7825cbf6f.ascat2.allelic_specific.seg.txt	UPS	High	1_p34.1	1	1
TCGA-SARC.07440254-c4ae-43ec-8f9d-fdebdfc41021.ascat2.allelic_specific.seg.txt	UPS	High	1_p34.1	1	1
TCGA-SARC.50c5baaa-298c-4340-82d9-714a27b2c093.ascat2.allelic_specific.seg.txt	UPS	High	1_p34.1	2	1
TCGA-SARC.5c1df810-e043-40e8-88c3-8444210d3339.ascat2.allelic_specific.seg.txt	UPS	High	1_p34.1	1	1
TCGA-SARC.00e80dbf-ab3c-4920-a3bc-9d8225a4030c.ascat2.allelic_specific.seg.txt	UPS	High	1_p34.1	2	1
TCGA-SARC.04e8ef7d-5d0b-452c-b27d-891fcbf6608b.ascat2.allelic_specific.seg.txt	UPS	Low	1_p34.1	0	1
TCGA-SARC.ff061216-2f2d-4f05-a66a-37f3ad2e497d.ascat2.allelic_specific.seg.txt	UPS	Low	1_p34.1	2	1
TCGA-SARC.e34dbe2a-2fbc-4633-bea8-32b2aeab9ee0.ascat2.allelic_specific.seg.txt	UPS	High	1_p34.1	2	1
TCGA-SARC.50efa72d-44c3-4921-a289-9664df662f8e.ascat2.allelic_specific.seg.txt	UPS	High	1_p34.1	2	1
TCGA-SARC.c741954e-5f29-4345-829d-c00ff3b5480a.ascat2.allelic_specific.seg.txt	UPS	High	1_p34.1	2	1
TCGA-SARC.f881ef1d-d495-4bce-975a-f468c2c31e9b.ascat2.allelic_specific.seg.txt	UPS	High	1_p34.1	1	1
TCGA-SARC.d5407aa9-65ec-40e1-8d00-2957ce7fb345.ascat2.allelic_specific.seg.txt	UPS	High	1_p34.1	7	1
TCGA-SARC.051411d6-149b-4a3c-90db-3632fca27ff2.ascat2.allelic_specific.seg.txt	UPS	High	1_p34.1	0	1
TCGA-SARC.9300d721-8573-4193-bf6f-3992909e4598.ascat2.allelic_specific.seg.txt	UPS	Low	1_p34.1	0	1
TCGA-SARC.3f50fa02-5bd6-44e2-86db-fec0ea239f53.ascat2.allelic_specific.seg.txt	UPS	High	1_p34.1	4	1
TCGA-SARC.18813cf6-aec9-47b8-8864-447f32f66a42.ascat2.allelic_specific.seg.txt	UPS	High	1_p34.1	1	1
TCGA-SARC.140914c0-8754-4a22-8852-7818697a5d4d.ascat2.allelic_specific.seg.txt	UPS	High	1_p34.1	2	1
TCGA-SARC.a29388fa-91ef-4d07-b57f-abac6f64fe02.ascat2.allelic_specific.seg.txt	UPS	High	1_p34.1	4	1
TCGA-SARC.d018b579-f3b9-4f35-819e-5506f2b1e849.ascat2.allelic_specific.seg.txt	UPS	High	1_p34.1	3	1
TCGA-SARC.110767f7-2d8c-4754-9958-6fce7b088378.ascat2.allelic_specific.seg.txt	UPS	High	1_p34.1	4	1
TCGA-SARC.e7cddc48-9b99-4933-be70-4a3730cae2ef.ascat2.allelic_specific.seg.txt	UPS	High	1_p34.1	5	1
TCGA-SARC.8e442e14-271d-4290-825c-f6bcd65ef424.ascat2.allelic_specific.seg.txt	UPS	Low	1_p34.1	0	1
TCGA-SARC.16a00020-a856-4c90-8b5f-c8907b243df5.ascat2.allelic_specific.seg.txt	UPS	High	1_p34.1	2	1
TCGA-SARC.996ea84f-9401-4f64-9074-f600728b5c39.ascat2.allelic_specific.seg.txt	UPS	High	1_p34.1	1	1
TCGA-SARC.b5be3f1c-5112-4e41-8535-00a200df319f.ascat2.allelic_specific.seg.txt	UPS	High	1_p34.1	6	1
TCGA-SARC.e71d8a09-2cda-423c-884e-aea5275cf68e.ascat2.allelic_specific.seg.txt	UPS	High	1_p34.1	1	1
TCGA-SARC.77f0f727-a5c8-4233-bb05-e645fe298d49.ascat2.allelic_specific.seg.txt	UPS	High	1_p34.1	1	1
TCGA-SARC.cfeb9c17-ceb5-40b5-9459-dfc41a377a66.ascat2.allelic_specific.seg.txt	UPS	High	1_p34.1	4	1
TCGA-SARC.8f9de030-7765-4971-a307-418e05d6e9c2.ascat2.allelic_specific.seg.txt	UPS	High	1_p34.1	6	1
TCGA-SARC.413cb162-556c-45d3-a6b5-a8c2462d18be.ascat2.allelic_specific.seg.txt	UPS	High	1_p34.1	0	1
TCGA-SARC.0209f46e-5169-41c8-8134-b140bca83612.ascat2.allelic_specific.seg.txt	UPS	High	1_p34.1	2	1
TCGA-SARC.8bad38ee-5f75-4c5f-97dd-b49a46fb3f98.ascat2.allelic_specific.seg.txt	UPS	Low	1_p34.1	0	1
TCGA-SARC.c1d32241-7aa6-4d30-beca-d96db4ae0f90.ascat2.allelic_specific.seg.txt	UPS	Low	1_p34.1	2	1
TCGA-SARC.4c725b73-5279-4559-bc1b-d1b7a08b5740.ascat2.allelic_specific.seg.txt	UPS	High	1_p34.1	2	1
TCGA-SARC.90e8e5d6-e4fc-4f69-a746-a2305b5964f8.ascat2.allelic_specific.seg.txt	UPS	High	1_p34.1	4	1
TCGA-SARC.19098956-10c1-4bc3-9508-ea862dafa0a6.ascat2.allelic_specific.seg.txt	UPS	High	1_p34.1	2	1
TCGA-SARC.d8c7fd5f-d353-4ecf-8cc5-881056c38275.ascat2.allelic_specific.seg.txt	UPS	High	1_p34.1	4	1
TCGA-SARC.fe565711-ae28-4680-95ec-cd0b2c0bb754.ascat2.allelic_specific.seg.txt	UPS	High	1_p34.1	1	1
TCGA-SARC.d57d10f8-7e23-42fc-b5ab-144f14c87f87.ascat2.allelic_specific.seg.txt	UPS	Low	1_p34.1	0	1
TCGA-SARC.a6fa13c1-e24c-4f28-9e87-3bb24e6a2fde.ascat2.allelic_specific.seg.txt	UPS	High	1_p34.1	2	1
TCGA-SARC.6cccc9d3-a19e-4456-ae8a-a6d82fca8902.ascat2.allelic_specific.seg.txt	UPS	Low	1_p34.1	0	1
TCGA-SARC.ab0ceefd-4c0f-46a2-9f51-9dbf0aec6a2f.ascat2.allelic_specific.seg.txt	UPS	High	1_p34.1	2	1
TCGA-SARC.c8409e1e-e721-4d28-ab10-cf6a7a529e00.ascat2.allelic_specific.seg.txt	UPS	High	1_p34.1	1	1
TCGA-SARC.ec841cbe-4820-4d18-87e7-e64416d0d3fb.ascat2.allelic_specific.seg.txt	UPS	High	1_p34.1	1	1
TCGA-SARC.16a00020-a856-4c90-8b5f-c8907b243df5.ascat2.allelic_specific.seg.txt	UPS	High	1_p35.3	2	1
TCGA-SARC.df99a19a-c11f-4969-a654-74edb515893d.ascat2.allelic_specific.seg.txt	UPS	High	1_p35.3	2	1
TCGA-SARC.32a4cbb3-c1d7-408a-8768-9e07a8274020.ascat2.allelic_specific.seg.txt	UPS	High	1_p35.3	2	1
TCGA-SARC.64eb6928-a008-4cf1-9dc9-b5b7825cbf6f.ascat2.allelic_specific.seg.txt	UPS	High	1_p35.3	1	1
TCGA-SARC.07440254-c4ae-43ec-8f9d-fdebdfc41021.ascat2.allelic_specific.seg.txt	UPS	High	1_p35.3	1	1
TCGA-SARC.50c5baaa-298c-4340-82d9-714a27b2c093.ascat2.allelic_specific.seg.txt	UPS	High	1_p35.3	2	1
TCGA-SARC.5c1df810-e043-40e8-88c3-8444210d3339.ascat2.allelic_specific.seg.txt	UPS	High	1_p35.3	2	1
TCGA-SARC.00e80dbf-ab3c-4920-a3bc-9d8225a4030c.ascat2.allelic_specific.seg.txt	UPS	High	1_p35.3	3	1
TCGA-SARC.04e8ef7d-5d0b-452c-b27d-891fcbf6608b.ascat2.allelic_specific.seg.txt	UPS	Low	1_p35.3	0	1
TCGA-SARC.e34dbe2a-2fbc-4633-bea8-32b2aeab9ee0.ascat2.allelic_specific.seg.txt	UPS	High	1_p35.3	2	1
TCGA-SARC.58a9fc52-af4d-4f80-9a14-235faf1dfb46.ascat2.allelic_specific.seg.txt	UPS	High	1_p35.3	0	1
TCGA-SARC.a29388fa-91ef-4d07-b57f-abac6f64fe02.ascat2.allelic_specific.seg.txt	UPS	High	1_p35.3	4	1
TCGA-SARC.c741954e-5f29-4345-829d-c00ff3b5480a.ascat2.allelic_specific.seg.txt	UPS	High	1_p35.3	2	1
TCGA-SARC.f881ef1d-d495-4bce-975a-f468c2c31e9b.ascat2.allelic_specific.seg.txt	UPS	High	1_p35.3	1	1
TCGA-SARC.051411d6-149b-4a3c-90db-3632fca27ff2.ascat2.allelic_specific.seg.txt	UPS	High	1_p35.3	0	1
TCGA-SARC.9300d721-8573-4193-bf6f-3992909e4598.ascat2.allelic_specific.seg.txt	UPS	Low	1_p35.3	0	1
TCGA-SARC.3f50fa02-5bd6-44e2-86db-fec0ea239f53.ascat2.allelic_specific.seg.txt	UPS	High	1_p35.3	4	1
TCGA-SARC.18813cf6-aec9-47b8-8864-447f32f66a42.ascat2.allelic_specific.seg.txt	UPS	High	1_p35.3	1	1
TCGA-SARC.140914c0-8754-4a22-8852-7818697a5d4d.ascat2.allelic_specific.seg.txt	UPS	High	1_p35.3	0	1
TCGA-SARC.d018b579-f3b9-4f35-819e-5506f2b1e849.ascat2.allelic_specific.seg.txt	UPS	High	1_p35.3	2	1
TCGA-SARC.8e442e14-271d-4290-825c-f6bcd65ef424.ascat2.allelic_specific.seg.txt	UPS	Low	1_p35.3	0	1
TCGA-SARC.50efa72d-44c3-4921-a289-9664df662f8e.ascat2.allelic_specific.seg.txt	UPS	High	1_p35.3	2	1
TCGA-SARC.ff061216-2f2d-4f05-a66a-37f3ad2e497d.ascat2.allelic_specific.seg.txt	UPS	Low	1_p35.3	2	1
TCGA-SARC.d5407aa9-65ec-40e1-8d00-2957ce7fb345.ascat2.allelic_specific.seg.txt	UPS	High	1_p35.3	5	1
TCGA-SARC.0209f46e-5169-41c8-8134-b140bca83612.ascat2.allelic_specific.seg.txt	UPS	High	1_p35.3	1	1
TCGA-SARC.996ea84f-9401-4f64-9074-f600728b5c39.ascat2.allelic_specific.seg.txt	UPS	High	1_p35.3	1	1
TCGA-SARC.110767f7-2d8c-4754-9958-6fce7b088378.ascat2.allelic_specific.seg.txt	UPS	High	1_p35.3	4	1
TCGA-SARC.b5be3f1c-5112-4e41-8535-00a200df319f.ascat2.allelic_specific.seg.txt	UPS	High	1_p35.3	0	1
TCGA-SARC.e71d8a09-2cda-423c-884e-aea5275cf68e.ascat2.allelic_specific.seg.txt	UPS	High	1_p35.3	1	1
TCGA-SARC.77f0f727-a5c8-4233-bb05-e645fe298d49.ascat2.allelic_specific.seg.txt	UPS	High	1_p35.3	1	1
TCGA-SARC.8f9de030-7765-4971-a307-418e05d6e9c2.ascat2.allelic_specific.seg.txt	UPS	High	1_p35.3	6	1
TCGA-SARC.413cb162-556c-45d3-a6b5-a8c2462d18be.ascat2.allelic_specific.seg.txt	UPS	High	1_p35.3	0	1
TCGA-SARC.8bad38ee-5f75-4c5f-97dd-b49a46fb3f98.ascat2.allelic_specific.seg.txt	UPS	Low	1_p35.3	1	1
TCGA-SARC.ab0ceefd-4c0f-46a2-9f51-9dbf0aec6a2f.ascat2.allelic_specific.seg.txt	UPS	High	1_p35.3	2	1
TCGA-SARC.c1d32241-7aa6-4d30-beca-d96db4ae0f90.ascat2.allelic_specific.seg.txt	UPS	Low	1_p35.3	2	1
TCGA-SARC.cfeb9c17-ceb5-40b5-9459-dfc41a377a66.ascat2.allelic_specific.seg.txt	UPS	High	1_p35.3	2	1
TCGA-SARC.4c725b73-5279-4559-bc1b-d1b7a08b5740.ascat2.allelic_specific.seg.txt	UPS	High	1_p35.3	2	1
TCGA-SARC.90e8e5d6-e4fc-4f69-a746-a2305b5964f8.ascat2.allelic_specific.seg.txt	UPS	High	1_p35.3	4	1
TCGA-SARC.e7cddc48-9b99-4933-be70-4a3730cae2ef.ascat2.allelic_specific.seg.txt	UPS	High	1_p35.3	2	1
TCGA-SARC.19098956-10c1-4bc3-9508-ea862dafa0a6.ascat2.allelic_specific.seg.txt	UPS	High	1_p35.3	2	1
TCGA-SARC.d8c7fd5f-d353-4ecf-8cc5-881056c38275.ascat2.allelic_specific.seg.txt	UPS	High	1_p35.3	4	1
TCGA-SARC.fe565711-ae28-4680-95ec-cd0b2c0bb754.ascat2.allelic_specific.seg.txt	UPS	High	1_p35.3	1	1
TCGA-SARC.d57d10f8-7e23-42fc-b5ab-144f14c87f87.ascat2.allelic_specific.seg.txt	UPS	Low	1_p35.3	0	1
TCGA-SARC.a6fa13c1-e24c-4f28-9e87-3bb24e6a2fde.ascat2.allelic_specific.seg.txt	UPS	High	1_p35.3	2	1
TCGA-SARC.ec841cbe-4820-4d18-87e7-e64416d0d3fb.ascat2.allelic_specific.seg.txt	UPS	High	1_p35.3	1	1
TCGA-SARC.6cccc9d3-a19e-4456-ae8a-a6d82fca8902.ascat2.allelic_specific.seg.txt	UPS	Low	1_p35.3	0	1
TCGA-SARC.996ea84f-9401-4f64-9074-f600728b5c39.ascat2.allelic_specific.seg.txt	UPS	High	3_p21.31	1	3
TCGA-SARC.16a00020-a856-4c90-8b5f-c8907b243df5.ascat2.allelic_specific.seg.txt	UPS	High	3_p21.31	2	3
TCGA-SARC.8e442e14-271d-4290-825c-f6bcd65ef424.ascat2.allelic_specific.seg.txt	UPS	Low	3_p21.31	0	3
TCGA-SARC.c8409e1e-e721-4d28-ab10-cf6a7a529e00.ascat2.allelic_specific.seg.txt	UPS	High	3_p25.3	0	3
TCGA-SARC.b5be3f1c-5112-4e41-8535-00a200df319f.ascat2.allelic_specific.seg.txt	UPS	High	3_p21.31	1	3
TCGA-SARC.e71d8a09-2cda-423c-884e-aea5275cf68e.ascat2.allelic_specific.seg.txt	UPS	High	3_p21.31	1	3
TCGA-SARC.90e8e5d6-e4fc-4f69-a746-a2305b5964f8.ascat2.allelic_specific.seg.txt	UPS	High	3_p21.31	4	3
TCGA-SARC.cfeb9c17-ceb5-40b5-9459-dfc41a377a66.ascat2.allelic_specific.seg.txt	UPS	High	3_p21.31	5	3
TCGA-SARC.6cccc9d3-a19e-4456-ae8a-a6d82fca8902.ascat2.allelic_specific.seg.txt	UPS	Low	3_p21.31	0	3
TCGA-SARC.a6fa13c1-e24c-4f28-9e87-3bb24e6a2fde.ascat2.allelic_specific.seg.txt	UPS	High	3_p21.31	4	3
TCGA-SARC.d57d10f8-7e23-42fc-b5ab-144f14c87f87.ascat2.allelic_specific.seg.txt	UPS	Low	3_p21.31	0	3
TCGA-SARC.fe565711-ae28-4680-95ec-cd0b2c0bb754.ascat2.allelic_specific.seg.txt	UPS	High	3_p21.31	4	3
TCGA-SARC.d8c7fd5f-d353-4ecf-8cc5-881056c38275.ascat2.allelic_specific.seg.txt	UPS	High	3_p21.31	2	3
TCGA-SARC.77f0f727-a5c8-4233-bb05-e645fe298d49.ascat2.allelic_specific.seg.txt	UPS	High	3_p21.31	0	3
TCGA-SARC.19098956-10c1-4bc3-9508-ea862dafa0a6.ascat2.allelic_specific.seg.txt	UPS	High	3_p21.31	4	3
TCGA-SARC.ec841cbe-4820-4d18-87e7-e64416d0d3fb.ascat2.allelic_specific.seg.txt	UPS	High	3_p21.31	2	3
TCGA-SARC.c1d32241-7aa6-4d30-beca-d96db4ae0f90.ascat2.allelic_specific.seg.txt	UPS	Low	3_p21.31	2	3
TCGA-SARC.ab0ceefd-4c0f-46a2-9f51-9dbf0aec6a2f.ascat2.allelic_specific.seg.txt	UPS	High	3_p21.31	0	3
TCGA-SARC.8bad38ee-5f75-4c5f-97dd-b49a46fb3f98.ascat2.allelic_specific.seg.txt	UPS	Low	3_p21.31	0	3
TCGA-SARC.413cb162-556c-45d3-a6b5-a8c2462d18be.ascat2.allelic_specific.seg.txt	UPS	High	3_p21.31	1	3
TCGA-SARC.8f9de030-7765-4971-a307-418e05d6e9c2.ascat2.allelic_specific.seg.txt	UPS	High	3_p21.31	8	3
TCGA-SARC.4c725b73-5279-4559-bc1b-d1b7a08b5740.ascat2.allelic_specific.seg.txt	UPS	High	3_p21.31	2	3
TCGA-SARC.e7cddc48-9b99-4933-be70-4a3730cae2ef.ascat2.allelic_specific.seg.txt	UPS	High	3_p21.31	0	3
TCGA-SARC.0209f46e-5169-41c8-8134-b140bca83612.ascat2.allelic_specific.seg.txt	UPS	High	3_p21.31	3	3
TCGA-SARC.0209f46e-5169-41c8-8134-b140bca83612.ascat2.allelic_specific.seg.txt	UPS	High	3_p25.3	2	3
TCGA-SARC.ff061216-2f2d-4f05-a66a-37f3ad2e497d.ascat2.allelic_specific.seg.txt	UPS	Low	3_p21.31	0	3
TCGA-SARC.32a4cbb3-c1d7-408a-8768-9e07a8274020.ascat2.allelic_specific.seg.txt	UPS	High	3_p25.3	2	3
TCGA-SARC.df99a19a-c11f-4969-a654-74edb515893d.ascat2.allelic_specific.seg.txt	UPS	High	3_p25.3	20	3
TCGA-SARC.58a9fc52-af4d-4f80-9a14-235faf1dfb46.ascat2.allelic_specific.seg.txt	UPS	High	3_p25.3	2	3
TCGA-SARC.ff061216-2f2d-4f05-a66a-37f3ad2e497d.ascat2.allelic_specific.seg.txt	UPS	Low	3_p25.3	0	3
TCGA-SARC.110767f7-2d8c-4754-9958-6fce7b088378.ascat2.allelic_specific.seg.txt	UPS	High	3_p25.3	1	3
TCGA-SARC.64eb6928-a008-4cf1-9dc9-b5b7825cbf6f.ascat2.allelic_specific.seg.txt	UPS	High	3_p25.3	0	3
TCGA-SARC.e7cddc48-9b99-4933-be70-4a3730cae2ef.ascat2.allelic_specific.seg.txt	UPS	High	3_p25.3	1	3
TCGA-SARC.a6fa13c1-e24c-4f28-9e87-3bb24e6a2fde.ascat2.allelic_specific.seg.txt	UPS	High	3_p25.3	3	3
TCGA-SARC.d57d10f8-7e23-42fc-b5ab-144f14c87f87.ascat2.allelic_specific.seg.txt	UPS	Low	3_p25.3	0	3
TCGA-SARC.fe565711-ae28-4680-95ec-cd0b2c0bb754.ascat2.allelic_specific.seg.txt	UPS	High	3_p25.3	0	3
TCGA-SARC.d8c7fd5f-d353-4ecf-8cc5-881056c38275.ascat2.allelic_specific.seg.txt	UPS	High	3_p25.3	2	3
TCGA-SARC.19098956-10c1-4bc3-9508-ea862dafa0a6.ascat2.allelic_specific.seg.txt	UPS	High	3_p25.3	3	3
TCGA-SARC.90e8e5d6-e4fc-4f69-a746-a2305b5964f8.ascat2.allelic_specific.seg.txt	UPS	High	3_p25.3	3	3
TCGA-SARC.6cccc9d3-a19e-4456-ae8a-a6d82fca8902.ascat2.allelic_specific.seg.txt	UPS	Low	3_p25.3	0	3
TCGA-SARC.4c725b73-5279-4559-bc1b-d1b7a08b5740.ascat2.allelic_specific.seg.txt	UPS	High	3_p25.3	3	3
TCGA-SARC.07440254-c4ae-43ec-8f9d-fdebdfc41021.ascat2.allelic_specific.seg.txt	UPS	High	3_p25.3	1	3
TCGA-SARC.5c1df810-e043-40e8-88c3-8444210d3339.ascat2.allelic_specific.seg.txt	UPS	High	3_p25.3	1	3
TCGA-SARC.d018b579-f3b9-4f35-819e-5506f2b1e849.ascat2.allelic_specific.seg.txt	UPS	High	3_p25.3	4	3
TCGA-SARC.140914c0-8754-4a22-8852-7818697a5d4d.ascat2.allelic_specific.seg.txt	UPS	High	3_p25.3	1	3
TCGA-SARC.18813cf6-aec9-47b8-8864-447f32f66a42.ascat2.allelic_specific.seg.txt	UPS	High	3_p25.3	2	3
TCGA-SARC.3f50fa02-5bd6-44e2-86db-fec0ea239f53.ascat2.allelic_specific.seg.txt	UPS	High	3_p25.3	3	3
TCGA-SARC.9300d721-8573-4193-bf6f-3992909e4598.ascat2.allelic_specific.seg.txt	UPS	Low	3_p25.3	0	3
TCGA-SARC.051411d6-149b-4a3c-90db-3632fca27ff2.ascat2.allelic_specific.seg.txt	UPS	High	3_p25.3	1	3
TCGA-SARC.50c5baaa-298c-4340-82d9-714a27b2c093.ascat2.allelic_specific.seg.txt	UPS	High	3_p25.3	4	3
TCGA-SARC.d5407aa9-65ec-40e1-8d00-2957ce7fb345.ascat2.allelic_specific.seg.txt	UPS	High	3_p25.3	1	3
TCGA-SARC.c741954e-5f29-4345-829d-c00ff3b5480a.ascat2.allelic_specific.seg.txt	UPS	High	3_p25.3	1	3
TCGA-SARC.50efa72d-44c3-4921-a289-9664df662f8e.ascat2.allelic_specific.seg.txt	UPS	High	3_p25.3	2	3
TCGA-SARC.a29388fa-91ef-4d07-b57f-abac6f64fe02.ascat2.allelic_specific.seg.txt	UPS	High	3_p25.3	1	3
TCGA-SARC.e34dbe2a-2fbc-4633-bea8-32b2aeab9ee0.ascat2.allelic_specific.seg.txt	UPS	High	3_p25.3	4	3
TCGA-SARC.04e8ef7d-5d0b-452c-b27d-891fcbf6608b.ascat2.allelic_specific.seg.txt	UPS	Low	3_p25.3	0	3
TCGA-SARC.00e80dbf-ab3c-4920-a3bc-9d8225a4030c.ascat2.allelic_specific.seg.txt	UPS	High	3_p25.3	10	3
TCGA-SARC.f881ef1d-d495-4bce-975a-f468c2c31e9b.ascat2.allelic_specific.seg.txt	UPS	High	3_p25.3	2	3
TCGA-SARC.110767f7-2d8c-4754-9958-6fce7b088378.ascat2.allelic_specific.seg.txt	UPS	High	3_p21.31	1	3
TCGA-SARC.ec841cbe-4820-4d18-87e7-e64416d0d3fb.ascat2.allelic_specific.seg.txt	UPS	High	3_p25.3	1	3
TCGA-SARC.ab0ceefd-4c0f-46a2-9f51-9dbf0aec6a2f.ascat2.allelic_specific.seg.txt	UPS	High	3_p25.3	2	3
TCGA-SARC.f881ef1d-d495-4bce-975a-f468c2c31e9b.ascat2.allelic_specific.seg.txt	UPS	High	3_p21.31	5	3
TCGA-SARC.c741954e-5f29-4345-829d-c00ff3b5480a.ascat2.allelic_specific.seg.txt	UPS	High	3_p21.31	1	3
TCGA-SARC.50efa72d-44c3-4921-a289-9664df662f8e.ascat2.allelic_specific.seg.txt	UPS	High	3_p21.31	6	3
TCGA-SARC.a29388fa-91ef-4d07-b57f-abac6f64fe02.ascat2.allelic_specific.seg.txt	UPS	High	3_p21.31	1	3
TCGA-SARC.e34dbe2a-2fbc-4633-bea8-32b2aeab9ee0.ascat2.allelic_specific.seg.txt	UPS	High	3_p21.31	1	3
TCGA-SARC.04e8ef7d-5d0b-452c-b27d-891fcbf6608b.ascat2.allelic_specific.seg.txt	UPS	Low	3_p21.31	0	3
TCGA-SARC.d5407aa9-65ec-40e1-8d00-2957ce7fb345.ascat2.allelic_specific.seg.txt	UPS	High	3_p21.31	1	3
TCGA-SARC.00e80dbf-ab3c-4920-a3bc-9d8225a4030c.ascat2.allelic_specific.seg.txt	UPS	High	3_p21.31	1	3
TCGA-SARC.50c5baaa-298c-4340-82d9-714a27b2c093.ascat2.allelic_specific.seg.txt	UPS	High	3_p21.31	4	3
TCGA-SARC.07440254-c4ae-43ec-8f9d-fdebdfc41021.ascat2.allelic_specific.seg.txt	UPS	High	3_p21.31	2	3
TCGA-SARC.64eb6928-a008-4cf1-9dc9-b5b7825cbf6f.ascat2.allelic_specific.seg.txt	UPS	High	3_p21.31	0	3
TCGA-SARC.32a4cbb3-c1d7-408a-8768-9e07a8274020.ascat2.allelic_specific.seg.txt	UPS	High	3_p21.31	2	3
TCGA-SARC.df99a19a-c11f-4969-a654-74edb515893d.ascat2.allelic_specific.seg.txt	UPS	High	3_p21.31	3	3
TCGA-SARC.58a9fc52-af4d-4f80-9a14-235faf1dfb46.ascat2.allelic_specific.seg.txt	UPS	High	3_p21.31	1	3
TCGA-SARC.5c1df810-e043-40e8-88c3-8444210d3339.ascat2.allelic_specific.seg.txt	UPS	High	3_p21.31	3	3
TCGA-SARC.c1d32241-7aa6-4d30-beca-d96db4ae0f90.ascat2.allelic_specific.seg.txt	UPS	Low	3_p25.3	2	3
TCGA-SARC.051411d6-149b-4a3c-90db-3632fca27ff2.ascat2.allelic_specific.seg.txt	UPS	High	3_p21.31	1	3
TCGA-SARC.3f50fa02-5bd6-44e2-86db-fec0ea239f53.ascat2.allelic_specific.seg.txt	UPS	High	3_p21.31	1	3
TCGA-SARC.8bad38ee-5f75-4c5f-97dd-b49a46fb3f98.ascat2.allelic_specific.seg.txt	UPS	Low	3_p25.3	0	3
TCGA-SARC.413cb162-556c-45d3-a6b5-a8c2462d18be.ascat2.allelic_specific.seg.txt	UPS	High	3_p25.3	0	3
TCGA-SARC.8f9de030-7765-4971-a307-418e05d6e9c2.ascat2.allelic_specific.seg.txt	UPS	High	3_p25.3	4	3
TCGA-SARC.cfeb9c17-ceb5-40b5-9459-dfc41a377a66.ascat2.allelic_specific.seg.txt	UPS	High	3_p25.3	2	3
TCGA-SARC.77f0f727-a5c8-4233-bb05-e645fe298d49.ascat2.allelic_specific.seg.txt	UPS	High	3_p25.3	0	3
TCGA-SARC.e71d8a09-2cda-423c-884e-aea5275cf68e.ascat2.allelic_specific.seg.txt	UPS	High	3_p25.3	1	3
TCGA-SARC.9300d721-8573-4193-bf6f-3992909e4598.ascat2.allelic_specific.seg.txt	UPS	Low	3_p21.31	0	3
TCGA-SARC.b5be3f1c-5112-4e41-8535-00a200df319f.ascat2.allelic_specific.seg.txt	UPS	High	3_p25.3	2	3
TCGA-SARC.16a00020-a856-4c90-8b5f-c8907b243df5.ascat2.allelic_specific.seg.txt	UPS	High	3_p25.3	1	3
TCGA-SARC.8e442e14-271d-4290-825c-f6bcd65ef424.ascat2.allelic_specific.seg.txt	UPS	Low	3_p25.3	0	3
TCGA-SARC.c8409e1e-e721-4d28-ab10-cf6a7a529e00.ascat2.allelic_specific.seg.txt	UPS	High	3_p21.31	0	3
TCGA-SARC.d018b579-f3b9-4f35-819e-5506f2b1e849.ascat2.allelic_specific.seg.txt	UPS	High	3_p21.31	5	3
TCGA-SARC.140914c0-8754-4a22-8852-7818697a5d4d.ascat2.allelic_specific.seg.txt	UPS	High	3_p21.31	1	3
TCGA-SARC.18813cf6-aec9-47b8-8864-447f32f66a42.ascat2.allelic_specific.seg.txt	UPS	High	3_p21.31	2	3
TCGA-SARC.996ea84f-9401-4f64-9074-f600728b5c39.ascat2.allelic_specific.seg.txt	UPS	High	3_p25.3	1	3
TCGA-SARC.04e8ef7d-5d0b-452c-b27d-891fcbf6608b.ascat2.allelic_specific.seg.txt	UPS	Low	9_q22.32	0	9
TCGA-SARC.df99a19a-c11f-4969-a654-74edb515893d.ascat2.allelic_specific.seg.txt	UPS	High	9_q22.32	2	9
TCGA-SARC.32a4cbb3-c1d7-408a-8768-9e07a8274020.ascat2.allelic_specific.seg.txt	UPS	High	9_q22.32	4	9
TCGA-SARC.64eb6928-a008-4cf1-9dc9-b5b7825cbf6f.ascat2.allelic_specific.seg.txt	UPS	High	9_q22.32	1	9
TCGA-SARC.07440254-c4ae-43ec-8f9d-fdebdfc41021.ascat2.allelic_specific.seg.txt	UPS	High	9_q22.32	1	9
TCGA-SARC.50c5baaa-298c-4340-82d9-714a27b2c093.ascat2.allelic_specific.seg.txt	UPS	High	9_q22.32	3	9
TCGA-SARC.5c1df810-e043-40e8-88c3-8444210d3339.ascat2.allelic_specific.seg.txt	UPS	High	9_q22.32	3	9
TCGA-SARC.00e80dbf-ab3c-4920-a3bc-9d8225a4030c.ascat2.allelic_specific.seg.txt	UPS	High	9_q22.32	3	9
TCGA-SARC.e34dbe2a-2fbc-4633-bea8-32b2aeab9ee0.ascat2.allelic_specific.seg.txt	UPS	High	9_q22.32	6	9
TCGA-SARC.140914c0-8754-4a22-8852-7818697a5d4d.ascat2.allelic_specific.seg.txt	UPS	High	9_q22.32	1	9
TCGA-SARC.50efa72d-44c3-4921-a289-9664df662f8e.ascat2.allelic_specific.seg.txt	UPS	High	9_q22.32	2	9
TCGA-SARC.c741954e-5f29-4345-829d-c00ff3b5480a.ascat2.allelic_specific.seg.txt	UPS	High	9_q22.32	2	9
TCGA-SARC.f881ef1d-d495-4bce-975a-f468c2c31e9b.ascat2.allelic_specific.seg.txt	UPS	High	9_q22.32	2	9
TCGA-SARC.d5407aa9-65ec-40e1-8d00-2957ce7fb345.ascat2.allelic_specific.seg.txt	UPS	High	9_q22.32	2	9
TCGA-SARC.051411d6-149b-4a3c-90db-3632fca27ff2.ascat2.allelic_specific.seg.txt	UPS	High	9_q22.32	1	9
TCGA-SARC.9300d721-8573-4193-bf6f-3992909e4598.ascat2.allelic_specific.seg.txt	UPS	Low	9_q22.32	1	9
TCGA-SARC.3f50fa02-5bd6-44e2-86db-fec0ea239f53.ascat2.allelic_specific.seg.txt	UPS	High	9_q22.32	3	9
TCGA-SARC.18813cf6-aec9-47b8-8864-447f32f66a42.ascat2.allelic_specific.seg.txt	UPS	High	9_q22.32	1	9
TCGA-SARC.58a9fc52-af4d-4f80-9a14-235faf1dfb46.ascat2.allelic_specific.seg.txt	UPS	High	9_q22.32	1	9
TCGA-SARC.a29388fa-91ef-4d07-b57f-abac6f64fe02.ascat2.allelic_specific.seg.txt	UPS	High	9_q22.32	4	9
TCGA-SARC.ff061216-2f2d-4f05-a66a-37f3ad2e497d.ascat2.allelic_specific.seg.txt	UPS	Low	9_q22.32	2	9
TCGA-SARC.996ea84f-9401-4f64-9074-f600728b5c39.ascat2.allelic_specific.seg.txt	UPS	High	9_q22.32	2	9
TCGA-SARC.0209f46e-5169-41c8-8134-b140bca83612.ascat2.allelic_specific.seg.txt	UPS	High	9_q22.32	28	9
TCGA-SARC.d018b579-f3b9-4f35-819e-5506f2b1e849.ascat2.allelic_specific.seg.txt	UPS	High	9_q22.32	2	9
TCGA-SARC.b5be3f1c-5112-4e41-8535-00a200df319f.ascat2.allelic_specific.seg.txt	UPS	High	9_q22.32	1	9
TCGA-SARC.e71d8a09-2cda-423c-884e-aea5275cf68e.ascat2.allelic_specific.seg.txt	UPS	High	9_q22.32	0	9
TCGA-SARC.77f0f727-a5c8-4233-bb05-e645fe298d49.ascat2.allelic_specific.seg.txt	UPS	High	9_q22.32	0	9
TCGA-SARC.cfeb9c17-ceb5-40b5-9459-dfc41a377a66.ascat2.allelic_specific.seg.txt	UPS	High	9_q22.32	4	9
TCGA-SARC.8f9de030-7765-4971-a307-418e05d6e9c2.ascat2.allelic_specific.seg.txt	UPS	High	9_q22.32	4	9
TCGA-SARC.413cb162-556c-45d3-a6b5-a8c2462d18be.ascat2.allelic_specific.seg.txt	UPS	High	9_q22.32	0	9
TCGA-SARC.8bad38ee-5f75-4c5f-97dd-b49a46fb3f98.ascat2.allelic_specific.seg.txt	UPS	Low	9_q22.32	0	9
TCGA-SARC.ab0ceefd-4c0f-46a2-9f51-9dbf0aec6a2f.ascat2.allelic_specific.seg.txt	UPS	High	9_q22.32	4	9
TCGA-SARC.110767f7-2d8c-4754-9958-6fce7b088378.ascat2.allelic_specific.seg.txt	UPS	High	9_q22.32	2	9
TCGA-SARC.c1d32241-7aa6-4d30-beca-d96db4ae0f90.ascat2.allelic_specific.seg.txt	UPS	Low	9_q22.32	2	9
TCGA-SARC.4c725b73-5279-4559-bc1b-d1b7a08b5740.ascat2.allelic_specific.seg.txt	UPS	High	9_q22.32	2	9
TCGA-SARC.90e8e5d6-e4fc-4f69-a746-a2305b5964f8.ascat2.allelic_specific.seg.txt	UPS	High	9_q22.32	5	9
TCGA-SARC.19098956-10c1-4bc3-9508-ea862dafa0a6.ascat2.allelic_specific.seg.txt	UPS	High	9_q22.32	2	9
TCGA-SARC.d8c7fd5f-d353-4ecf-8cc5-881056c38275.ascat2.allelic_specific.seg.txt	UPS	High	9_q22.32	3	9
TCGA-SARC.fe565711-ae28-4680-95ec-cd0b2c0bb754.ascat2.allelic_specific.seg.txt	UPS	High	9_q22.32	1	9
TCGA-SARC.d57d10f8-7e23-42fc-b5ab-144f14c87f87.ascat2.allelic_specific.seg.txt	UPS	Low	9_q22.32	0	9
TCGA-SARC.a6fa13c1-e24c-4f28-9e87-3bb24e6a2fde.ascat2.allelic_specific.seg.txt	UPS	High	9_q22.32	10	9
TCGA-SARC.6cccc9d3-a19e-4456-ae8a-a6d82fca8902.ascat2.allelic_specific.seg.txt	UPS	Low	9_q22.32	0	9
TCGA-SARC.e7cddc48-9b99-4933-be70-4a3730cae2ef.ascat2.allelic_specific.seg.txt	UPS	High	9_q22.32	1	9
TCGA-SARC.ec841cbe-4820-4d18-87e7-e64416d0d3fb.ascat2.allelic_specific.seg.txt	UPS	High	9_q22.32	2	9
TCGA-SARC.c8409e1e-e721-4d28-ab10-cf6a7a529e00.ascat2.allelic_specific.seg.txt	UPS	High	9_q22.32	1	9
TCGA-SARC.0209f46e-5169-41c8-8134-b140bca83612.ascat2.allelic_specific.seg.txt	UPS	High	9_p13.3	3	9
TCGA-SARC.16a00020-a856-4c90-8b5f-c8907b243df5.ascat2.allelic_specific.seg.txt	UPS	High	9_p13.3	2	9
TCGA-SARC.32a4cbb3-c1d7-408a-8768-9e07a8274020.ascat2.allelic_specific.seg.txt	UPS	High	9_p13.3	1	9
TCGA-SARC.64eb6928-a008-4cf1-9dc9-b5b7825cbf6f.ascat2.allelic_specific.seg.txt	UPS	High	9_p13.3	10	9
TCGA-SARC.07440254-c4ae-43ec-8f9d-fdebdfc41021.ascat2.allelic_specific.seg.txt	UPS	High	9_p13.3	2	9
TCGA-SARC.50c5baaa-298c-4340-82d9-714a27b2c093.ascat2.allelic_specific.seg.txt	UPS	High	9_p13.3	35	9
TCGA-SARC.5c1df810-e043-40e8-88c3-8444210d3339.ascat2.allelic_specific.seg.txt	UPS	High	9_p13.3	1	9
TCGA-SARC.00e80dbf-ab3c-4920-a3bc-9d8225a4030c.ascat2.allelic_specific.seg.txt	UPS	High	9_p13.3	1	9
TCGA-SARC.04e8ef7d-5d0b-452c-b27d-891fcbf6608b.ascat2.allelic_specific.seg.txt	UPS	Low	9_p13.3	0	9
TCGA-SARC.e34dbe2a-2fbc-4633-bea8-32b2aeab9ee0.ascat2.allelic_specific.seg.txt	UPS	High	9_p13.3	0	9
TCGA-SARC.a29388fa-91ef-4d07-b57f-abac6f64fe02.ascat2.allelic_specific.seg.txt	UPS	High	9_p13.3	1	9
TCGA-SARC.df99a19a-c11f-4969-a654-74edb515893d.ascat2.allelic_specific.seg.txt	UPS	High	9_p13.3	2	9
TCGA-SARC.50efa72d-44c3-4921-a289-9664df662f8e.ascat2.allelic_specific.seg.txt	UPS	High	9_p13.3	1	9
TCGA-SARC.f881ef1d-d495-4bce-975a-f468c2c31e9b.ascat2.allelic_specific.seg.txt	UPS	High	9_p13.3	1	9
TCGA-SARC.d5407aa9-65ec-40e1-8d00-2957ce7fb345.ascat2.allelic_specific.seg.txt	UPS	High	9_p13.3	2	9
TCGA-SARC.051411d6-149b-4a3c-90db-3632fca27ff2.ascat2.allelic_specific.seg.txt	UPS	High	9_p13.3	2	9
TCGA-SARC.9300d721-8573-4193-bf6f-3992909e4598.ascat2.allelic_specific.seg.txt	UPS	Low	9_p13.3	4	9
TCGA-SARC.3f50fa02-5bd6-44e2-86db-fec0ea239f53.ascat2.allelic_specific.seg.txt	UPS	High	9_p13.3	4	9
TCGA-SARC.18813cf6-aec9-47b8-8864-447f32f66a42.ascat2.allelic_specific.seg.txt	UPS	High	9_p13.3	1	9
TCGA-SARC.140914c0-8754-4a22-8852-7818697a5d4d.ascat2.allelic_specific.seg.txt	UPS	High	9_p13.3	3	9
TCGA-SARC.d018b579-f3b9-4f35-819e-5506f2b1e849.ascat2.allelic_specific.seg.txt	UPS	High	9_p13.3	1	9
TCGA-SARC.c8409e1e-e721-4d28-ab10-cf6a7a529e00.ascat2.allelic_specific.seg.txt	UPS	High	9_p13.3	0	9
TCGA-SARC.c741954e-5f29-4345-829d-c00ff3b5480a.ascat2.allelic_specific.seg.txt	UPS	High	9_p13.3	4	9
TCGA-SARC.8e442e14-271d-4290-825c-f6bcd65ef424.ascat2.allelic_specific.seg.txt	UPS	Low	9_p13.3	0	9
TCGA-SARC.58a9fc52-af4d-4f80-9a14-235faf1dfb46.ascat2.allelic_specific.seg.txt	UPS	High	9_p13.3	1	9
TCGA-SARC.110767f7-2d8c-4754-9958-6fce7b088378.ascat2.allelic_specific.seg.txt	UPS	High	9_p13.3	3	9
TCGA-SARC.996ea84f-9401-4f64-9074-f600728b5c39.ascat2.allelic_specific.seg.txt	UPS	High	9_p13.3	82	9
TCGA-SARC.b5be3f1c-5112-4e41-8535-00a200df319f.ascat2.allelic_specific.seg.txt	UPS	High	9_p13.3	3	9
TCGA-SARC.e71d8a09-2cda-423c-884e-aea5275cf68e.ascat2.allelic_specific.seg.txt	UPS	High	9_p13.3	1	9
TCGA-SARC.77f0f727-a5c8-4233-bb05-e645fe298d49.ascat2.allelic_specific.seg.txt	UPS	High	9_p13.3	5	9
TCGA-SARC.cfeb9c17-ceb5-40b5-9459-dfc41a377a66.ascat2.allelic_specific.seg.txt	UPS	High	9_p13.3	2	9
TCGA-SARC.8f9de030-7765-4971-a307-418e05d6e9c2.ascat2.allelic_specific.seg.txt	UPS	High	9_p13.3	24	9
TCGA-SARC.413cb162-556c-45d3-a6b5-a8c2462d18be.ascat2.allelic_specific.seg.txt	UPS	High	9_p13.3	1	9
TCGA-SARC.8bad38ee-5f75-4c5f-97dd-b49a46fb3f98.ascat2.allelic_specific.seg.txt	UPS	Low	9_p13.3	0	9
TCGA-SARC.ab0ceefd-4c0f-46a2-9f51-9dbf0aec6a2f.ascat2.allelic_specific.seg.txt	UPS	High	9_p13.3	2	9
TCGA-SARC.ff061216-2f2d-4f05-a66a-37f3ad2e497d.ascat2.allelic_specific.seg.txt	UPS	Low	9_p13.3	0	9
TCGA-SARC.c1d32241-7aa6-4d30-beca-d96db4ae0f90.ascat2.allelic_specific.seg.txt	UPS	Low	9_p13.3	0	9
TCGA-SARC.4c725b73-5279-4559-bc1b-d1b7a08b5740.ascat2.allelic_specific.seg.txt	UPS	High	9_p13.3	13	9
TCGA-SARC.90e8e5d6-e4fc-4f69-a746-a2305b5964f8.ascat2.allelic_specific.seg.txt	UPS	High	9_p13.3	5	9
TCGA-SARC.19098956-10c1-4bc3-9508-ea862dafa0a6.ascat2.allelic_specific.seg.txt	UPS	High	9_p13.3	0	9
TCGA-SARC.d8c7fd5f-d353-4ecf-8cc5-881056c38275.ascat2.allelic_specific.seg.txt	UPS	High	9_p13.3	0	9
TCGA-SARC.fe565711-ae28-4680-95ec-cd0b2c0bb754.ascat2.allelic_specific.seg.txt	UPS	High	9_p13.3	3	9
TCGA-SARC.d57d10f8-7e23-42fc-b5ab-144f14c87f87.ascat2.allelic_specific.seg.txt	UPS	Low	9_p13.3	0	9
TCGA-SARC.a6fa13c1-e24c-4f28-9e87-3bb24e6a2fde.ascat2.allelic_specific.seg.txt	UPS	High	9_p13.3	3	9
TCGA-SARC.6cccc9d3-a19e-4456-ae8a-a6d82fca8902.ascat2.allelic_specific.seg.txt	UPS	Low	9_p13.3	0	9
TCGA-SARC.e7cddc48-9b99-4933-be70-4a3730cae2ef.ascat2.allelic_specific.seg.txt	UPS	High	9_p13.3	2	9
TCGA-SARC.ec841cbe-4820-4d18-87e7-e64416d0d3fb.ascat2.allelic_specific.seg.txt	UPS	High	9_p13.3	0	9
TCGA-SARC.16a00020-a856-4c90-8b5f-c8907b243df5.ascat2.allelic_specific.seg.txt	UPS	High	9_q22.32	2	9
TCGA-SARC.8e442e14-271d-4290-825c-f6bcd65ef424.ascat2.allelic_specific.seg.txt	UPS	Low	9_q22.32	1	9
TCGA-SARC.8e442e14-271d-4290-825c-f6bcd65ef424.ascat2.allelic_specific.seg.txt	UPS	Low	11_q13.1	0	11
TCGA-SARC.996ea84f-9401-4f64-9074-f600728b5c39.ascat2.allelic_specific.seg.txt	UPS	High	11_q13.1	2	11
TCGA-SARC.df99a19a-c11f-4969-a654-74edb515893d.ascat2.allelic_specific.seg.txt	UPS	High	11_q13.1	3	11
TCGA-SARC.16a00020-a856-4c90-8b5f-c8907b243df5.ascat2.allelic_specific.seg.txt	UPS	High	11_q13.1	0	11
TCGA-SARC.64eb6928-a008-4cf1-9dc9-b5b7825cbf6f.ascat2.allelic_specific.seg.txt	UPS	High	11_q13.1	1	11
TCGA-SARC.07440254-c4ae-43ec-8f9d-fdebdfc41021.ascat2.allelic_specific.seg.txt	UPS	High	11_q13.1	1	11
TCGA-SARC.50c5baaa-298c-4340-82d9-714a27b2c093.ascat2.allelic_specific.seg.txt	UPS	High	11_q13.1	4	11
TCGA-SARC.5c1df810-e043-40e8-88c3-8444210d3339.ascat2.allelic_specific.seg.txt	UPS	High	11_q13.1	2	11
TCGA-SARC.00e80dbf-ab3c-4920-a3bc-9d8225a4030c.ascat2.allelic_specific.seg.txt	UPS	High	11_q13.1	1	11
TCGA-SARC.04e8ef7d-5d0b-452c-b27d-891fcbf6608b.ascat2.allelic_specific.seg.txt	UPS	Low	11_q13.1	0	11
TCGA-SARC.e34dbe2a-2fbc-4633-bea8-32b2aeab9ee0.ascat2.allelic_specific.seg.txt	UPS	High	11_q13.1	5	11
TCGA-SARC.a29388fa-91ef-4d07-b57f-abac6f64fe02.ascat2.allelic_specific.seg.txt	UPS	High	11_q13.1	1	11
TCGA-SARC.50efa72d-44c3-4921-a289-9664df662f8e.ascat2.allelic_specific.seg.txt	UPS	High	11_q13.1	1	11
TCGA-SARC.c741954e-5f29-4345-829d-c00ff3b5480a.ascat2.allelic_specific.seg.txt	UPS	High	11_q13.1	1	11
TCGA-SARC.f881ef1d-d495-4bce-975a-f468c2c31e9b.ascat2.allelic_specific.seg.txt	UPS	High	11_q13.1	2	11
TCGA-SARC.d5407aa9-65ec-40e1-8d00-2957ce7fb345.ascat2.allelic_specific.seg.txt	UPS	High	11_q13.1	0	11
TCGA-SARC.051411d6-149b-4a3c-90db-3632fca27ff2.ascat2.allelic_specific.seg.txt	UPS	High	11_q13.1	1	11
TCGA-SARC.9300d721-8573-4193-bf6f-3992909e4598.ascat2.allelic_specific.seg.txt	UPS	Low	11_q13.1	0	11
TCGA-SARC.3f50fa02-5bd6-44e2-86db-fec0ea239f53.ascat2.allelic_specific.seg.txt	UPS	High	11_q13.1	1	11
TCGA-SARC.18813cf6-aec9-47b8-8864-447f32f66a42.ascat2.allelic_specific.seg.txt	UPS	High	11_q13.1	1	11
TCGA-SARC.140914c0-8754-4a22-8852-7818697a5d4d.ascat2.allelic_specific.seg.txt	UPS	High	11_q13.1	2	11
TCGA-SARC.d018b579-f3b9-4f35-819e-5506f2b1e849.ascat2.allelic_specific.seg.txt	UPS	High	11_q13.1	2	11
TCGA-SARC.c8409e1e-e721-4d28-ab10-cf6a7a529e00.ascat2.allelic_specific.seg.txt	UPS	High	11_q13.1	0	11
TCGA-SARC.58a9fc52-af4d-4f80-9a14-235faf1dfb46.ascat2.allelic_specific.seg.txt	UPS	High	11_q13.1	0	11
TCGA-SARC.ff061216-2f2d-4f05-a66a-37f3ad2e497d.ascat2.allelic_specific.seg.txt	UPS	Low	11_q13.1	2	11
TCGA-SARC.32a4cbb3-c1d7-408a-8768-9e07a8274020.ascat2.allelic_specific.seg.txt	UPS	High	11_q13.1	2	11
TCGA-SARC.0209f46e-5169-41c8-8134-b140bca83612.ascat2.allelic_specific.seg.txt	UPS	High	11_q13.1	1	11
TCGA-SARC.b5be3f1c-5112-4e41-8535-00a200df319f.ascat2.allelic_specific.seg.txt	UPS	High	11_q13.1	0	11
TCGA-SARC.e71d8a09-2cda-423c-884e-aea5275cf68e.ascat2.allelic_specific.seg.txt	UPS	High	11_q13.1	0	11
TCGA-SARC.77f0f727-a5c8-4233-bb05-e645fe298d49.ascat2.allelic_specific.seg.txt	UPS	High	11_q13.1	1	11
TCGA-SARC.cfeb9c17-ceb5-40b5-9459-dfc41a377a66.ascat2.allelic_specific.seg.txt	UPS	High	11_q13.1	1	11
TCGA-SARC.8f9de030-7765-4971-a307-418e05d6e9c2.ascat2.allelic_specific.seg.txt	UPS	High	11_q13.1	2	11
TCGA-SARC.110767f7-2d8c-4754-9958-6fce7b088378.ascat2.allelic_specific.seg.txt	UPS	High	11_q13.1	1	11
TCGA-SARC.8bad38ee-5f75-4c5f-97dd-b49a46fb3f98.ascat2.allelic_specific.seg.txt	UPS	Low	11_q13.1	0	11
TCGA-SARC.ab0ceefd-4c0f-46a2-9f51-9dbf0aec6a2f.ascat2.allelic_specific.seg.txt	UPS	High	11_q13.1	0	11
TCGA-SARC.c1d32241-7aa6-4d30-beca-d96db4ae0f90.ascat2.allelic_specific.seg.txt	UPS	Low	11_q13.1	2	11
TCGA-SARC.413cb162-556c-45d3-a6b5-a8c2462d18be.ascat2.allelic_specific.seg.txt	UPS	High	11_q13.1	0	11
TCGA-SARC.4c725b73-5279-4559-bc1b-d1b7a08b5740.ascat2.allelic_specific.seg.txt	UPS	High	11_q13.1	14	11
TCGA-SARC.e7cddc48-9b99-4933-be70-4a3730cae2ef.ascat2.allelic_specific.seg.txt	UPS	High	11_q13.1	2	11
TCGA-SARC.ec841cbe-4820-4d18-87e7-e64416d0d3fb.ascat2.allelic_specific.seg.txt	UPS	High	11_q13.1	1	11
TCGA-SARC.a6fa13c1-e24c-4f28-9e87-3bb24e6a2fde.ascat2.allelic_specific.seg.txt	UPS	High	11_q13.1	1	11
TCGA-SARC.d57d10f8-7e23-42fc-b5ab-144f14c87f87.ascat2.allelic_specific.seg.txt	UPS	Low	11_q13.1	0	11
TCGA-SARC.6cccc9d3-a19e-4456-ae8a-a6d82fca8902.ascat2.allelic_specific.seg.txt	UPS	Low	11_q13.1	0	11
TCGA-SARC.d8c7fd5f-d353-4ecf-8cc5-881056c38275.ascat2.allelic_specific.seg.txt	UPS	High	11_q13.1	1	11
TCGA-SARC.19098956-10c1-4bc3-9508-ea862dafa0a6.ascat2.allelic_specific.seg.txt	UPS	High	11_q13.1	1	11
TCGA-SARC.90e8e5d6-e4fc-4f69-a746-a2305b5964f8.ascat2.allelic_specific.seg.txt	UPS	High	11_q13.1	6	11
TCGA-SARC.fe565711-ae28-4680-95ec-cd0b2c0bb754.ascat2.allelic_specific.seg.txt	UPS	High	11_q13.1	1	11
TCGA-SARC.c1d32241-7aa6-4d30-beca-d96db4ae0f90.ascat2.allelic_specific.seg.txt	UPS	Low	14_q21.2	0	14
TCGA-SARC.e7cddc48-9b99-4933-be70-4a3730cae2ef.ascat2.allelic_specific.seg.txt	UPS	High	14_q21.2	2	14
TCGA-SARC.6cccc9d3-a19e-4456-ae8a-a6d82fca8902.ascat2.allelic_specific.seg.txt	UPS	Low	14_q21.2	0	14
TCGA-SARC.d57d10f8-7e23-42fc-b5ab-144f14c87f87.ascat2.allelic_specific.seg.txt	UPS	Low	14_q21.2	0	14
TCGA-SARC.fe565711-ae28-4680-95ec-cd0b2c0bb754.ascat2.allelic_specific.seg.txt	UPS	High	14_q21.2	1	14
TCGA-SARC.d8c7fd5f-d353-4ecf-8cc5-881056c38275.ascat2.allelic_specific.seg.txt	UPS	High	14_q21.2	1	14
TCGA-SARC.19098956-10c1-4bc3-9508-ea862dafa0a6.ascat2.allelic_specific.seg.txt	UPS	High	14_q21.2	0	14
TCGA-SARC.90e8e5d6-e4fc-4f69-a746-a2305b5964f8.ascat2.allelic_specific.seg.txt	UPS	High	14_q21.2	5	14
TCGA-SARC.ec841cbe-4820-4d18-87e7-e64416d0d3fb.ascat2.allelic_specific.seg.txt	UPS	High	14_q21.2	0	14
TCGA-SARC.ab0ceefd-4c0f-46a2-9f51-9dbf0aec6a2f.ascat2.allelic_specific.seg.txt	UPS	High	14_q21.2	3	14
TCGA-SARC.4c725b73-5279-4559-bc1b-d1b7a08b5740.ascat2.allelic_specific.seg.txt	UPS	High	14_q21.2	4	14
TCGA-SARC.413cb162-556c-45d3-a6b5-a8c2462d18be.ascat2.allelic_specific.seg.txt	UPS	High	14_q21.2	0	14
TCGA-SARC.8f9de030-7765-4971-a307-418e05d6e9c2.ascat2.allelic_specific.seg.txt	UPS	High	14_q21.2	4	14
TCGA-SARC.cfeb9c17-ceb5-40b5-9459-dfc41a377a66.ascat2.allelic_specific.seg.txt	UPS	High	14_q21.2	0	14
TCGA-SARC.77f0f727-a5c8-4233-bb05-e645fe298d49.ascat2.allelic_specific.seg.txt	UPS	High	14_q21.2	0	14
TCGA-SARC.e71d8a09-2cda-423c-884e-aea5275cf68e.ascat2.allelic_specific.seg.txt	UPS	High	14_q21.2	1	14
TCGA-SARC.b5be3f1c-5112-4e41-8535-00a200df319f.ascat2.allelic_specific.seg.txt	UPS	High	14_q21.2	0	14
TCGA-SARC.996ea84f-9401-4f64-9074-f600728b5c39.ascat2.allelic_specific.seg.txt	UPS	High	14_q21.2	2	14
TCGA-SARC.16a00020-a856-4c90-8b5f-c8907b243df5.ascat2.allelic_specific.seg.txt	UPS	High	14_q21.2	1	14
TCGA-SARC.8e442e14-271d-4290-825c-f6bcd65ef424.ascat2.allelic_specific.seg.txt	UPS	Low	14_q21.2	0	14
TCGA-SARC.0209f46e-5169-41c8-8134-b140bca83612.ascat2.allelic_specific.seg.txt	UPS	High	14_q21.2	2	14
TCGA-SARC.8bad38ee-5f75-4c5f-97dd-b49a46fb3f98.ascat2.allelic_specific.seg.txt	UPS	Low	14_q21.2	0	14
TCGA-SARC.110767f7-2d8c-4754-9958-6fce7b088378.ascat2.allelic_specific.seg.txt	UPS	High	14_q21.2	1	14
TCGA-SARC.a6fa13c1-e24c-4f28-9e87-3bb24e6a2fde.ascat2.allelic_specific.seg.txt	UPS	High	14_q21.2	0	14
TCGA-SARC.58a9fc52-af4d-4f80-9a14-235faf1dfb46.ascat2.allelic_specific.seg.txt	UPS	High	14_q21.2	0	14
TCGA-SARC.ff061216-2f2d-4f05-a66a-37f3ad2e497d.ascat2.allelic_specific.seg.txt	UPS	Low	14_q21.2	2	14
TCGA-SARC.c8409e1e-e721-4d28-ab10-cf6a7a529e00.ascat2.allelic_specific.seg.txt	UPS	High	14_q21.2	2	14
TCGA-SARC.140914c0-8754-4a22-8852-7818697a5d4d.ascat2.allelic_specific.seg.txt	UPS	High	14_q21.2	2	14
TCGA-SARC.18813cf6-aec9-47b8-8864-447f32f66a42.ascat2.allelic_specific.seg.txt	UPS	High	14_q21.2	0	14
TCGA-SARC.3f50fa02-5bd6-44e2-86db-fec0ea239f53.ascat2.allelic_specific.seg.txt	UPS	High	14_q21.2	0	14
TCGA-SARC.9300d721-8573-4193-bf6f-3992909e4598.ascat2.allelic_specific.seg.txt	UPS	Low	14_q21.2	0	14
TCGA-SARC.051411d6-149b-4a3c-90db-3632fca27ff2.ascat2.allelic_specific.seg.txt	UPS	High	14_q21.2	1	14
TCGA-SARC.d5407aa9-65ec-40e1-8d00-2957ce7fb345.ascat2.allelic_specific.seg.txt	UPS	High	14_q21.2	0	14
TCGA-SARC.f881ef1d-d495-4bce-975a-f468c2c31e9b.ascat2.allelic_specific.seg.txt	UPS	High	14_q21.2	0	14
TCGA-SARC.c741954e-5f29-4345-829d-c00ff3b5480a.ascat2.allelic_specific.seg.txt	UPS	High	14_q21.2	2	14
TCGA-SARC.50efa72d-44c3-4921-a289-9664df662f8e.ascat2.allelic_specific.seg.txt	UPS	High	14_q21.2	11	14
TCGA-SARC.d018b579-f3b9-4f35-819e-5506f2b1e849.ascat2.allelic_specific.seg.txt	UPS	High	14_q21.2	1	14
TCGA-SARC.e34dbe2a-2fbc-4633-bea8-32b2aeab9ee0.ascat2.allelic_specific.seg.txt	UPS	High	14_q21.2	1	14
TCGA-SARC.a29388fa-91ef-4d07-b57f-abac6f64fe02.ascat2.allelic_specific.seg.txt	UPS	High	14_q21.2	2	14
TCGA-SARC.32a4cbb3-c1d7-408a-8768-9e07a8274020.ascat2.allelic_specific.seg.txt	UPS	High	14_q21.2	2	14
TCGA-SARC.64eb6928-a008-4cf1-9dc9-b5b7825cbf6f.ascat2.allelic_specific.seg.txt	UPS	High	14_q21.2	0	14
TCGA-SARC.07440254-c4ae-43ec-8f9d-fdebdfc41021.ascat2.allelic_specific.seg.txt	UPS	High	14_q21.2	3	14
TCGA-SARC.df99a19a-c11f-4969-a654-74edb515893d.ascat2.allelic_specific.seg.txt	UPS	High	14_q21.2	1	14
TCGA-SARC.5c1df810-e043-40e8-88c3-8444210d3339.ascat2.allelic_specific.seg.txt	UPS	High	14_q21.2	0	14
TCGA-SARC.00e80dbf-ab3c-4920-a3bc-9d8225a4030c.ascat2.allelic_specific.seg.txt	UPS	High	14_q21.2	3	14
TCGA-SARC.04e8ef7d-5d0b-452c-b27d-891fcbf6608b.ascat2.allelic_specific.seg.txt	UPS	Low	14_q21.2	0	14
TCGA-SARC.50c5baaa-298c-4340-82d9-714a27b2c093.ascat2.allelic_specific.seg.txt	UPS	High	14_q21.2	4	14
TCGA-SARC.e34dbe2a-2fbc-4633-bea8-32b2aeab9ee0.ascat2.allelic_specific.seg.txt	UPS	High	17_q21.33	2	17
TCGA-SARC.04e8ef7d-5d0b-452c-b27d-891fcbf6608b.ascat2.allelic_specific.seg.txt	UPS	Low	17_q21.33	0	17
TCGA-SARC.00e80dbf-ab3c-4920-a3bc-9d8225a4030c.ascat2.allelic_specific.seg.txt	UPS	High	17_q21.33	1	17
TCGA-SARC.5c1df810-e043-40e8-88c3-8444210d3339.ascat2.allelic_specific.seg.txt	UPS	High	17_q21.33	1	17
TCGA-SARC.a29388fa-91ef-4d07-b57f-abac6f64fe02.ascat2.allelic_specific.seg.txt	UPS	High	17_q21.33	2	17
TCGA-SARC.07440254-c4ae-43ec-8f9d-fdebdfc41021.ascat2.allelic_specific.seg.txt	UPS	High	17_q21.33	2	17
TCGA-SARC.64eb6928-a008-4cf1-9dc9-b5b7825cbf6f.ascat2.allelic_specific.seg.txt	UPS	High	17_q21.33	2	17
TCGA-SARC.32a4cbb3-c1d7-408a-8768-9e07a8274020.ascat2.allelic_specific.seg.txt	UPS	High	17_q21.33	1	17
TCGA-SARC.50c5baaa-298c-4340-82d9-714a27b2c093.ascat2.allelic_specific.seg.txt	UPS	High	17_q21.33	6	17
TCGA-SARC.50efa72d-44c3-4921-a289-9664df662f8e.ascat2.allelic_specific.seg.txt	UPS	High	17_q21.33	4	17
TCGA-SARC.c8409e1e-e721-4d28-ab10-cf6a7a529e00.ascat2.allelic_specific.seg.txt	UPS	High	17_q22	3	17
TCGA-SARC.f881ef1d-d495-4bce-975a-f468c2c31e9b.ascat2.allelic_specific.seg.txt	UPS	High	17_q21.33	1	17
TCGA-SARC.d5407aa9-65ec-40e1-8d00-2957ce7fb345.ascat2.allelic_specific.seg.txt	UPS	High	17_q21.33	1	17
TCGA-SARC.051411d6-149b-4a3c-90db-3632fca27ff2.ascat2.allelic_specific.seg.txt	UPS	High	17_q21.33	0	17
TCGA-SARC.9300d721-8573-4193-bf6f-3992909e4598.ascat2.allelic_specific.seg.txt	UPS	Low	17_q21.33	0	17
TCGA-SARC.3f50fa02-5bd6-44e2-86db-fec0ea239f53.ascat2.allelic_specific.seg.txt	UPS	High	17_q21.33	3	17
TCGA-SARC.18813cf6-aec9-47b8-8864-447f32f66a42.ascat2.allelic_specific.seg.txt	UPS	High	17_q21.33	0	17
TCGA-SARC.140914c0-8754-4a22-8852-7818697a5d4d.ascat2.allelic_specific.seg.txt	UPS	High	17_q21.33	1	17
TCGA-SARC.d018b579-f3b9-4f35-819e-5506f2b1e849.ascat2.allelic_specific.seg.txt	UPS	High	17_q21.33	5	17
TCGA-SARC.c8409e1e-e721-4d28-ab10-cf6a7a529e00.ascat2.allelic_specific.seg.txt	UPS	High	17_q21.33	1	17
TCGA-SARC.df99a19a-c11f-4969-a654-74edb515893d.ascat2.allelic_specific.seg.txt	UPS	High	17_q21.33	2	17
TCGA-SARC.c741954e-5f29-4345-829d-c00ff3b5480a.ascat2.allelic_specific.seg.txt	UPS	High	17_q21.33	1	17
TCGA-SARC.8e442e14-271d-4290-825c-f6bcd65ef424.ascat2.allelic_specific.seg.txt	UPS	Low	17_q21.33	0	17
TCGA-SARC.58a9fc52-af4d-4f80-9a14-235faf1dfb46.ascat2.allelic_specific.seg.txt	UPS	High	17_q21.33	1	17
TCGA-SARC.110767f7-2d8c-4754-9958-6fce7b088378.ascat2.allelic_specific.seg.txt	UPS	High	17_q21.33	2	17
TCGA-SARC.fe565711-ae28-4680-95ec-cd0b2c0bb754.ascat2.allelic_specific.seg.txt	UPS	High	17_q22	2	17
TCGA-SARC.d57d10f8-7e23-42fc-b5ab-144f14c87f87.ascat2.allelic_specific.seg.txt	UPS	Low	17_q22	0	17
TCGA-SARC.a6fa13c1-e24c-4f28-9e87-3bb24e6a2fde.ascat2.allelic_specific.seg.txt	UPS	High	17_q22	1	17
TCGA-SARC.6cccc9d3-a19e-4456-ae8a-a6d82fca8902.ascat2.allelic_specific.seg.txt	UPS	Low	17_q22	0	17
TCGA-SARC.e7cddc48-9b99-4933-be70-4a3730cae2ef.ascat2.allelic_specific.seg.txt	UPS	High	17_q22	1	17
TCGA-SARC.0209f46e-5169-41c8-8134-b140bca83612.ascat2.allelic_specific.seg.txt	UPS	High	17_q22	1	17
TCGA-SARC.19098956-10c1-4bc3-9508-ea862dafa0a6.ascat2.allelic_specific.seg.txt	UPS	High	17_q22	3	17
TCGA-SARC.110767f7-2d8c-4754-9958-6fce7b088378.ascat2.allelic_specific.seg.txt	UPS	High	17_q22	2	17
TCGA-SARC.58a9fc52-af4d-4f80-9a14-235faf1dfb46.ascat2.allelic_specific.seg.txt	UPS	High	17_q22	3	17
TCGA-SARC.df99a19a-c11f-4969-a654-74edb515893d.ascat2.allelic_specific.seg.txt	UPS	High	17_q22	5	17
TCGA-SARC.32a4cbb3-c1d7-408a-8768-9e07a8274020.ascat2.allelic_specific.seg.txt	UPS	High	17_q22	5	17
TCGA-SARC.64eb6928-a008-4cf1-9dc9-b5b7825cbf6f.ascat2.allelic_specific.seg.txt	UPS	High	17_q22	2	17
TCGA-SARC.07440254-c4ae-43ec-8f9d-fdebdfc41021.ascat2.allelic_specific.seg.txt	UPS	High	17_q22	2	17
TCGA-SARC.50c5baaa-298c-4340-82d9-714a27b2c093.ascat2.allelic_specific.seg.txt	UPS	High	17_q22	6	17
TCGA-SARC.ff061216-2f2d-4f05-a66a-37f3ad2e497d.ascat2.allelic_specific.seg.txt	UPS	Low	17_q22	2	17
TCGA-SARC.5c1df810-e043-40e8-88c3-8444210d3339.ascat2.allelic_specific.seg.txt	UPS	High	17_q22	4	17
TCGA-SARC.90e8e5d6-e4fc-4f69-a746-a2305b5964f8.ascat2.allelic_specific.seg.txt	UPS	High	17_q22	21	17
TCGA-SARC.ec841cbe-4820-4d18-87e7-e64416d0d3fb.ascat2.allelic_specific.seg.txt	UPS	High	17_q22	1	17
TCGA-SARC.16a00020-a856-4c90-8b5f-c8907b243df5.ascat2.allelic_specific.seg.txt	UPS	High	17_q21.33	2	17
TCGA-SARC.ff061216-2f2d-4f05-a66a-37f3ad2e497d.ascat2.allelic_specific.seg.txt	UPS	Low	17_q21.33	6	17
TCGA-SARC.8e442e14-271d-4290-825c-f6bcd65ef424.ascat2.allelic_specific.seg.txt	UPS	Low	17_q22	0	17
TCGA-SARC.16a00020-a856-4c90-8b5f-c8907b243df5.ascat2.allelic_specific.seg.txt	UPS	High	17_q22	2	17
TCGA-SARC.996ea84f-9401-4f64-9074-f600728b5c39.ascat2.allelic_specific.seg.txt	UPS	High	17_q22	2	17
TCGA-SARC.b5be3f1c-5112-4e41-8535-00a200df319f.ascat2.allelic_specific.seg.txt	UPS	High	17_q22	5	17
TCGA-SARC.4c725b73-5279-4559-bc1b-d1b7a08b5740.ascat2.allelic_specific.seg.txt	UPS	High	17_q22	36	17
TCGA-SARC.e71d8a09-2cda-423c-884e-aea5275cf68e.ascat2.allelic_specific.seg.txt	UPS	High	17_q22	0	17
TCGA-SARC.cfeb9c17-ceb5-40b5-9459-dfc41a377a66.ascat2.allelic_specific.seg.txt	UPS	High	17_q22	3	17
TCGA-SARC.8f9de030-7765-4971-a307-418e05d6e9c2.ascat2.allelic_specific.seg.txt	UPS	High	17_q22	2	17
TCGA-SARC.413cb162-556c-45d3-a6b5-a8c2462d18be.ascat2.allelic_specific.seg.txt	UPS	High	17_q22	0	17
TCGA-SARC.8bad38ee-5f75-4c5f-97dd-b49a46fb3f98.ascat2.allelic_specific.seg.txt	UPS	Low	17_q22	0	17
TCGA-SARC.ab0ceefd-4c0f-46a2-9f51-9dbf0aec6a2f.ascat2.allelic_specific.seg.txt	UPS	High	17_q22	2	17
TCGA-SARC.c1d32241-7aa6-4d30-beca-d96db4ae0f90.ascat2.allelic_specific.seg.txt	UPS	Low	17_q22	2	17
TCGA-SARC.77f0f727-a5c8-4233-bb05-e645fe298d49.ascat2.allelic_specific.seg.txt	UPS	High	17_q22	1	17
TCGA-SARC.00e80dbf-ab3c-4920-a3bc-9d8225a4030c.ascat2.allelic_specific.seg.txt	UPS	High	17_q22	1	17
TCGA-SARC.d8c7fd5f-d353-4ecf-8cc5-881056c38275.ascat2.allelic_specific.seg.txt	UPS	High	17_q22	6	17
TCGA-SARC.e34dbe2a-2fbc-4633-bea8-32b2aeab9ee0.ascat2.allelic_specific.seg.txt	UPS	High	17_q22	2	17
TCGA-SARC.8bad38ee-5f75-4c5f-97dd-b49a46fb3f98.ascat2.allelic_specific.seg.txt	UPS	Low	17_q21.33	0	17
TCGA-SARC.ab0ceefd-4c0f-46a2-9f51-9dbf0aec6a2f.ascat2.allelic_specific.seg.txt	UPS	High	17_q21.33	2	17
TCGA-SARC.c1d32241-7aa6-4d30-beca-d96db4ae0f90.ascat2.allelic_specific.seg.txt	UPS	Low	17_q21.33	2	17
TCGA-SARC.ec841cbe-4820-4d18-87e7-e64416d0d3fb.ascat2.allelic_specific.seg.txt	UPS	High	17_q21.33	0	17
TCGA-SARC.90e8e5d6-e4fc-4f69-a746-a2305b5964f8.ascat2.allelic_specific.seg.txt	UPS	High	17_q21.33	8	17
TCGA-SARC.19098956-10c1-4bc3-9508-ea862dafa0a6.ascat2.allelic_specific.seg.txt	UPS	High	17_q21.33	3	17
TCGA-SARC.413cb162-556c-45d3-a6b5-a8c2462d18be.ascat2.allelic_specific.seg.txt	UPS	High	17_q21.33	0	17
TCGA-SARC.d8c7fd5f-d353-4ecf-8cc5-881056c38275.ascat2.allelic_specific.seg.txt	UPS	High	17_q21.33	2	17
TCGA-SARC.d57d10f8-7e23-42fc-b5ab-144f14c87f87.ascat2.allelic_specific.seg.txt	UPS	Low	17_q21.33	0	17
TCGA-SARC.a6fa13c1-e24c-4f28-9e87-3bb24e6a2fde.ascat2.allelic_specific.seg.txt	UPS	High	17_q21.33	1	17
TCGA-SARC.6cccc9d3-a19e-4456-ae8a-a6d82fca8902.ascat2.allelic_specific.seg.txt	UPS	Low	17_q21.33	0	17
TCGA-SARC.04e8ef7d-5d0b-452c-b27d-891fcbf6608b.ascat2.allelic_specific.seg.txt	UPS	Low	17_q22	0	17
TCGA-SARC.e7cddc48-9b99-4933-be70-4a3730cae2ef.ascat2.allelic_specific.seg.txt	UPS	High	17_q21.33	1	17
TCGA-SARC.0209f46e-5169-41c8-8134-b140bca83612.ascat2.allelic_specific.seg.txt	UPS	High	17_q21.33	1	17
TCGA-SARC.fe565711-ae28-4680-95ec-cd0b2c0bb754.ascat2.allelic_specific.seg.txt	UPS	High	17_q21.33	2	17
TCGA-SARC.8f9de030-7765-4971-a307-418e05d6e9c2.ascat2.allelic_specific.seg.txt	UPS	High	17_q21.33	2	17
TCGA-SARC.4c725b73-5279-4559-bc1b-d1b7a08b5740.ascat2.allelic_specific.seg.txt	UPS	High	17_q21.33	3	17
TCGA-SARC.77f0f727-a5c8-4233-bb05-e645fe298d49.ascat2.allelic_specific.seg.txt	UPS	High	17_q21.33	0	17
TCGA-SARC.a29388fa-91ef-4d07-b57f-abac6f64fe02.ascat2.allelic_specific.seg.txt	UPS	High	17_q22	6	17
TCGA-SARC.50efa72d-44c3-4921-a289-9664df662f8e.ascat2.allelic_specific.seg.txt	UPS	High	17_q22	10	17
TCGA-SARC.cfeb9c17-ceb5-40b5-9459-dfc41a377a66.ascat2.allelic_specific.seg.txt	UPS	High	17_q21.33	1	17
TCGA-SARC.f881ef1d-d495-4bce-975a-f468c2c31e9b.ascat2.allelic_specific.seg.txt	UPS	High	17_q22	1	17
TCGA-SARC.d5407aa9-65ec-40e1-8d00-2957ce7fb345.ascat2.allelic_specific.seg.txt	UPS	High	17_q22	1	17
TCGA-SARC.051411d6-149b-4a3c-90db-3632fca27ff2.ascat2.allelic_specific.seg.txt	UPS	High	17_q22	0	17
TCGA-SARC.9300d721-8573-4193-bf6f-3992909e4598.ascat2.allelic_specific.seg.txt	UPS	Low	17_q22	0	17
TCGA-SARC.3f50fa02-5bd6-44e2-86db-fec0ea239f53.ascat2.allelic_specific.seg.txt	UPS	High	17_q22	5	17
TCGA-SARC.c741954e-5f29-4345-829d-c00ff3b5480a.ascat2.allelic_specific.seg.txt	UPS	High	17_q22	1	17
TCGA-SARC.140914c0-8754-4a22-8852-7818697a5d4d.ascat2.allelic_specific.seg.txt	UPS	High	17_q22	1	17
TCGA-SARC.d018b579-f3b9-4f35-819e-5506f2b1e849.ascat2.allelic_specific.seg.txt	UPS	High	17_q22	10	17
TCGA-SARC.996ea84f-9401-4f64-9074-f600728b5c39.ascat2.allelic_specific.seg.txt	UPS	High	17_q21.33	1	17
TCGA-SARC.b5be3f1c-5112-4e41-8535-00a200df319f.ascat2.allelic_specific.seg.txt	UPS	High	17_q21.33	3	17
TCGA-SARC.18813cf6-aec9-47b8-8864-447f32f66a42.ascat2.allelic_specific.seg.txt	UPS	High	17_q22	0	17
TCGA-SARC.e71d8a09-2cda-423c-884e-aea5275cf68e.ascat2.allelic_specific.seg.txt	UPS	High	17_q21.33	0	17
TCGA-SARC.140914c0-8754-4a22-8852-7818697a5d4d.ascat2.allelic_specific.seg.txt	UPS	High	18_q21.33	0	18
TCGA-SARC.d018b579-f3b9-4f35-819e-5506f2b1e849.ascat2.allelic_specific.seg.txt	UPS	High	18_q21.33	1	18
TCGA-SARC.c8409e1e-e721-4d28-ab10-cf6a7a529e00.ascat2.allelic_specific.seg.txt	UPS	High	18_q21.33	1	18
TCGA-SARC.8e442e14-271d-4290-825c-f6bcd65ef424.ascat2.allelic_specific.seg.txt	UPS	Low	18_q21.32	0	18
TCGA-SARC.8bad38ee-5f75-4c5f-97dd-b49a46fb3f98.ascat2.allelic_specific.seg.txt	UPS	Low	18_q21.32	0	18
TCGA-SARC.16a00020-a856-4c90-8b5f-c8907b243df5.ascat2.allelic_specific.seg.txt	UPS	High	18_q21.32	0	18
TCGA-SARC.b5be3f1c-5112-4e41-8535-00a200df319f.ascat2.allelic_specific.seg.txt	UPS	High	18_q21.32	1	18
TCGA-SARC.e71d8a09-2cda-423c-884e-aea5275cf68e.ascat2.allelic_specific.seg.txt	UPS	High	18_q21.32	1	18
TCGA-SARC.77f0f727-a5c8-4233-bb05-e645fe298d49.ascat2.allelic_specific.seg.txt	UPS	High	18_q21.32	0	18
TCGA-SARC.cfeb9c17-ceb5-40b5-9459-dfc41a377a66.ascat2.allelic_specific.seg.txt	UPS	High	18_q21.32	6	18
TCGA-SARC.8f9de030-7765-4971-a307-418e05d6e9c2.ascat2.allelic_specific.seg.txt	UPS	High	18_q21.32	2	18
TCGA-SARC.413cb162-556c-45d3-a6b5-a8c2462d18be.ascat2.allelic_specific.seg.txt	UPS	High	18_q21.32	0	18
TCGA-SARC.18813cf6-aec9-47b8-8864-447f32f66a42.ascat2.allelic_specific.seg.txt	UPS	High	18_q21.33	0	18
TCGA-SARC.996ea84f-9401-4f64-9074-f600728b5c39.ascat2.allelic_specific.seg.txt	UPS	High	18_q21.32	1	18
TCGA-SARC.3f50fa02-5bd6-44e2-86db-fec0ea239f53.ascat2.allelic_specific.seg.txt	UPS	High	18_q21.33	1	18
TCGA-SARC.32a4cbb3-c1d7-408a-8768-9e07a8274020.ascat2.allelic_specific.seg.txt	UPS	High	18_q21.33	3	18
TCGA-SARC.051411d6-149b-4a3c-90db-3632fca27ff2.ascat2.allelic_specific.seg.txt	UPS	High	18_q21.33	1	18
TCGA-SARC.ab0ceefd-4c0f-46a2-9f51-9dbf0aec6a2f.ascat2.allelic_specific.seg.txt	UPS	High	18_q21.32	4	18
TCGA-SARC.df99a19a-c11f-4969-a654-74edb515893d.ascat2.allelic_specific.seg.txt	UPS	High	18_q21.33	0	18
TCGA-SARC.64eb6928-a008-4cf1-9dc9-b5b7825cbf6f.ascat2.allelic_specific.seg.txt	UPS	High	18_q21.33	1	18
TCGA-SARC.07440254-c4ae-43ec-8f9d-fdebdfc41021.ascat2.allelic_specific.seg.txt	UPS	High	18_q21.33	1	18
TCGA-SARC.50c5baaa-298c-4340-82d9-714a27b2c093.ascat2.allelic_specific.seg.txt	UPS	High	18_q21.33	8	18
TCGA-SARC.5c1df810-e043-40e8-88c3-8444210d3339.ascat2.allelic_specific.seg.txt	UPS	High	18_q21.33	1	18
TCGA-SARC.9300d721-8573-4193-bf6f-3992909e4598.ascat2.allelic_specific.seg.txt	UPS	Low	18_q21.33	0	18
TCGA-SARC.00e80dbf-ab3c-4920-a3bc-9d8225a4030c.ascat2.allelic_specific.seg.txt	UPS	High	18_q21.33	1	18
TCGA-SARC.e34dbe2a-2fbc-4633-bea8-32b2aeab9ee0.ascat2.allelic_specific.seg.txt	UPS	High	18_q21.33	0	18
TCGA-SARC.a29388fa-91ef-4d07-b57f-abac6f64fe02.ascat2.allelic_specific.seg.txt	UPS	High	18_q21.33	0	18
TCGA-SARC.50efa72d-44c3-4921-a289-9664df662f8e.ascat2.allelic_specific.seg.txt	UPS	High	18_q21.33	6	18
TCGA-SARC.c741954e-5f29-4345-829d-c00ff3b5480a.ascat2.allelic_specific.seg.txt	UPS	High	18_q21.33	0	18
TCGA-SARC.f881ef1d-d495-4bce-975a-f468c2c31e9b.ascat2.allelic_specific.seg.txt	UPS	High	18_q21.33	0	18
TCGA-SARC.d5407aa9-65ec-40e1-8d00-2957ce7fb345.ascat2.allelic_specific.seg.txt	UPS	High	18_q21.33	4	18
TCGA-SARC.04e8ef7d-5d0b-452c-b27d-891fcbf6608b.ascat2.allelic_specific.seg.txt	UPS	Low	18_q21.33	0	18
TCGA-SARC.c1d32241-7aa6-4d30-beca-d96db4ae0f90.ascat2.allelic_specific.seg.txt	UPS	Low	18_q21.32	0	18
TCGA-SARC.d018b579-f3b9-4f35-819e-5506f2b1e849.ascat2.allelic_specific.seg.txt	UPS	High	18_q21.32	1	18
TCGA-SARC.4c725b73-5279-4559-bc1b-d1b7a08b5740.ascat2.allelic_specific.seg.txt	UPS	High	18_q21.32	0	18
TCGA-SARC.04e8ef7d-5d0b-452c-b27d-891fcbf6608b.ascat2.allelic_specific.seg.txt	UPS	Low	18_q21.32	0	18
TCGA-SARC.e34dbe2a-2fbc-4633-bea8-32b2aeab9ee0.ascat2.allelic_specific.seg.txt	UPS	High	18_q21.32	0	18
TCGA-SARC.a29388fa-91ef-4d07-b57f-abac6f64fe02.ascat2.allelic_specific.seg.txt	UPS	High	18_q21.32	0	18
TCGA-SARC.50efa72d-44c3-4921-a289-9664df662f8e.ascat2.allelic_specific.seg.txt	UPS	High	18_q21.32	2	18
TCGA-SARC.c741954e-5f29-4345-829d-c00ff3b5480a.ascat2.allelic_specific.seg.txt	UPS	High	18_q21.32	0	18
TCGA-SARC.f881ef1d-d495-4bce-975a-f468c2c31e9b.ascat2.allelic_specific.seg.txt	UPS	High	18_q21.32	0	18
TCGA-SARC.00e80dbf-ab3c-4920-a3bc-9d8225a4030c.ascat2.allelic_specific.seg.txt	UPS	High	18_q21.32	1	18
TCGA-SARC.d5407aa9-65ec-40e1-8d00-2957ce7fb345.ascat2.allelic_specific.seg.txt	UPS	High	18_q21.32	4	18
TCGA-SARC.9300d721-8573-4193-bf6f-3992909e4598.ascat2.allelic_specific.seg.txt	UPS	Low	18_q21.32	0	18
TCGA-SARC.3f50fa02-5bd6-44e2-86db-fec0ea239f53.ascat2.allelic_specific.seg.txt	UPS	High	18_q21.32	4	18
TCGA-SARC.18813cf6-aec9-47b8-8864-447f32f66a42.ascat2.allelic_specific.seg.txt	UPS	High	18_q21.32	0	18
TCGA-SARC.140914c0-8754-4a22-8852-7818697a5d4d.ascat2.allelic_specific.seg.txt	UPS	High	18_q21.32	0	18
TCGA-SARC.58a9fc52-af4d-4f80-9a14-235faf1dfb46.ascat2.allelic_specific.seg.txt	UPS	High	18_q21.33	1	18
TCGA-SARC.c8409e1e-e721-4d28-ab10-cf6a7a529e00.ascat2.allelic_specific.seg.txt	UPS	High	18_q21.32	0	18
TCGA-SARC.051411d6-149b-4a3c-90db-3632fca27ff2.ascat2.allelic_specific.seg.txt	UPS	High	18_q21.32	1	18
TCGA-SARC.ec841cbe-4820-4d18-87e7-e64416d0d3fb.ascat2.allelic_specific.seg.txt	UPS	High	18_q21.32	0	18
TCGA-SARC.5c1df810-e043-40e8-88c3-8444210d3339.ascat2.allelic_specific.seg.txt	UPS	High	18_q21.32	1	18
TCGA-SARC.07440254-c4ae-43ec-8f9d-fdebdfc41021.ascat2.allelic_specific.seg.txt	UPS	High	18_q21.32	1	18
TCGA-SARC.90e8e5d6-e4fc-4f69-a746-a2305b5964f8.ascat2.allelic_specific.seg.txt	UPS	High	18_q21.32	6	18
TCGA-SARC.19098956-10c1-4bc3-9508-ea862dafa0a6.ascat2.allelic_specific.seg.txt	UPS	High	18_q21.32	2	18
TCGA-SARC.d8c7fd5f-d353-4ecf-8cc5-881056c38275.ascat2.allelic_specific.seg.txt	UPS	High	18_q21.32	0	18
TCGA-SARC.fe565711-ae28-4680-95ec-cd0b2c0bb754.ascat2.allelic_specific.seg.txt	UPS	High	18_q21.32	1	18
TCGA-SARC.d57d10f8-7e23-42fc-b5ab-144f14c87f87.ascat2.allelic_specific.seg.txt	UPS	Low	18_q21.32	0	18
TCGA-SARC.a6fa13c1-e24c-4f28-9e87-3bb24e6a2fde.ascat2.allelic_specific.seg.txt	UPS	High	18_q21.32	2	18
TCGA-SARC.50c5baaa-298c-4340-82d9-714a27b2c093.ascat2.allelic_specific.seg.txt	UPS	High	18_q21.32	8	18
TCGA-SARC.6cccc9d3-a19e-4456-ae8a-a6d82fca8902.ascat2.allelic_specific.seg.txt	UPS	Low	18_q21.32	0	18
TCGA-SARC.0209f46e-5169-41c8-8134-b140bca83612.ascat2.allelic_specific.seg.txt	UPS	High	18_q21.32	4	18
TCGA-SARC.ff061216-2f2d-4f05-a66a-37f3ad2e497d.ascat2.allelic_specific.seg.txt	UPS	Low	18_q21.32	2	18
TCGA-SARC.58a9fc52-af4d-4f80-9a14-235faf1dfb46.ascat2.allelic_specific.seg.txt	UPS	High	18_q21.32	1	18
TCGA-SARC.df99a19a-c11f-4969-a654-74edb515893d.ascat2.allelic_specific.seg.txt	UPS	High	18_q21.32	0	18
TCGA-SARC.32a4cbb3-c1d7-408a-8768-9e07a8274020.ascat2.allelic_specific.seg.txt	UPS	High	18_q21.32	7	18
TCGA-SARC.64eb6928-a008-4cf1-9dc9-b5b7825cbf6f.ascat2.allelic_specific.seg.txt	UPS	High	18_q21.32	1	18
TCGA-SARC.e7cddc48-9b99-4933-be70-4a3730cae2ef.ascat2.allelic_specific.seg.txt	UPS	High	18_q21.32	13	18
TCGA-SARC.ff061216-2f2d-4f05-a66a-37f3ad2e497d.ascat2.allelic_specific.seg.txt	UPS	Low	18_q21.33	2	18
TCGA-SARC.ec841cbe-4820-4d18-87e7-e64416d0d3fb.ascat2.allelic_specific.seg.txt	UPS	High	18_q21.33	0	18
TCGA-SARC.0209f46e-5169-41c8-8134-b140bca83612.ascat2.allelic_specific.seg.txt	UPS	High	18_q21.33	5	18
TCGA-SARC.110767f7-2d8c-4754-9958-6fce7b088378.ascat2.allelic_specific.seg.txt	UPS	High	18_q21.33	2	18
TCGA-SARC.8e442e14-271d-4290-825c-f6bcd65ef424.ascat2.allelic_specific.seg.txt	UPS	Low	18_q21.33	0	18
TCGA-SARC.16a00020-a856-4c90-8b5f-c8907b243df5.ascat2.allelic_specific.seg.txt	UPS	High	18_q21.33	0	18
TCGA-SARC.996ea84f-9401-4f64-9074-f600728b5c39.ascat2.allelic_specific.seg.txt	UPS	High	18_q21.33	3	18
TCGA-SARC.b5be3f1c-5112-4e41-8535-00a200df319f.ascat2.allelic_specific.seg.txt	UPS	High	18_q21.33	1	18
TCGA-SARC.e71d8a09-2cda-423c-884e-aea5275cf68e.ascat2.allelic_specific.seg.txt	UPS	High	18_q21.33	1	18
TCGA-SARC.77f0f727-a5c8-4233-bb05-e645fe298d49.ascat2.allelic_specific.seg.txt	UPS	High	18_q21.33	0	18
TCGA-SARC.cfeb9c17-ceb5-40b5-9459-dfc41a377a66.ascat2.allelic_specific.seg.txt	UPS	High	18_q21.33	2	18
TCGA-SARC.8f9de030-7765-4971-a307-418e05d6e9c2.ascat2.allelic_specific.seg.txt	UPS	High	18_q21.33	2	18
TCGA-SARC.413cb162-556c-45d3-a6b5-a8c2462d18be.ascat2.allelic_specific.seg.txt	UPS	High	18_q21.33	0	18
TCGA-SARC.8bad38ee-5f75-4c5f-97dd-b49a46fb3f98.ascat2.allelic_specific.seg.txt	UPS	Low	18_q21.33	0	18
TCGA-SARC.110767f7-2d8c-4754-9958-6fce7b088378.ascat2.allelic_specific.seg.txt	UPS	High	18_q21.32	3	18
TCGA-SARC.c1d32241-7aa6-4d30-beca-d96db4ae0f90.ascat2.allelic_specific.seg.txt	UPS	Low	18_q21.33	0	18
TCGA-SARC.4c725b73-5279-4559-bc1b-d1b7a08b5740.ascat2.allelic_specific.seg.txt	UPS	High	18_q21.33	0	18
TCGA-SARC.90e8e5d6-e4fc-4f69-a746-a2305b5964f8.ascat2.allelic_specific.seg.txt	UPS	High	18_q21.33	13	18
TCGA-SARC.19098956-10c1-4bc3-9508-ea862dafa0a6.ascat2.allelic_specific.seg.txt	UPS	High	18_q21.33	2	18
TCGA-SARC.d8c7fd5f-d353-4ecf-8cc5-881056c38275.ascat2.allelic_specific.seg.txt	UPS	High	18_q21.33	0	18
TCGA-SARC.fe565711-ae28-4680-95ec-cd0b2c0bb754.ascat2.allelic_specific.seg.txt	UPS	High	18_q21.33	1	18
TCGA-SARC.d57d10f8-7e23-42fc-b5ab-144f14c87f87.ascat2.allelic_specific.seg.txt	UPS	Low	18_q21.33	0	18
TCGA-SARC.a6fa13c1-e24c-4f28-9e87-3bb24e6a2fde.ascat2.allelic_specific.seg.txt	UPS	High	18_q21.33	2	18
TCGA-SARC.6cccc9d3-a19e-4456-ae8a-a6d82fca8902.ascat2.allelic_specific.seg.txt	UPS	Low	18_q21.33	0	18
TCGA-SARC.e7cddc48-9b99-4933-be70-4a3730cae2ef.ascat2.allelic_specific.seg.txt	UPS	High	18_q21.33	7	18
TCGA-SARC.ab0ceefd-4c0f-46a2-9f51-9dbf0aec6a2f.ascat2.allelic_specific.seg.txt	UPS	High	18_q21.33	4	18
TCGA-SARC.b5be3f1c-5112-4e41-8535-00a200df319f.ascat2.allelic_specific.seg.txt	UPS	High	20_q11.21	4	20
TCGA-SARC.8e442e14-271d-4290-825c-f6bcd65ef424.ascat2.allelic_specific.seg.txt	UPS	Low	20_q11.21	0	20
TCGA-SARC.32a4cbb3-c1d7-408a-8768-9e07a8274020.ascat2.allelic_specific.seg.txt	UPS	High	20_q11.21	0	20
TCGA-SARC.64eb6928-a008-4cf1-9dc9-b5b7825cbf6f.ascat2.allelic_specific.seg.txt	UPS	High	20_q11.21	1	20
TCGA-SARC.07440254-c4ae-43ec-8f9d-fdebdfc41021.ascat2.allelic_specific.seg.txt	UPS	High	20_q11.21	1	20
TCGA-SARC.50c5baaa-298c-4340-82d9-714a27b2c093.ascat2.allelic_specific.seg.txt	UPS	High	20_q11.21	5	20
TCGA-SARC.5c1df810-e043-40e8-88c3-8444210d3339.ascat2.allelic_specific.seg.txt	UPS	High	20_q11.21	1	20
TCGA-SARC.00e80dbf-ab3c-4920-a3bc-9d8225a4030c.ascat2.allelic_specific.seg.txt	UPS	High	20_q11.21	1	20
TCGA-SARC.04e8ef7d-5d0b-452c-b27d-891fcbf6608b.ascat2.allelic_specific.seg.txt	UPS	Low	20_q11.21	0	20
TCGA-SARC.e34dbe2a-2fbc-4633-bea8-32b2aeab9ee0.ascat2.allelic_specific.seg.txt	UPS	High	20_q11.21	7	20
TCGA-SARC.a29388fa-91ef-4d07-b57f-abac6f64fe02.ascat2.allelic_specific.seg.txt	UPS	High	20_q11.21	3	20
TCGA-SARC.df99a19a-c11f-4969-a654-74edb515893d.ascat2.allelic_specific.seg.txt	UPS	High	20_q11.21	1	20
TCGA-SARC.50efa72d-44c3-4921-a289-9664df662f8e.ascat2.allelic_specific.seg.txt	UPS	High	20_q11.21	18	20
TCGA-SARC.f881ef1d-d495-4bce-975a-f468c2c31e9b.ascat2.allelic_specific.seg.txt	UPS	High	20_q11.21	1	20
TCGA-SARC.d5407aa9-65ec-40e1-8d00-2957ce7fb345.ascat2.allelic_specific.seg.txt	UPS	High	20_q11.21	1	20
TCGA-SARC.051411d6-149b-4a3c-90db-3632fca27ff2.ascat2.allelic_specific.seg.txt	UPS	High	20_q11.21	0	20
TCGA-SARC.9300d721-8573-4193-bf6f-3992909e4598.ascat2.allelic_specific.seg.txt	UPS	Low	20_q11.21	1	20
TCGA-SARC.3f50fa02-5bd6-44e2-86db-fec0ea239f53.ascat2.allelic_specific.seg.txt	UPS	High	20_q11.21	5	20
TCGA-SARC.18813cf6-aec9-47b8-8864-447f32f66a42.ascat2.allelic_specific.seg.txt	UPS	High	20_q11.21	2	20
TCGA-SARC.140914c0-8754-4a22-8852-7818697a5d4d.ascat2.allelic_specific.seg.txt	UPS	High	20_q11.21	0	20
TCGA-SARC.d018b579-f3b9-4f35-819e-5506f2b1e849.ascat2.allelic_specific.seg.txt	UPS	High	20_q11.21	2	20
TCGA-SARC.c8409e1e-e721-4d28-ab10-cf6a7a529e00.ascat2.allelic_specific.seg.txt	UPS	High	20_q11.21	2	20
TCGA-SARC.c741954e-5f29-4345-829d-c00ff3b5480a.ascat2.allelic_specific.seg.txt	UPS	High	20_q11.21	3	20
TCGA-SARC.58a9fc52-af4d-4f80-9a14-235faf1dfb46.ascat2.allelic_specific.seg.txt	UPS	High	20_q11.21	1	20
TCGA-SARC.110767f7-2d8c-4754-9958-6fce7b088378.ascat2.allelic_specific.seg.txt	UPS	High	20_q11.21	5	20
TCGA-SARC.16a00020-a856-4c90-8b5f-c8907b243df5.ascat2.allelic_specific.seg.txt	UPS	High	20_q11.21	2	20
TCGA-SARC.996ea84f-9401-4f64-9074-f600728b5c39.ascat2.allelic_specific.seg.txt	UPS	High	20_q11.21	2	20
TCGA-SARC.e71d8a09-2cda-423c-884e-aea5275cf68e.ascat2.allelic_specific.seg.txt	UPS	High	20_q11.21	0	20
TCGA-SARC.77f0f727-a5c8-4233-bb05-e645fe298d49.ascat2.allelic_specific.seg.txt	UPS	High	20_q11.21	1	20
TCGA-SARC.cfeb9c17-ceb5-40b5-9459-dfc41a377a66.ascat2.allelic_specific.seg.txt	UPS	High	20_q11.21	12	20
TCGA-SARC.8f9de030-7765-4971-a307-418e05d6e9c2.ascat2.allelic_specific.seg.txt	UPS	High	20_q11.21	10	20
TCGA-SARC.413cb162-556c-45d3-a6b5-a8c2462d18be.ascat2.allelic_specific.seg.txt	UPS	High	20_q11.21	0	20
TCGA-SARC.8bad38ee-5f75-4c5f-97dd-b49a46fb3f98.ascat2.allelic_specific.seg.txt	UPS	Low	20_q11.21	0	20
TCGA-SARC.c1d32241-7aa6-4d30-beca-d96db4ae0f90.ascat2.allelic_specific.seg.txt	UPS	Low	20_q11.21	2	20
TCGA-SARC.ff061216-2f2d-4f05-a66a-37f3ad2e497d.ascat2.allelic_specific.seg.txt	UPS	Low	20_q11.21	2	20
TCGA-SARC.ec841cbe-4820-4d18-87e7-e64416d0d3fb.ascat2.allelic_specific.seg.txt	UPS	High	20_q11.21	5	20
TCGA-SARC.90e8e5d6-e4fc-4f69-a746-a2305b5964f8.ascat2.allelic_specific.seg.txt	UPS	High	20_q11.21	3	20
TCGA-SARC.19098956-10c1-4bc3-9508-ea862dafa0a6.ascat2.allelic_specific.seg.txt	UPS	High	20_q11.21	2	20
TCGA-SARC.d8c7fd5f-d353-4ecf-8cc5-881056c38275.ascat2.allelic_specific.seg.txt	UPS	High	20_q11.21	4	20
TCGA-SARC.fe565711-ae28-4680-95ec-cd0b2c0bb754.ascat2.allelic_specific.seg.txt	UPS	High	20_q11.21	2	20
TCGA-SARC.d57d10f8-7e23-42fc-b5ab-144f14c87f87.ascat2.allelic_specific.seg.txt	UPS	Low	20_q11.21	0	20
TCGA-SARC.a6fa13c1-e24c-4f28-9e87-3bb24e6a2fde.ascat2.allelic_specific.seg.txt	UPS	High	20_q11.21	8	20
TCGA-SARC.6cccc9d3-a19e-4456-ae8a-a6d82fca8902.ascat2.allelic_specific.seg.txt	UPS	Low	20_q11.21	0	20
TCGA-SARC.e7cddc48-9b99-4933-be70-4a3730cae2ef.ascat2.allelic_specific.seg.txt	UPS	High	20_q11.21	2	20
TCGA-SARC.0209f46e-5169-41c8-8134-b140bca83612.ascat2.allelic_specific.seg.txt	UPS	High	20_q11.21	7	20
TCGA-SARC.4c725b73-5279-4559-bc1b-d1b7a08b5740.ascat2.allelic_specific.seg.txt	UPS	High	20_q11.21	8	20
TCGA-SARC.ab0ceefd-4c0f-46a2-9f51-9dbf0aec6a2f.ascat2.allelic_specific.seg.txt	UPS	High	20_q11.21	2	20
