# Supplementary material for: Unravelling homologous recombination repair deficiency and therapeutic opportunities in soft tissue and bone sarcoma
Source: EMBO Mol Med. 2023 Feb 13;15(4):e16863. doi: 10.15252/emmm.202216863 (PMC10086583; doi:10.15252/emmm.202216863)
Supplement: Supplementary file 6 — Source Data for Figure 2 [file EMMM-15-e16863-s004.zip › Fig2/Fig2N.xls]

## Sheet: Fig2N
Case ID	Tumor_type	HRD32	CIN	Therapy
TCGA-3B-A9HI	ddLPS	High	811	Chemo+Radio
TCGA-3B-A9HP	LMS	Low	114	Chemo+Radio
TCGA-3B-A9HR	LMS	High	376	Chemo+Radio
TCGA-3B-A9HS	LMS	High	3865	Chemo+Radio
TCGA-3B-A9HT	LMS	Low	312	Chemo+Radio
TCGA-3B-A9HZ	LMS	Low	265	Chemo+Radio
TCGA-DX-A3U7	LMS	High	602	Chemo+Radio
TCGA-DX-A3UC	LMS	Low	1181	Chemo+Radio
TCGA-DX-A6B8	LMS	High	277	Chemo+Radio
TCGA-DX-A6YX	MFS	High	484	Chemo+Radio
TCGA-DX-A7EQ	SS	Low	60	Chemo+Radio
TCGA-DX-A8BT	UPS	Low	234	Chemo+Radio
TCGA-DX-A8BU	UPS	High	946	Chemo+Radio
TCGA-DX-A8BV	MFS	High	656	Chemo+Radio
TCGA-DX-AB3C	SS	Low	86	Chemo+Radio
TCGA-HB-A43Z	uLMS	High	1296	Chemo+Radio
TCGA-IE-A3OV	LMS	High	319	Chemo+Radio
TCGA-K1-A3PN	uLMS	Low	82	Chemo+Radio
TCGA-K1-A6RU	MFS	High	941	Chemo+Radio
TCGA-LI-A67I	MFS	High	202	Chemo+Radio
TCGA-MB-A5Y8	UPS	High	115	Chemo+Radio
TCGA-RN-AAAQ	MPNST	High	633	Chemo+Radio
TCGA-SG-A6Z4	UPS	High	275	Chemo+Radio
TCGA-SI-A71O	MPNST	High	365	Chemo+Radio
TCGA-SI-A71P	MPNST	High	94	Chemo+Radio
TCGA-X6-A7WC	LMS	High	905	Chemo+Radio
TCGA-X6-A8C2	UPS	High	778	Chemo+Radio
TCGA-X6-A8C4	UPS	High	593	Chemo+Radio
TCGA-X6-A8C6	MFS	High	906	Chemo+Radio
TCGA-KD-A5QU	uLMS	High	377	Chemotherapy
TCGA-DX-A7EN	LMS	Low	73	Chemotherapy
TCGA-KF-A41W	uLMS	High	383	Chemotherapy
TCGA-IW-A3M5	uLMS	High	549	Chemotherapy
TCGA-DX-A7EI	ddLPS	High	1909	Chemotherapy
TCGA-DX-A6BG	ddLPS	Low	1096	Chemotherapy
TCGA-FX-A48G	uLMS	High	473	Chemotherapy
TCGA-DX-A6B7	LMS	High	824	Chemotherapy
TCGA-X2-A95T	uLMS	High	103	Chemotherapy
TCGA-IF-A4AJ	LMS	Low	157	Chemotherapy
TCGA-DX-AB3B	SS	Low	82	Chemotherapy
TCGA-K1-A42X	uLMS	High	107	Chemotherapy
TCGA-IW-A3M4	uLMS	Low	48	Chemotherapy
TCGA-FX-A8OO	SS	Low	52	Chemotherapy
TCGA-IE-A4EH	uLMS	High	88	Chemotherapy
TCGA-IS-A3K7	uLMS	High	175	Chemotherapy
TCGA-FX-A3RE	LMS	High	427	Chemotherapy
TCGA-X9-A973	UPS	Low	96	Chemotherapy
TCGA-KD-A5QS	uLMS	High	483	Chemotherapy
TCGA-QQ-A5VB	LMS	High	409	Chemotherapy
TCGA-IS-A3KA	uLMS	High	710	Chemotherapy
TCGA-DX-AB2E	MFS	High	470	Chemotherapy
TCGA-JV-A5VE	uLMS	High	232	Chemotherapy
TCGA-HB-A3L4	uLMS	High	177	Chemotherapy
TCGA-DX-A6BA	LMS	High	266	Chemotherapy
TCGA-MO-A47P	ddLPS	Low	30	Chemotherapy
TCGA-DX-A3U6	ddLPS	Low	358	Chemotherapy
TCGA-IW-A3M6	uLMS	High	358	Chemotherapy
TCGA-JV-A75J	uLMS	Low	484	Chemotherapy
TCGA-DX-A3LU	ddLPS	Low	612	Chemotherapy
TCGA-DX-A8BH	UPS	High	972	Chemotherapy
TCGA-IE-A6BZ	UPS	High	396	Chemotherapy
TCGA-DX-A3UF	LMS	High	282	Chemotherapy
TCGA-3B-A9HI	ddLPS	High	811	Radiotherapy
TCGA-3B-A9HP	LMS	Low	114	Radiotherapy
TCGA-3B-A9HT	LMS	Low	312	Radiotherapy
TCGA-3B-A9HZ	LMS	Low	265	Radiotherapy
TCGA-DX-A3LT	ddLPS	Low	3085	Radiotherapy
TCGA-DX-A3U7	LMS	High	602	Radiotherapy
TCGA-DX-A3UC	LMS	Low	1181	Radiotherapy
TCGA-DX-A3UE	LMS	Low	90	Radiotherapy
TCGA-DX-A48L	LMS	Low	574	Radiotherapy
TCGA-DX-A6B8	LMS	High	277	Radiotherapy
TCGA-DX-A6YR	MFS	High	802	Radiotherapy
TCGA-DX-A6YS	MFS	High	1173	Radiotherapy
TCGA-DX-A6YZ	MFS	High	1193	Radiotherapy
TCGA-DX-A7EF	UPS	High	2110	Radiotherapy
TCGA-DX-A7EO	SS	Low	76	Radiotherapy
TCGA-DX-A7EQ	SS	Low	60	Radiotherapy
TCGA-DX-A8BG	MFS	High	1304	Radiotherapy
TCGA-DX-A8BJ	UPS	High	487	Radiotherapy
TCGA-DX-A8BK	UPS	High	992	Radiotherapy
TCGA-DX-A8BM	UPS	High	804	Radiotherapy
TCGA-DX-A8BN	UPS	High	726	Radiotherapy
TCGA-DX-A8BO	UPS	High	363	Radiotherapy
TCGA-DX-A8BR	UPS	High	707	Radiotherapy
TCGA-DX-A8BT	UPS	Low	234	Radiotherapy
TCGA-DX-A8BU	UPS	High	946	Radiotherapy
TCGA-DX-A8BV	MFS	High	656	Radiotherapy
TCGA-DX-AB2P	UPS	High	1275	Radiotherapy
TCGA-DX-AB2Q	UPS	High	1726	Radiotherapy
TCGA-DX-AB2S	MFS	Low	332	Radiotherapy
TCGA-DX-AB2V	MFS	High	1107	Radiotherapy
TCGA-DX-AB2W	UPS	High	706	Radiotherapy
TCGA-DX-AB32	MFS	High	238	Radiotherapy
TCGA-DX-AB3C	SS	Low	86	Radiotherapy
TCGA-HB-A2OT	UPS	High	275	Radiotherapy
TCGA-HB-A3YV	UPS	High	3198	Radiotherapy
TCGA-HB-A43Z	uLMS	High	1296	Radiotherapy
TCGA-HS-A5N7	LMS	Low	111	Radiotherapy
TCGA-HS-A5NA	uLMS	Low	196	Radiotherapy
TCGA-IE-A3OV	LMS	High	319	Radiotherapy
TCGA-K1-A6RU	MFS	High	941	Radiotherapy
TCGA-K1-A6RV	LMS	High	562	Radiotherapy
TCGA-LI-A67I	MFS	High	202	Radiotherapy
TCGA-LI-A9QH	UPS	High	648	Radiotherapy
TCGA-MB-A5Y8	UPS	High	115	Radiotherapy
TCGA-MB-A8JK	UPS	High	614	Radiotherapy
TCGA-MJ-A68J	MFS	Low	66	Radiotherapy
TCGA-QC-A6FX	UPS	High	1428	Radiotherapy
TCGA-QQ-A8VH	MPNST	High	334	Radiotherapy
TCGA-SG-A6Z4	UPS	High	275	Radiotherapy
TCGA-SG-A849	UPS	High	389	Radiotherapy
TCGA-SI-A71P	MPNST	High	94	Radiotherapy
TCGA-SI-AA8C	MPNST	High	712	Radiotherapy
TCGA-VT-A80G	UPS	High	712	Radiotherapy
TCGA-VT-AB3D	UPS	High	788	Radiotherapy
TCGA-X6-A7W8	MFS	High	794	Radiotherapy
TCGA-X6-A8C3	MFS	High	640	Radiotherapy
TCGA-X6-A8C4	UPS	High	593	Radiotherapy
TCGA-X6-A8C7	SS	Low	84	Radiotherapy
