# Supplementary material for: Unravelling homologous recombination repair deficiency and therapeutic opportunities in soft tissue and bone sarcoma
Source: EMBO Mol Med. 2023 Feb 13;15(4):e16863. doi: 10.15252/emmm.202216863 (PMC10086583; doi:10.15252/emmm.202216863)
Supplement: Supplementary file 6 — Source Data for Figure 2 [file EMMM-15-e16863-s004.zip › Fig2/Fig2E.xls]

## Sheet: Fig2E
HRDscore	Tumor_type	value
High	CRC	0.142857
Low	CRC	0.0783582
Low	DT	0
High	HGSOC	0.179487
High	LMS	0.24
Low	LMS	0.0714286
High	MFS	0.166667
Low	MFS	0
High	MPNST	0.142857
Low	MPNST	0
High	OS	0.380952
Low	OS	0.166667
Low	SS	0
High	TNBC	0.254545
Low	TNBC	0.162162
High	UPS	0.128205
Low	UPS	0.125
High	ddLPS	0.294118
Low	ddLPS	0.0666667
High	uLMS	0.105263
Low	uLMS	0
High	CRC	0.333333
Low	CRC	0.119403
Low	DT	0
High	HGSOC	0.179487
High	LMS	0.08
Low	LMS	0.166667
High	MFS	0.0555556
Low	MFS	0
High	MPNST	0.142857
Low	MPNST	0.333333
High	OS	0.206349
Low	OS	0
Low	SS	0
High	TNBC	0.309091
Low	TNBC	0.216216
High	UPS	0.0769231
Low	UPS	0.25
High	ddLPS	0.352941
Low	ddLPS	0.0333333
High	uLMS	0.0526316
Low	uLMS	0.1
High	CRC	0.0952381
Low	CRC	0.0820896
Low	DT	0
High	HGSOC	0.205128
High	LMS	0.2
Low	LMS	0.142857
High	MFS	0.111111
Low	MFS	0
High	MPNST	0.142857
Low	MPNST	0
High	OS	0.0634921
Low	OS	0.166667
Low	SS	0.1
High	TNBC	0.145455
Low	TNBC	0.135135
High	UPS	0.179487
Low	UPS	0
High	ddLPS	0.176471
Low	ddLPS	0.0333333
High	uLMS	0
Low	uLMS	0
High	CRC	0.0714286
Low	CRC	0.0708955
Low	DT	0
High	HGSOC	0.0769231
High	LMS	0.28
Low	LMS	0.0952381
High	MFS	0.111111
Low	MFS	0
High	MPNST	0.142857
Low	MPNST	0
High	OS	0.222222
Low	OS	0.333333
Low	SS	0
High	TNBC	0.0727273
Low	TNBC	0.108108
High	UPS	0.179487
Low	UPS	0.125
High	ddLPS	0.352941
Low	ddLPS	0.0666667
High	uLMS	0.0526316
Low	uLMS	0.1
High	CRC	0.0714286
Low	CRC	0.108209
Low	DT	0
High	HGSOC	0.102564
High	LMS	0.2
Low	LMS	0.309524
High	MFS	0.166667
Low	MFS	0.25
High	MPNST	0.285714
Low	MPNST	0.333333
High	OS	0.0952381
Low	OS	0
Low	SS	0
High	TNBC	0.127273
Low	TNBC	0.378378
High	UPS	0.307692
Low	UPS	0.125
High	ddLPS	0.470588
Low	ddLPS	0.1
High	uLMS	0.210526
Low	uLMS	0
High	CRC	0.0714286
Low	CRC	0.126866
Low	DT	0
High	HGSOC	0.102564
High	LMS	0.04
Low	LMS	0.0952381
High	MFS	0.111111
Low	MFS	0
High	MPNST	0.285714
Low	MPNST	0
High	OS	0.15873
Low	OS	0.166667
Low	SS	0
High	TNBC	0.254545
Low	TNBC	0.0810811
High	UPS	0.230769
Low	UPS	0.125
High	ddLPS	0.529412
Low	ddLPS	0.0333333
High	uLMS	0.157895
Low	uLMS	0
High	CRC	0.333333
Low	CRC	0.242537
Low	DT	0
High	HGSOC	0.205128
High	LMS	0.28
Low	LMS	0.190476
High	MFS	0.222222
Low	MFS	0
High	MPNST	0.142857
Low	MPNST	0.333333
High	OS	0.269841
Low	OS	0
Low	SS	0
High	TNBC	0.2
Low	TNBC	0.243243
High	UPS	0.307692
Low	UPS	0.125
High	ddLPS	0.352941
Low	ddLPS	0.0666667
High	uLMS	0.210526
Low	uLMS	0.1
High	CRC	0.119048
Low	CRC	0.201493
Low	DT	0
High	HGSOC	0.205128
High	LMS	0.2
Low	LMS	0.190476
High	MFS	0.111111
Low	MFS	0.25
High	MPNST	0.142857
Low	MPNST	0
High	OS	0.349206
Low	OS	0.166667
Low	SS	0
High	TNBC	0.145455
Low	TNBC	0.216216
High	UPS	0.179487
Low	UPS	0.25
High	ddLPS	0.0588235
Low	ddLPS	0.1
High	uLMS	0.315789
Low	uLMS	0
High	CRC	0.190476
Low	CRC	0.171642
Low	DT	0
High	HGSOC	0.0769231
High	LMS	0.16
Low	LMS	0.047619
High	MFS	0.277778
Low	MFS	0
High	MPNST	0.142857
Low	MPNST	0
High	OS	0.174603
Low	OS	0.166667
Low	SS	0
High	TNBC	0.145455
Low	TNBC	0.108108
High	UPS	0.230769
Low	UPS	0
High	ddLPS	0.411765
Low	ddLPS	0.0666667
High	uLMS	0.105263
Low	uLMS	0.1
High	CRC	0.166667
Low	CRC	0.13806
Low	DT	0
High	HGSOC	0.153846
High	LMS	0.08
Low	LMS	0.119048
High	MFS	0.0555556
Low	MFS	0
High	MPNST	0
Low	MPNST	0
High	OS	0.126984
Low	OS	0.333333
Low	SS	0.1
High	TNBC	0.236364
Low	TNBC	0.189189
High	UPS	0.0512821
Low	UPS	0.25
High	ddLPS	0.117647
Low	ddLPS	0.0666667
High	uLMS	0
Low	uLMS	0
High	CRC	0.166667
Low	CRC	0.179104
Low	DT	0
High	HGSOC	0.230769
High	LMS	0.12
Low	LMS	0.119048
High	MFS	0.0555556
Low	MFS	0
High	MPNST	0.142857
Low	MPNST	0
High	OS	0.15873
Low	OS	0
Low	SS	0.1
High	TNBC	0.2
Low	TNBC	0.108108
High	UPS	0.0512821
Low	UPS	0.25
High	ddLPS	0.0588235
Low	ddLPS	0
High	uLMS	0.0526316
Low	uLMS	0.1
High	CRC	0.214286
Low	CRC	0.201493
Low	DT	0
High	HGSOC	0.205128
High	LMS	0.16
Low	LMS	0.142857
High	MFS	0.222222
Low	MFS	0
High	MPNST	0.428571
Low	MPNST	0.333333
High	OS	0.206349
Low	OS	0.166667
Low	SS	0
High	TNBC	0.127273
Low	TNBC	0.189189
High	UPS	0.205128
Low	UPS	0.125
High	ddLPS	0.411765
Low	ddLPS	0.166667
High	uLMS	0.105263
Low	uLMS	0
High	CRC	0.452381
Low	CRC	0.425373
Low	DT	0
High	HGSOC	0.102564
High	LMS	0.12
Low	LMS	0.0952381
High	MFS	0.0555556
Low	MFS	0
High	MPNST	0.142857
Low	MPNST	0
High	OS	0.15873
Low	OS	0.333333
Low	SS	0.1
High	TNBC	0.163636
Low	TNBC	0.135135
High	UPS	0.0512821
Low	UPS	0.25
High	ddLPS	0.0588235
Low	ddLPS	0.133333
High	uLMS	0
Low	uLMS	0
High	CRC	0.333333
Low	CRC	0.186567
Low	DT	0
High	HGSOC	0.128205
High	LMS	0.32
Low	LMS	0.238095
High	MFS	0.333333
Low	MFS	0
High	MPNST	0.285714
Low	MPNST	0
High	OS	0.428571
Low	OS	0.166667
Low	SS	0
High	TNBC	0.236364
Low	TNBC	0.189189
High	UPS	0.179487
Low	UPS	0.125
High	ddLPS	0.176471
Low	ddLPS	0.1
High	uLMS	0.105263
Low	uLMS	0.2
High	CRC	0.0952381
Low	CRC	0.164179
Low	DT	0
High	HGSOC	0.205128
High	LMS	0.32
Low	LMS	0.261905
High	MFS	0.166667
Low	MFS	0
High	MPNST	0.285714
Low	MPNST	0.333333
High	OS	0.269841
Low	OS	0.333333
Low	SS	0
High	TNBC	0.163636
Low	TNBC	0.189189
High	UPS	0.179487
Low	UPS	0.125
High	ddLPS	0.235294
Low	ddLPS	0.133333
High	uLMS	0.210526
Low	uLMS	0.1
High	CRC	0.238095
Low	CRC	0.16791
Low	DT	0
High	HGSOC	0.128205
High	LMS	0.24
Low	LMS	0.0952381
High	MFS	0.111111
Low	MFS	0
High	MPNST	0.428571
Low	MPNST	0
High	OS	0.174603
Low	OS	0.166667
Low	SS	0
High	TNBC	0.127273
Low	TNBC	0.0810811
High	UPS	0.102564
Low	UPS	0
High	ddLPS	0.352941
Low	ddLPS	0.0333333
High	uLMS	0.0526316
Low	uLMS	0
High	CRC	0.142857
Low	CRC	0.0597015
Low	DT	0
High	HGSOC	0.0769231
High	LMS	0.08
Low	LMS	0.0714286
High	MFS	0.166667
Low	MFS	0
High	MPNST	0.142857
Low	MPNST	0
High	OS	0.206349
Low	OS	0.166667
Low	SS	0
High	TNBC	0.163636
Low	TNBC	0.162162
High	UPS	0.179487
Low	UPS	0.125
High	ddLPS	0.294118
Low	ddLPS	0.0333333
High	uLMS	0.0526316
Low	uLMS	0
High	CRC	0.0714286
Low	CRC	0.182836
Low	DT	0
High	HGSOC	0.128205
High	LMS	0.16
Low	LMS	0.238095
High	MFS	0.277778
Low	MFS	0
High	MPNST	0.142857
Low	MPNST	0
High	OS	0.238095
Low	OS	0.166667
Low	SS	0
High	TNBC	0.309091
Low	TNBC	0.27027
High	UPS	0.230769
Low	UPS	0.125
High	ddLPS	0.411765
Low	ddLPS	0.1
High	uLMS	0.210526
Low	uLMS	0
High	CRC	0.547619
Low	CRC	0.276119
Low	DT	0
High	HGSOC	0.0769231
High	LMS	0.28
Low	LMS	0.190476
High	MFS	0.444444
Low	MFS	0.25
High	MPNST	0
Low	MPNST	0
High	OS	0.333333
Low	OS	0.166667
Low	SS	0
High	TNBC	0.254545
Low	TNBC	0.324324
High	UPS	0.333333
Low	UPS	0.25
High	ddLPS	0.588235
Low	ddLPS	0.0666667
High	uLMS	0.105263
Low	uLMS	0
High	CRC	0.380952
Low	CRC	0.287313
Low	DT	0
High	HGSOC	0.230769
High	LMS	0.4
Low	LMS	0.404762
High	MFS	0.166667
Low	MFS	0
High	MPNST	0.428571
Low	MPNST	0.333333
High	OS	0.444444
Low	OS	0.166667
Low	SS	0
High	TNBC	0.436364
Low	TNBC	0.27027
High	UPS	0.282051
Low	UPS	0.25
High	ddLPS	0.529412
Low	ddLPS	0.133333
High	uLMS	0.315789
Low	uLMS	0
High	CRC	0.47619
Low	CRC	0.268657
Low	DT	0
High	HGSOC	0.230769
High	LMS	0.52
Low	LMS	0.309524
High	MFS	0.444444
Low	MFS	0
High	MPNST	0.142857
Low	MPNST	0
High	OS	0.52381
Low	OS	0.5
Low	SS	0
High	TNBC	0.345455
Low	TNBC	0.351351
High	UPS	0.307692
Low	UPS	0.25
High	ddLPS	0.588235
Low	ddLPS	0.133333
High	uLMS	0.210526
Low	uLMS	0.1
High	CRC	0.357143
Low	CRC	0.257463
Low	DT	0
High	HGSOC	0.0512821
High	LMS	0.28
Low	LMS	0.333333
High	MFS	0.222222
Low	MFS	0.25
High	MPNST	0
Low	MPNST	0
High	OS	0.349206
Low	OS	0.5
Low	SS	0
High	TNBC	0.327273
Low	TNBC	0.27027
High	UPS	0.358974
Low	UPS	0.25
High	ddLPS	0.411765
Low	ddLPS	0.166667
High	uLMS	0.263158
Low	uLMS	0.1
