# Supplementary material for: Unravelling homologous recombination repair deficiency and therapeutic opportunities in soft tissue and bone sarcoma
Source: EMBO Mol Med. 2023 Feb 13;15(4):e16863. doi: 10.15252/emmm.202216863 (PMC10086583; doi:10.15252/emmm.202216863)
Supplement: Supplementary file 6 — Source Data for Figure 2 [file EMMM-15-e16863-s004.zip › Fig2/Fig2P.xls]

## Sheet: Fig2P
signature	tumor	norm(size)	percentage(color)
SBS1	LMS	4.23096	0.350847
SBS1	MFS	4.23435	0.319435
SBS1	MPNST	3.0825	0.1269
SBS1	SS	4.0083	0.3617
SBS1	UPS	3.85788	0.261469
SBS1	ddLPS	4.03894	0.451133
SBS1	uLMS	4.07826	0.489581
SBS11	LMS	0.154815	0.000111111
SBS11	MFS	0.540677	0.000608696
SBS11	MPNST	0	0
SBS11	SS	0	0
SBS11	UPS	0.137977	9.38e-05
SBS11	ddLPS	0.10251	6.67e-05
SBS11	uLMS	0	0
SBS12	LMS	1.15363	0.00323611
SBS12	MFS	3.52691	0.00365217
SBS12	MPNST	2.26904	0.0013
SBS12	SS	3.37276	0.0376
SBS12	UPS	2.97314	0.009125
SBS12	ddLPS	0.885389	0.00464444
SBS12	uLMS	0.634545	0.000354839
SBS15	LMS	1.28642	0.0211806
SBS15	MFS	3.79817	0.038913
SBS15	MPNST	2.06411	0.02
SBS15	SS	2.66367	0.0124
SBS15	UPS	2.91527	0.0384688
SBS15	ddLPS	1.06496	0.0088
SBS15	uLMS	0.148979	0.000322581
SBS19	LMS	0.405717	0.00075
SBS19	MFS	0.512565	0.00386957
SBS19	MPNST	0	0
SBS19	SS	0	0
SBS19	UPS	0.691636	0.00028125
SBS19	ddLPS	0.105296	0.000155556
SBS19	uLMS	0.0811924	3.23e-05
SBS23	LMS	0.715028	0.00140278
SBS23	MFS	0.879012	0.001
SBS23	MPNST	1.33248	0.0021
SBS23	SS	0	0
SBS23	UPS	0.447466	0.00053125
SBS23	ddLPS	0.414053	0.00124444
SBS23	uLMS	0.150775	9.68e-05
SBS24	LMS	0.487816	0.0139306
SBS24	MFS	3.3746	0.0818696
SBS24	MPNST	0	0
SBS24	SS	0.319827	0.0002
SBS24	UPS	0.448602	0.0014375
SBS24	ddLPS	0.11818	8.89e-05
SBS24	uLMS	0.359031	0.0232258
SBS25	LMS	0.131618	6.94e-05
SBS25	MFS	0	0
SBS25	MPNST	0.743354	0.0002
SBS25	SS	0	0
SBS25	UPS	0.147553	0.000125
SBS25	ddLPS	0.0932222	2.22e-05
SBS25	uLMS	0.413564	0.00145161
SBS26	LMS	3.96427	0.124028
SBS26	MFS	7.09244	0.235174
SBS26	MPNST	5.04003	0.0964
SBS26	SS	7.06759	0.2251
SBS26	UPS	5.37823	0.198719
SBS26	ddLPS	3.4671	0.125267
SBS26	uLMS	1.72785	0.045
SBS29	LMS	0.222884	2.78e-05
SBS29	MFS	2.4817	0.0155652
SBS29	MPNST	0	0
SBS29	SS	0.372973	0.0001
SBS29	UPS	0.0756167	3.13e-05
SBS29	ddLPS	0	0
SBS29	uLMS	0.236863	0.0100323
SBS3	LMS	7.18619	0.0790833
SBS3	MFS	13.0768	0.0586087
SBS3	MPNST	12.2769	0.0428
SBS3	SS	7.20429	0.0544
SBS3	UPS	10.5711	0.0611875
SBS3	ddLPS	5.27506	0.0544889
SBS3	uLMS	4.83607	0.0676129
SBS30	LMS	0.696562	0.00170833
SBS30	MFS	0.946212	0.000695652
SBS30	MPNST	1.37759	0.0013
SBS30	SS	2.04822	0.0013
SBS30	UPS	0.636803	0.002625
SBS30	ddLPS	0.317729	0.000311111
SBS30	uLMS	0.0873225	0.000258065
SBS31	LMS	0.241637	0.000916667
SBS31	MFS	0.584318	0.000173913
SBS31	MPNST	0.2795	0.0001
SBS31	SS	0	0
SBS31	UPS	0.350746	0.0003125
SBS31	ddLPS	0.0783137	2.22e-05
SBS31	uLMS	0.139014	0.000129032
SBS32	LMS	0.225499	0.000138889
SBS32	MFS	0.182297	4.35e-05
SBS32	MPNST	0	0
SBS32	SS	0	0
SBS32	UPS	0.0902805	3.13e-05
SBS32	ddLPS	0	0
SBS32	uLMS	0	0
SBS35	LMS	0	0
SBS35	MFS	0	0
SBS35	MPNST	0.651192	0.0002
SBS35	SS	0	0
SBS35	UPS	0	0
SBS35	ddLPS	0	0
SBS35	uLMS	0	0
SBS37	LMS	1.39023	0.00176389
SBS37	MFS	3.56013	0.00482609
SBS37	MPNST	0	0
SBS37	SS	0.967012	0.0002
SBS37	UPS	1.91338	0.00190625
SBS37	ddLPS	1.03198	0.0058
SBS37	uLMS	0.418521	0.000290323
SBS39	LMS	1.73216	0.0101528
SBS39	MFS	2.39813	0.0144783
SBS39	MPNST	4.10856	0.0016
SBS39	SS	2.55428	0.0043
SBS39	UPS	2.41121	0.0166875
SBS39	ddLPS	1.46343	0.0111778
SBS39	uLMS	1.17385	0.00280645
SBS4	LMS	0.303586	0.00170833
SBS4	MFS	0.430718	0.0113478
SBS4	MPNST	1.27342	0.0096
SBS4	SS	1.15449	0.0019
SBS4	UPS	0.716414	0.00146875
SBS4	ddLPS	0.226508	0.000488889
SBS4	uLMS	0.414942	0.00235484
SBS40	LMS	5.04954	0.00990278
SBS40	MFS	4.96277	0.00708696
SBS40	MPNST	5.01216	0.0141
SBS40	SS	5.38276	0.0241
SBS40	UPS	7.1242	0.00575
SBS40	ddLPS	3.70289	0.00711111
SBS40	uLMS	3.00862	0.0135161
SBS42	LMS	0.165681	6.94e-05
SBS42	MFS	0.148658	4.35e-05
SBS42	MPNST	0	0
SBS42	SS	0	0
SBS42	UPS	0.394587	0.0004375
SBS42	ddLPS	0.154735	0.0002
SBS42	uLMS	0	0
SBS44	LMS	0.0771569	2.78e-05
SBS44	MFS	0	0
SBS44	MPNST	0	0
SBS44	SS	0	0
SBS44	UPS	0	0
SBS44	ddLPS	0.0411888	2.22e-05
SBS44	uLMS	0	0
SBS5	LMS	26	0.823514
SBS5	MFS	26	0.619043
SBS5	MPNST	26	0.7929
SBS5	SS	26	0.7579
SBS5	UPS	26	0.75175
SBS5	ddLPS	26	0.866111
SBS5	uLMS	26	0.941871
SBS6	LMS	4.29166	0.117944
SBS6	MFS	6.36974	0.135783
SBS6	MPNST	5.42213	0.1103
SBS6	SS	7.12371	0.2008
SBS6	UPS	5.34773	0.132281
SBS6	ddLPS	3.02974	0.0902667
SBS6	uLMS	2.25993	0.0235484
SBS7a	LMS	0.128889	0.0138194
SBS7a	MFS	1.97265	0.0434783
SBS7a	MPNST	2.06759	0.0999
SBS7a	SS	0	0
SBS7a	UPS	0	0
SBS7a	ddLPS	0	0
SBS7a	uLMS	0	0
SBS7b	LMS	0.507404	0.00101389
SBS7b	MFS	2.91242	0.0286957
SBS7b	MPNST	2.77895	0.0517
SBS7b	SS	0.469194	0.0001
SBS7b	UPS	4.27149	0.0318437
SBS7b	ddLPS	0.194387	0.0022
SBS7b	uLMS	0.0781442	9.68e-05
SBS8	LMS	0.307232	9.72e-05
SBS8	MFS	0.608256	0.000173913
SBS8	MPNST	0	0
SBS8	SS	0	0
SBS8	UPS	0.104544	0.00528125
SBS8	ddLPS	0.0897477	2.22e-05
SBS8	uLMS	0.500112	0.00209677
SBS84	LMS	0.194136	0.000152778
SBS84	MFS	0.382325	0.000130435
SBS84	MPNST	0	0
SBS84	SS	0	0
SBS84	UPS	0.124972	3.13e-05
SBS84	ddLPS	0.0690781	2.22e-05
SBS84	uLMS	0.0815487	3.23e-05
SBS87	LMS	6.84723	0.381194
SBS87	MFS	7.10522	0.272522
SBS87	MPNST	5.53876	0.3205
SBS87	SS	7.11323	0.2784
SBS87	UPS	6.91731	0.435563
SBS87	ddLPS	7.01404	0.3488
SBS87	uLMS	7.01869	0.411839
SBS89	LMS	6.20634	0.356514
SBS89	MFS	10.2726	0.49313
SBS89	MPNST	8.71811	0.2957
SBS89	SS	10.9127	0.5782
SBS89	UPS	8.2782	0.427656
SBS89	ddLPS	4.86115	0.348267
SBS89	uLMS	3.70043	0.254161
SBS9	LMS	0.0848195	2.78e-05
SBS9	MFS	0	0
SBS9	MPNST	0	0
SBS9	SS	0.465209	0.0002
SBS9	UPS	0.190717	6.25e-05
SBS9	ddLPS	0	0
SBS9	uLMS	0	0
