# Supplementary material for: Unravelling homologous recombination repair deficiency and therapeutic opportunities in soft tissue and bone sarcoma
Source: EMBO Mol Med. 2023 Feb 13;15(4):e16863. doi: 10.15252/emmm.202216863 (PMC10086583; doi:10.15252/emmm.202216863)
Supplement: Supplementary file 6 — Source Data for Figure 2 [file EMMM-15-e16863-s004.zip › Fig2/Fig2F.xls]

## Sheet: Fig2F
File Name	Case ID	Tumor_type	HRD32	patient_path	patient_total_gains
TCGA-SARC.bdabad1e-ef72-421f-81dd-d073e9b0ee1d.ascat2.allelic_specific.seg.txt	TCGA-WK-A8XT	SS	Low	TCGA-SARC.bdabad1e-ef72-421f-81dd-d073e9b0ee1d.ascat2.allelic_specific.seg.txt	13
TCGA-SARC.c8409e1e-e721-4d28-ab10-cf6a7a529e00.ascat2.allelic_specific.seg.txt	TCGA-IE-A4EJ	UPS	High	TCGA-SARC.c8409e1e-e721-4d28-ab10-cf6a7a529e00.ascat2.allelic_specific.seg.txt	551
TCGA-SARC.26e12bdc-5d33-40f6-ae06-34c4e8adc5d6.ascat2.allelic_specific.seg.txt	TCGA-DX-A6YV	MFS	High	TCGA-SARC.26e12bdc-5d33-40f6-ae06-34c4e8adc5d6.ascat2.allelic_specific.seg.txt	280
TCGA-SARC.7f417787-01ec-4cdc-aa67-a833c3fcebcb.ascat2.allelic_specific.seg.txt	TCGA-SG-A6Z7	ddLPS	High	TCGA-SARC.7f417787-01ec-4cdc-aa67-a833c3fcebcb.ascat2.allelic_specific.seg.txt	1707
TCGA-SARC.a5352888-9ed9-4264-ae02-a1ad3e3b20f4.ascat2.allelic_specific.seg.txt	TCGA-X6-A7WD	LMS	High	TCGA-SARC.a5352888-9ed9-4264-ae02-a1ad3e3b20f4.ascat2.allelic_specific.seg.txt	339
TCGA-SARC.17009a70-61f1-4363-ab21-9b6efd972d97.ascat2.allelic_specific.seg.txt	TCGA-JV-A5VE	uLMS	High	TCGA-SARC.17009a70-61f1-4363-ab21-9b6efd972d97.ascat2.allelic_specific.seg.txt	96
TCGA-SARC.5ee66c48-47f1-4733-8a41-a57aeadc6d07.ascat2.allelic_specific.seg.txt	TCGA-HS-A5N8	uLMS	High	TCGA-SARC.5ee66c48-47f1-4733-8a41-a57aeadc6d07.ascat2.allelic_specific.seg.txt	244
TCGA-SARC.7eaea461-c841-494b-ad9f-0ccc9bbddd44.ascat2.allelic_specific.seg.txt	TCGA-DX-AB2G	ddLPS	Low	TCGA-SARC.7eaea461-c841-494b-ad9f-0ccc9bbddd44.ascat2.allelic_specific.seg.txt	2916
TCGA-SARC.9cfb2cf6-b678-4ca9-94f9-be9ee84873ca.ascat2.allelic_specific.seg.txt	TCGA-MJ-A68H	LMS	Low	TCGA-SARC.9cfb2cf6-b678-4ca9-94f9-be9ee84873ca.ascat2.allelic_specific.seg.txt	244
TCGA-SARC.d018b579-f3b9-4f35-819e-5506f2b1e849.ascat2.allelic_specific.seg.txt	TCGA-LI-A9QH	UPS	High	TCGA-SARC.d018b579-f3b9-4f35-819e-5506f2b1e849.ascat2.allelic_specific.seg.txt	598
TCGA-SARC.bfae7468-70d5-4411-aa91-d05c8663a567.ascat2.allelic_specific.seg.txt	TCGA-DX-A7EI	ddLPS	High	TCGA-SARC.bfae7468-70d5-4411-aa91-d05c8663a567.ascat2.allelic_specific.seg.txt	1900
TCGA-SARC.9273d715-6ef2-4151-a9c4-dc536c3640fd.ascat2.allelic_specific.seg.txt	TCGA-DX-AB3C	SS	Low	TCGA-SARC.9273d715-6ef2-4151-a9c4-dc536c3640fd.ascat2.allelic_specific.seg.txt	44
TCGA-SARC.47e3b38e-8036-4bf9-be8d-955262c40b85.ascat2.allelic_specific.seg.txt	TCGA-WK-A8XO	ddLPS	Low	TCGA-SARC.47e3b38e-8036-4bf9-be8d-955262c40b85.ascat2.allelic_specific.seg.txt	1782
TCGA-SARC.3b2dc5c2-f7ae-461c-ac26-7a45de2258da.ascat2.allelic_specific.seg.txt	TCGA-FX-A3NK	ddLPS	Low	TCGA-SARC.3b2dc5c2-f7ae-461c-ac26-7a45de2258da.ascat2.allelic_specific.seg.txt	1571
TCGA-SARC.304740e1-40b7-42df-a7c2-e2c8f2bff20d.ascat2.allelic_specific.seg.txt	TCGA-DX-A7EO	SS	Low	TCGA-SARC.304740e1-40b7-42df-a7c2-e2c8f2bff20d.ascat2.allelic_specific.seg.txt	53
TCGA-SARC.a25f21a5-c22a-429e-b0d1-a7c35339c5f7.ascat2.allelic_specific.seg.txt	TCGA-PC-A5DL	LMS	Low	TCGA-SARC.a25f21a5-c22a-429e-b0d1-a7c35339c5f7.ascat2.allelic_specific.seg.txt	208
TCGA-SARC.57a669c7-179f-4c39-90a9-e169b95bcb13.ascat2.allelic_specific.seg.txt	TCGA-SI-A71O	MPNST	High	TCGA-SARC.57a669c7-179f-4c39-90a9-e169b95bcb13.ascat2.allelic_specific.seg.txt	171
TCGA-SARC.f688fae7-a29c-4e17-9f9f-57c6bb09b305.ascat2.allelic_specific.seg.txt	TCGA-SI-A71O	MPNST	High	TCGA-SARC.f688fae7-a29c-4e17-9f9f-57c6bb09b305.ascat2.allelic_specific.seg.txt	1214
TCGA-SARC.140914c0-8754-4a22-8852-7818697a5d4d.ascat2.allelic_specific.seg.txt	TCGA-DX-A8BJ	UPS	High	TCGA-SARC.140914c0-8754-4a22-8852-7818697a5d4d.ascat2.allelic_specific.seg.txt	438
TCGA-SARC.18813cf6-aec9-47b8-8864-447f32f66a42.ascat2.allelic_specific.seg.txt	TCGA-DX-A8BP	UPS	High	TCGA-SARC.18813cf6-aec9-47b8-8864-447f32f66a42.ascat2.allelic_specific.seg.txt	126
TCGA-SARC.0e1347f9-53a6-4608-9da5-ce4934c8cdfb.ascat2.allelic_specific.seg.txt	TCGA-DX-AB2F	ddLPS	High	TCGA-SARC.0e1347f9-53a6-4608-9da5-ce4934c8cdfb.ascat2.allelic_specific.seg.txt	3626
TCGA-SARC.71811cfc-2ce8-4774-947f-8bb0d312de0b.ascat2.allelic_specific.seg.txt	TCGA-3B-A9HR	LMS	High	TCGA-SARC.71811cfc-2ce8-4774-947f-8bb0d312de0b.ascat2.allelic_specific.seg.txt	360
TCGA-SARC.9a9ec4ee-7535-4c73-8db6-adf3a7aa9828.ascat2.allelic_specific.seg.txt	TCGA-DX-A7EN	LMS	Low	TCGA-SARC.9a9ec4ee-7535-4c73-8db6-adf3a7aa9828.ascat2.allelic_specific.seg.txt	35
TCGA-SARC.7fc7841f-2ccc-4dde-9e6d-312594747fc0.ascat2.allelic_specific.seg.txt	TCGA-FX-A2QS	ddLPS	High	TCGA-SARC.7fc7841f-2ccc-4dde-9e6d-312594747fc0.ascat2.allelic_specific.seg.txt	2670
TCGA-SARC.c472c3bf-5fb6-4790-9c62-eea1e1914696.ascat2.allelic_specific.seg.txt	TCGA-FX-A3RE	LMS	High	TCGA-SARC.c472c3bf-5fb6-4790-9c62-eea1e1914696.ascat2.allelic_specific.seg.txt	403
TCGA-SARC.980b26cd-21a6-4517-826c-71f21874bfb1.ascat2.allelic_specific.seg.txt	TCGA-QQ-A5VA	ddLPS	High	TCGA-SARC.980b26cd-21a6-4517-826c-71f21874bfb1.ascat2.allelic_specific.seg.txt	861
TCGA-SARC.1d4a6c85-0b83-4b48-be42-7e78ada2c3a4.ascat2.allelic_specific.seg.txt	TCGA-QQ-A5VD	LMS	Low	TCGA-SARC.1d4a6c85-0b83-4b48-be42-7e78ada2c3a4.ascat2.allelic_specific.seg.txt	41
TCGA-SARC.6af033f7-10e9-4692-b0bf-4c54e6e23e88.ascat2.allelic_specific.seg.txt	TCGA-3B-A9HO	ddLPS	Low	TCGA-SARC.6af033f7-10e9-4692-b0bf-4c54e6e23e88.ascat2.allelic_specific.seg.txt	3140
TCGA-SARC.3f50fa02-5bd6-44e2-86db-fec0ea239f53.ascat2.allelic_specific.seg.txt	TCGA-DX-A8BU	UPS	High	TCGA-SARC.3f50fa02-5bd6-44e2-86db-fec0ea239f53.ascat2.allelic_specific.seg.txt	917
TCGA-SARC.6d9b69bf-e5fc-4383-a63f-5d193a02d694.ascat2.allelic_specific.seg.txt	TCGA-DX-A6YX	MFS	High	TCGA-SARC.6d9b69bf-e5fc-4383-a63f-5d193a02d694.ascat2.allelic_specific.seg.txt	433
TCGA-SARC.9300d721-8573-4193-bf6f-3992909e4598.ascat2.allelic_specific.seg.txt	TCGA-DX-A8BX	UPS	Low	TCGA-SARC.9300d721-8573-4193-bf6f-3992909e4598.ascat2.allelic_specific.seg.txt	215
TCGA-SARC.5c98c4ff-d346-44c5-9908-7452359c5396.ascat2.allelic_specific.seg.txt	TCGA-DX-A48L	LMS	Low	TCGA-SARC.5c98c4ff-d346-44c5-9908-7452359c5396.ascat2.allelic_specific.seg.txt	543
TCGA-SARC.026035e0-8d0d-489d-993a-470999d6a522.ascat2.allelic_specific.seg.txt	TCGA-DX-A8BZ	LMS	Low	TCGA-SARC.026035e0-8d0d-489d-993a-470999d6a522.ascat2.allelic_specific.seg.txt	54
TCGA-SARC.051411d6-149b-4a3c-90db-3632fca27ff2.ascat2.allelic_specific.seg.txt	TCGA-VT-AB3D	UPS	High	TCGA-SARC.051411d6-149b-4a3c-90db-3632fca27ff2.ascat2.allelic_specific.seg.txt	666
TCGA-SARC.a139efd7-21fd-44dc-8355-023e36b2914a.ascat2.allelic_specific.seg.txt	TCGA-DX-AB2S	MFS	Low	TCGA-SARC.a139efd7-21fd-44dc-8355-023e36b2914a.ascat2.allelic_specific.seg.txt	314
TCGA-SARC.d5407aa9-65ec-40e1-8d00-2957ce7fb345.ascat2.allelic_specific.seg.txt	TCGA-DX-AB2O	UPS	High	TCGA-SARC.d5407aa9-65ec-40e1-8d00-2957ce7fb345.ascat2.allelic_specific.seg.txt	1127
TCGA-SARC.284d8290-3263-4d8b-bb32-ba0c834cddf9.ascat2.allelic_specific.seg.txt	TCGA-MO-A47P	ddLPS	Low	TCGA-SARC.284d8290-3263-4d8b-bb32-ba0c834cddf9.ascat2.allelic_specific.seg.txt	19
TCGA-SARC.08d96eb0-8653-4776-966e-d14e1956d4a7.ascat2.allelic_specific.seg.txt	TCGA-DX-A23T	ddLPS	Low	TCGA-SARC.08d96eb0-8653-4776-966e-d14e1956d4a7.ascat2.allelic_specific.seg.txt	596
TCGA-SARC.11d773f1-8bf0-4752-8a04-015cda55fce3.ascat2.allelic_specific.seg.txt	TCGA-X6-A7WA	LMS	Low	TCGA-SARC.11d773f1-8bf0-4752-8a04-015cda55fce3.ascat2.allelic_specific.seg.txt	28
TCGA-SARC.e4d80a22-abac-4fcd-9cdf-7aac483f2654.ascat2.allelic_specific.seg.txt	TCGA-DX-A6B7	LMS	High	TCGA-SARC.e4d80a22-abac-4fcd-9cdf-7aac483f2654.ascat2.allelic_specific.seg.txt	820
TCGA-SARC.8db18a9d-5512-4077-9de4-0bf796013023.ascat2.allelic_specific.seg.txt	TCGA-Z4-A8JB	DT	Low	TCGA-SARC.8db18a9d-5512-4077-9de4-0bf796013023.ascat2.allelic_specific.seg.txt	27
TCGA-SARC.d10089cb-3b30-4e1f-a08d-b6a4b4134d18.ascat2.allelic_specific.seg.txt	TCGA-DX-A1KX	ddLPS	High	TCGA-SARC.d10089cb-3b30-4e1f-a08d-b6a4b4134d18.ascat2.allelic_specific.seg.txt	2062
TCGA-SARC.7603be2c-0856-4a97-a31c-9379708a0707.ascat2.allelic_specific.seg.txt	TCGA-DX-AB35	ddLPS	High	TCGA-SARC.7603be2c-0856-4a97-a31c-9379708a0707.ascat2.allelic_specific.seg.txt	1460
TCGA-SARC.9193b317-bee4-4bd0-a23b-84556468c859.ascat2.allelic_specific.seg.txt	TCGA-K1-A3PO	LMS	Low	TCGA-SARC.9193b317-bee4-4bd0-a23b-84556468c859.ascat2.allelic_specific.seg.txt	18
TCGA-SARC.8e3731a9-16af-446f-9657-2390839f3986.ascat2.allelic_specific.seg.txt	TCGA-IW-A3M5	uLMS	High	TCGA-SARC.8e3731a9-16af-446f-9657-2390839f3986.ascat2.allelic_specific.seg.txt	531
TCGA-SARC.4a64833d-52b2-4e4e-a7a7-500777415ac7.ascat2.allelic_specific.seg.txt	TCGA-QQ-A5VC	LMS	High	TCGA-SARC.4a64833d-52b2-4e4e-a7a7-500777415ac7.ascat2.allelic_specific.seg.txt	562
TCGA-SARC.f881ef1d-d495-4bce-975a-f468c2c31e9b.ascat2.allelic_specific.seg.txt	TCGA-DX-AB2W	UPS	High	TCGA-SARC.f881ef1d-d495-4bce-975a-f468c2c31e9b.ascat2.allelic_specific.seg.txt	639
TCGA-SARC.673d65c1-c227-4c93-bc47-81bc18597422.ascat2.allelic_specific.seg.txt	TCGA-FX-A48G	uLMS	High	TCGA-SARC.673d65c1-c227-4c93-bc47-81bc18597422.ascat2.allelic_specific.seg.txt	450
TCGA-SARC.c741954e-5f29-4345-829d-c00ff3b5480a.ascat2.allelic_specific.seg.txt	TCGA-Z4-AAPG	UPS	High	TCGA-SARC.c741954e-5f29-4345-829d-c00ff3b5480a.ascat2.allelic_specific.seg.txt	371
TCGA-SARC.680e0a8b-7b01-4327-8daa-0cd32c425e4c.ascat2.allelic_specific.seg.txt	TCGA-DX-A48J	LMS	Low	TCGA-SARC.680e0a8b-7b01-4327-8daa-0cd32c425e4c.ascat2.allelic_specific.seg.txt	140
TCGA-SARC.e1c27d9f-6f7b-41bf-bac2-c7ec78680af7.ascat2.allelic_specific.seg.txt	TCGA-Z4-A9VC	ddLPS	Low	TCGA-SARC.e1c27d9f-6f7b-41bf-bac2-c7ec78680af7.ascat2.allelic_specific.seg.txt	60
TCGA-SARC.1e058aff-8fe8-44b1-b0b0-57e08610e8c7.ascat2.allelic_specific.seg.txt	TCGA-K1-A3PN	uLMS	Low	TCGA-SARC.1e058aff-8fe8-44b1-b0b0-57e08610e8c7.ascat2.allelic_specific.seg.txt	42
TCGA-SARC.1e1caf9c-70f1-4184-8ee2-871bd9ac81dc.ascat2.allelic_specific.seg.txt	TCGA-K1-A3PN	uLMS	Low	TCGA-SARC.1e1caf9c-70f1-4184-8ee2-871bd9ac81dc.ascat2.allelic_specific.seg.txt	245
TCGA-SARC.ef10e964-4667-4d5a-82b2-2844b2ece1a9.ascat2.allelic_specific.seg.txt	TCGA-QQ-A8VD	DT	Low	TCGA-SARC.ef10e964-4667-4d5a-82b2-2844b2ece1a9.ascat2.allelic_specific.seg.txt	57
TCGA-SARC.9770e332-3bd1-4585-b5eb-b4a137e50cf5.ascat2.allelic_specific.seg.txt	TCGA-DX-A48P	LMS	Low	TCGA-SARC.9770e332-3bd1-4585-b5eb-b4a137e50cf5.ascat2.allelic_specific.seg.txt	14
TCGA-SARC.f09fb97e-e893-482a-bca1-5f372353bfd5.ascat2.allelic_specific.seg.txt	TCGA-PC-A5DN	LMS	Low	TCGA-SARC.f09fb97e-e893-482a-bca1-5f372353bfd5.ascat2.allelic_specific.seg.txt	3013
TCGA-SARC.4c87e44d-f539-4efc-b6fb-bdd0561b7219.ascat2.allelic_specific.seg.txt	TCGA-DX-A1L3	ddLPS	Low	TCGA-SARC.4c87e44d-f539-4efc-b6fb-bdd0561b7219.ascat2.allelic_specific.seg.txt	1515
TCGA-SARC.d764ec7c-bfd0-4cd4-8058-5b083f30dd76.ascat2.allelic_specific.seg.txt	TCGA-DX-AB36	ddLPS	Low	TCGA-SARC.d764ec7c-bfd0-4cd4-8058-5b083f30dd76.ascat2.allelic_specific.seg.txt	2644
TCGA-SARC.084383c9-5045-4b23-bc79-962685f7da85.ascat2.allelic_specific.seg.txt	TCGA-DX-A48R	LMS	High	TCGA-SARC.084383c9-5045-4b23-bc79-962685f7da85.ascat2.allelic_specific.seg.txt	472
TCGA-SARC.7b75decd-ac9b-4cab-bddc-293569eb4ad1.ascat2.allelic_specific.seg.txt	TCGA-FX-A76Y	uLMS	Low	TCGA-SARC.7b75decd-ac9b-4cab-bddc-293569eb4ad1.ascat2.allelic_specific.seg.txt	14
TCGA-SARC.29235268-4f4d-478c-8af3-1d908be031e9.ascat2.allelic_specific.seg.txt	TCGA-K1-A42X	uLMS	High	TCGA-SARC.29235268-4f4d-478c-8af3-1d908be031e9.ascat2.allelic_specific.seg.txt	36
TCGA-SARC.ca032186-cf0a-47c8-a29d-ea5fd60eae92.ascat2.allelic_specific.seg.txt	TCGA-K1-A42X	uLMS	High	TCGA-SARC.ca032186-cf0a-47c8-a29d-ea5fd60eae92.ascat2.allelic_specific.seg.txt	340
TCGA-SARC.d325e6b7-88c8-4b66-9bc6-9bed0d7c0b92.ascat2.allelic_specific.seg.txt	TCGA-DX-A1L4	ddLPS	Low	TCGA-SARC.d325e6b7-88c8-4b66-9bc6-9bed0d7c0b92.ascat2.allelic_specific.seg.txt	421
TCGA-SARC.db9a3940-19be-4c9e-bc2f-1daf319b024d.ascat2.allelic_specific.seg.txt	TCGA-K1-A42W	LMS	Low	TCGA-SARC.db9a3940-19be-4c9e-bc2f-1daf319b024d.ascat2.allelic_specific.seg.txt	177
TCGA-SARC.07fbe2a0-470a-4fdb-99e2-8ac308e39473.ascat2.allelic_specific.seg.txt	TCGA-X6-A7WC	LMS	High	TCGA-SARC.07fbe2a0-470a-4fdb-99e2-8ac308e39473.ascat2.allelic_specific.seg.txt	878
TCGA-SARC.c5b15050-291f-4f2c-93da-1c5b2a206533.ascat2.allelic_specific.seg.txt	TCGA-DX-A2J4	ddLPS	Low	TCGA-SARC.c5b15050-291f-4f2c-93da-1c5b2a206533.ascat2.allelic_specific.seg.txt	880
TCGA-SARC.387fc536-d68b-4130-a53b-dcfa7329356a.ascat2.allelic_specific.seg.txt	TCGA-MO-A47R	LMS	Low	TCGA-SARC.387fc536-d68b-4130-a53b-dcfa7329356a.ascat2.allelic_specific.seg.txt	129
TCGA-SARC.98958fb5-a984-4173-8e2a-7c4043bf0faa.ascat2.allelic_specific.seg.txt	TCGA-IW-A3M4	uLMS	Low	TCGA-SARC.98958fb5-a984-4173-8e2a-7c4043bf0faa.ascat2.allelic_specific.seg.txt	8
TCGA-SARC.0481cd5d-3183-4ef5-8849-7305ec2eb9a2.ascat2.allelic_specific.seg.txt	TCGA-HB-A43Z	uLMS	High	TCGA-SARC.0481cd5d-3183-4ef5-8849-7305ec2eb9a2.ascat2.allelic_specific.seg.txt	1244
TCGA-SARC.083315bd-fac2-4fb6-ad91-1271b00bb737.ascat2.allelic_specific.seg.txt	TCGA-DX-A6B9	LMS	Low	TCGA-SARC.083315bd-fac2-4fb6-ad91-1271b00bb737.ascat2.allelic_specific.seg.txt	19
TCGA-SARC.26afa6a3-e618-488c-a7b6-b09ea190a6e3.ascat2.allelic_specific.seg.txt	TCGA-WK-A8XY	LMS	High	TCGA-SARC.26afa6a3-e618-488c-a7b6-b09ea190a6e3.ascat2.allelic_specific.seg.txt	41
TCGA-SARC.e1fa1873-2679-4815-acf6-f74dfe35cc47.ascat2.allelic_specific.seg.txt	TCGA-3B-A9HY	LMS	Low	TCGA-SARC.e1fa1873-2679-4815-acf6-f74dfe35cc47.ascat2.allelic_specific.seg.txt	50
TCGA-SARC.1dd23cc2-aa04-4361-a428-fc0a51aed1f8.ascat2.allelic_specific.seg.txt	TCGA-DX-A7ER	SS	Low	TCGA-SARC.1dd23cc2-aa04-4361-a428-fc0a51aed1f8.ascat2.allelic_specific.seg.txt	49
TCGA-SARC.2ebdcb6a-a3bf-41c0-9217-d95e17969fbf.ascat2.allelic_specific.seg.txt	TCGA-DX-A7ER	SS	Low	TCGA-SARC.2ebdcb6a-a3bf-41c0-9217-d95e17969fbf.ascat2.allelic_specific.seg.txt	33
TCGA-SARC.ebd9bc36-03a7-419f-ace8-2402959a914d.ascat2.allelic_specific.seg.txt	TCGA-DX-A23U	ddLPS	Low	TCGA-SARC.ebd9bc36-03a7-419f-ace8-2402959a914d.ascat2.allelic_specific.seg.txt	647
TCGA-SARC.fd88b143-f58c-4d24-984c-0024ad172700.ascat2.allelic_specific.seg.txt	TCGA-Z4-AAPF	SS	Low	TCGA-SARC.fd88b143-f58c-4d24-984c-0024ad172700.ascat2.allelic_specific.seg.txt	91
TCGA-SARC.4133ffe3-9263-41d5-958d-6078bab4891e.ascat2.allelic_specific.seg.txt	TCGA-QQ-A5VB	LMS	High	TCGA-SARC.4133ffe3-9263-41d5-958d-6078bab4891e.ascat2.allelic_specific.seg.txt	324
TCGA-SARC.9efff8a5-949d-4ad2-8d08-dfce8d3239f3.ascat2.allelic_specific.seg.txt	TCGA-DX-AB2H	ddLPS	Low	TCGA-SARC.9efff8a5-949d-4ad2-8d08-dfce8d3239f3.ascat2.allelic_specific.seg.txt	1315
TCGA-SARC.32f10c79-8904-434e-978a-e1d2447f12cd.ascat2.allelic_specific.seg.txt	TCGA-HB-A5W3	LMS	High	TCGA-SARC.32f10c79-8904-434e-978a-e1d2447f12cd.ascat2.allelic_specific.seg.txt	255
TCGA-SARC.50efa72d-44c3-4921-a289-9664df662f8e.ascat2.allelic_specific.seg.txt	TCGA-DX-AB2Z	UPS	High	TCGA-SARC.50efa72d-44c3-4921-a289-9664df662f8e.ascat2.allelic_specific.seg.txt	810
TCGA-SARC.4939b4a9-4608-4d39-bb4f-f6c53e55d9ea.ascat2.allelic_specific.seg.txt	TCGA-DX-A6BE	ddLPS	Low	TCGA-SARC.4939b4a9-4608-4d39-bb4f-f6c53e55d9ea.ascat2.allelic_specific.seg.txt	1714
TCGA-SARC.e5d7e2bc-630c-4eb0-90cf-137dd1d8d0cd.ascat2.allelic_specific.seg.txt	TCGA-DX-A6YR	MFS	High	TCGA-SARC.e5d7e2bc-630c-4eb0-90cf-137dd1d8d0cd.ascat2.allelic_specific.seg.txt	735
TCGA-SARC.6993c78e-a08a-4d22-ad84-91bbde01db72.ascat2.allelic_specific.seg.txt	TCGA-DX-AB2L	MFS	Low	TCGA-SARC.6993c78e-a08a-4d22-ad84-91bbde01db72.ascat2.allelic_specific.seg.txt	39
TCGA-SARC.325289cc-4283-4b48-ae26-83c8cf5c475a.ascat2.allelic_specific.seg.txt	TCGA-DX-A3U9	LMS	High	TCGA-SARC.325289cc-4283-4b48-ae26-83c8cf5c475a.ascat2.allelic_specific.seg.txt	51
TCGA-SARC.1eb75a8e-2315-43ee-b91c-a55d298524b9.ascat2.allelic_specific.seg.txt	TCGA-DX-A1KW	ddLPS	High	TCGA-SARC.1eb75a8e-2315-43ee-b91c-a55d298524b9.ascat2.allelic_specific.seg.txt	1941
TCGA-SARC.a29388fa-91ef-4d07-b57f-abac6f64fe02.ascat2.allelic_specific.seg.txt	TCGA-DX-A8BK	UPS	High	TCGA-SARC.a29388fa-91ef-4d07-b57f-abac6f64fe02.ascat2.allelic_specific.seg.txt	950
TCGA-SARC.0354dd0a-3de5-4926-be37-b050495fafc2.ascat2.allelic_specific.seg.txt	TCGA-DX-A8BG	MFS	High	TCGA-SARC.0354dd0a-3de5-4926-be37-b050495fafc2.ascat2.allelic_specific.seg.txt	1263
TCGA-SARC.e27a40bd-19e4-4044-88c4-da6a4177deb8.ascat2.allelic_specific.seg.txt	TCGA-DX-A6BB	LMS	Low	TCGA-SARC.e27a40bd-19e4-4044-88c4-da6a4177deb8.ascat2.allelic_specific.seg.txt	212
TCGA-SARC.506360b4-12fc-46b3-9694-50388841a64a.ascat2.allelic_specific.seg.txt	TCGA-DX-A6YQ	MFS	High	TCGA-SARC.506360b4-12fc-46b3-9694-50388841a64a.ascat2.allelic_specific.seg.txt	445
TCGA-SARC.6d5b50b8-fff5-4fff-8b4f-33eec15e5ad0.ascat2.allelic_specific.seg.txt	TCGA-DX-A7EL	LMS	High	TCGA-SARC.6d5b50b8-fff5-4fff-8b4f-33eec15e5ad0.ascat2.allelic_specific.seg.txt	70
TCGA-SARC.b97dd03b-40e3-4a98-a56d-bbc8f7f03a4b.ascat2.allelic_specific.seg.txt	TCGA-DX-A7EL	LMS	Low	TCGA-SARC.b97dd03b-40e3-4a98-a56d-bbc8f7f03a4b.ascat2.allelic_specific.seg.txt	93
TCGA-SARC.25af3703-371a-4276-bf75-61b84e613ccc.ascat2.allelic_specific.seg.txt	TCGA-IE-A3OV	LMS	High	TCGA-SARC.25af3703-371a-4276-bf75-61b84e613ccc.ascat2.allelic_specific.seg.txt	286
TCGA-SARC.e34dbe2a-2fbc-4633-bea8-32b2aeab9ee0.ascat2.allelic_specific.seg.txt	TCGA-DX-A8BO	UPS	High	TCGA-SARC.e34dbe2a-2fbc-4633-bea8-32b2aeab9ee0.ascat2.allelic_specific.seg.txt	323
TCGA-SARC.04e8ef7d-5d0b-452c-b27d-891fcbf6608b.ascat2.allelic_specific.seg.txt	TCGA-UE-A6QT	UPS	Low	TCGA-SARC.04e8ef7d-5d0b-452c-b27d-891fcbf6608b.ascat2.allelic_specific.seg.txt	22
TCGA-SARC.60f924df-f5b8-4b65-ac22-3c1289e8f6f9.ascat2.allelic_specific.seg.txt	TCGA-IF-A4AJ	LMS	Low	TCGA-SARC.60f924df-f5b8-4b65-ac22-3c1289e8f6f9.ascat2.allelic_specific.seg.txt	139
TCGA-SARC.f31af923-2fe0-48c9-b19b-7720edc23f72.ascat2.allelic_specific.seg.txt	TCGA-DX-AB32	MFS	High	TCGA-SARC.f31af923-2fe0-48c9-b19b-7720edc23f72.ascat2.allelic_specific.seg.txt	113
TCGA-SARC.362bf99a-94f3-4f60-9778-41ea7a0ca550.ascat2.allelic_specific.seg.txt	TCGA-DX-A1KZ	ddLPS	High	TCGA-SARC.362bf99a-94f3-4f60-9778-41ea7a0ca550.ascat2.allelic_specific.seg.txt	5049
TCGA-SARC.11967ba0-a030-4a07-9576-03f774e89959.ascat2.allelic_specific.seg.txt	TCGA-DX-A23Y	ddLPS	High	TCGA-SARC.11967ba0-a030-4a07-9576-03f774e89959.ascat2.allelic_specific.seg.txt	2949
TCGA-SARC.00e80dbf-ab3c-4920-a3bc-9d8225a4030c.ascat2.allelic_specific.seg.txt	TCGA-SG-A849	UPS	High	TCGA-SARC.00e80dbf-ab3c-4920-a3bc-9d8225a4030c.ascat2.allelic_specific.seg.txt	356
TCGA-SARC.5c1df810-e043-40e8-88c3-8444210d3339.ascat2.allelic_specific.seg.txt	TCGA-X6-A8C4	UPS	High	TCGA-SARC.5c1df810-e043-40e8-88c3-8444210d3339.ascat2.allelic_specific.seg.txt	519
TCGA-SARC.50c5baaa-298c-4340-82d9-714a27b2c093.ascat2.allelic_specific.seg.txt	TCGA-DX-A7EF	UPS	High	TCGA-SARC.50c5baaa-298c-4340-82d9-714a27b2c093.ascat2.allelic_specific.seg.txt	2103
TCGA-SARC.07440254-c4ae-43ec-8f9d-fdebdfc41021.ascat2.allelic_specific.seg.txt	TCGA-IE-A6BZ	UPS	High	TCGA-SARC.07440254-c4ae-43ec-8f9d-fdebdfc41021.ascat2.allelic_specific.seg.txt	353
TCGA-SARC.be9c4467-f251-47b6-ad07-93ca9d58400d.ascat2.allelic_specific.seg.txt	TCGA-3B-A9HZ	LMS	Low	TCGA-SARC.be9c4467-f251-47b6-ad07-93ca9d58400d.ascat2.allelic_specific.seg.txt	250
TCGA-SARC.096b01ce-bd04-4d2e-aa9d-155e2ca1e24d.ascat2.allelic_specific.seg.txt	TCGA-DX-A6BG	ddLPS	Low	TCGA-SARC.096b01ce-bd04-4d2e-aa9d-155e2ca1e24d.ascat2.allelic_specific.seg.txt	1083
TCGA-SARC.acb385f3-fc6b-48e1-af09-52a2baa1384f.ascat2.allelic_specific.seg.txt	TCGA-X6-A8C3	MFS	High	TCGA-SARC.acb385f3-fc6b-48e1-af09-52a2baa1384f.ascat2.allelic_specific.seg.txt	604
TCGA-SARC.ae0fe7b8-3e13-4418-8e42-1d1572e6936b.ascat2.allelic_specific.seg.txt	TCGA-DX-A3UF	LMS	High	TCGA-SARC.ae0fe7b8-3e13-4418-8e42-1d1572e6936b.ascat2.allelic_specific.seg.txt	263
TCGA-SARC.64eb6928-a008-4cf1-9dc9-b5b7825cbf6f.ascat2.allelic_specific.seg.txt	TCGA-DX-AB2X	UPS	High	TCGA-SARC.64eb6928-a008-4cf1-9dc9-b5b7825cbf6f.ascat2.allelic_specific.seg.txt	349
TCGA-SARC.eb8961ec-fdd0-471b-8d94-99ef2cf3989e.ascat2.allelic_specific.seg.txt	TCGA-3B-A9HT	LMS	Low	TCGA-SARC.eb8961ec-fdd0-471b-8d94-99ef2cf3989e.ascat2.allelic_specific.seg.txt	269
TCGA-SARC.32a4cbb3-c1d7-408a-8768-9e07a8274020.ascat2.allelic_specific.seg.txt	TCGA-QC-A6FX	UPS	High	TCGA-SARC.32a4cbb3-c1d7-408a-8768-9e07a8274020.ascat2.allelic_specific.seg.txt	1402
TCGA-SARC.3d6ee6b5-c7ea-4b03-b468-e5096af2133e.ascat2.allelic_specific.seg.txt	TCGA-DX-A3U8	LMS	Low	TCGA-SARC.3d6ee6b5-c7ea-4b03-b468-e5096af2133e.ascat2.allelic_specific.seg.txt	329
TCGA-SARC.f9c61f8b-163b-4059-92be-f2be0c1a8913.ascat2.allelic_specific.seg.txt	TCGA-DX-A3LW	ddLPS	Low	TCGA-SARC.f9c61f8b-163b-4059-92be-f2be0c1a8913.ascat2.allelic_specific.seg.txt	1907
TCGA-SARC.ceb4480a-f13b-40df-a89a-2e7cfa7a4b2d.ascat2.allelic_specific.seg.txt	TCGA-SI-A71P	MPNST	High	TCGA-SARC.ceb4480a-f13b-40df-a89a-2e7cfa7a4b2d.ascat2.allelic_specific.seg.txt	32
TCGA-SARC.f5ecfb68-e0f3-4d43-8a8a-5b55b71aa60c.ascat2.allelic_specific.seg.txt	TCGA-FX-A8OO	SS	Low	TCGA-SARC.f5ecfb68-e0f3-4d43-8a8a-5b55b71aa60c.ascat2.allelic_specific.seg.txt	30
TCGA-SARC.47e74b95-d554-4a7a-90a8-742f96d53fa1.ascat2.allelic_specific.seg.txt	TCGA-DX-A7ES	ddLPS	Low	TCGA-SARC.47e74b95-d554-4a7a-90a8-742f96d53fa1.ascat2.allelic_specific.seg.txt	502
TCGA-SARC.e4969783-5243-4a76-b54b-c76e474df12a.ascat2.allelic_specific.seg.txt	TCGA-PC-A5DO	LMS	High	TCGA-SARC.e4969783-5243-4a76-b54b-c76e474df12a.ascat2.allelic_specific.seg.txt	355
TCGA-SARC.df99a19a-c11f-4969-a654-74edb515893d.ascat2.allelic_specific.seg.txt	TCGA-MB-A8JK	UPS	High	TCGA-SARC.df99a19a-c11f-4969-a654-74edb515893d.ascat2.allelic_specific.seg.txt	547
TCGA-SARC.92b66271-a319-4c66-87e1-f2d354b95eb5.ascat2.allelic_specific.seg.txt	TCGA-DX-A3U5	ddLPS	High	TCGA-SARC.92b66271-a319-4c66-87e1-f2d354b95eb5.ascat2.allelic_specific.seg.txt	1653
TCGA-SARC.479d61d7-b682-4760-8fea-92b7e52c802a.ascat2.allelic_specific.seg.txt	TCGA-KD-A5QS	uLMS	High	TCGA-SARC.479d61d7-b682-4760-8fea-92b7e52c802a.ascat2.allelic_specific.seg.txt	405
TCGA-SARC.2798b35c-6a9f-4716-9ffc-933c1395ba87.ascat2.allelic_specific.seg.txt	TCGA-HS-A5NA	uLMS	Low	TCGA-SARC.2798b35c-6a9f-4716-9ffc-933c1395ba87.ascat2.allelic_specific.seg.txt	125
TCGA-SARC.58a9fc52-af4d-4f80-9a14-235faf1dfb46.ascat2.allelic_specific.seg.txt	TCGA-UE-A6QU	UPS	High	TCGA-SARC.58a9fc52-af4d-4f80-9a14-235faf1dfb46.ascat2.allelic_specific.seg.txt	547
TCGA-SARC.68c618ba-8d9b-4db9-b2b8-85be5daeda97.ascat2.allelic_specific.seg.txt	TCGA-DX-A6YT	MFS	Low	TCGA-SARC.68c618ba-8d9b-4db9-b2b8-85be5daeda97.ascat2.allelic_specific.seg.txt	293
TCGA-SARC.2047428f-14d9-474f-9dbe-57145bf6309c.ascat2.allelic_specific.seg.txt	TCGA-JV-A5VF	uLMS	High	TCGA-SARC.2047428f-14d9-474f-9dbe-57145bf6309c.ascat2.allelic_specific.seg.txt	195
TCGA-SARC.ff061216-2f2d-4f05-a66a-37f3ad2e497d.ascat2.allelic_specific.seg.txt	TCGA-DX-AB2J	UPS	Low	TCGA-SARC.ff061216-2f2d-4f05-a66a-37f3ad2e497d.ascat2.allelic_specific.seg.txt	779
TCGA-SARC.110767f7-2d8c-4754-9958-6fce7b088378.ascat2.allelic_specific.seg.txt	TCGA-SI-AA8B	UPS	High	TCGA-SARC.110767f7-2d8c-4754-9958-6fce7b088378.ascat2.allelic_specific.seg.txt	672
TCGA-SARC.dced15f4-6936-4bd2-8c04-9919768b40ca.ascat2.allelic_specific.seg.txt	TCGA-DX-A48N	ddLPS	High	TCGA-SARC.dced15f4-6936-4bd2-8c04-9919768b40ca.ascat2.allelic_specific.seg.txt	3212
TCGA-SARC.730898d3-cfde-45d2-86db-3133915f4087.ascat2.allelic_specific.seg.txt	TCGA-DX-A3LU	ddLPS	Low	TCGA-SARC.730898d3-cfde-45d2-86db-3133915f4087.ascat2.allelic_specific.seg.txt	599
TCGA-SARC.0209f46e-5169-41c8-8134-b140bca83612.ascat2.allelic_specific.seg.txt	TCGA-DX-AATS	UPS	High	TCGA-SARC.0209f46e-5169-41c8-8134-b140bca83612.ascat2.allelic_specific.seg.txt	1736
TCGA-SARC.e7cddc48-9b99-4933-be70-4a3730cae2ef.ascat2.allelic_specific.seg.txt	TCGA-HB-A3YV	UPS	High	TCGA-SARC.e7cddc48-9b99-4933-be70-4a3730cae2ef.ascat2.allelic_specific.seg.txt	3176
TCGA-SARC.6cccc9d3-a19e-4456-ae8a-a6d82fca8902.ascat2.allelic_specific.seg.txt	TCGA-QQ-A5V2	UPS	Low	TCGA-SARC.6cccc9d3-a19e-4456-ae8a-a6d82fca8902.ascat2.allelic_specific.seg.txt	17
TCGA-SARC.a6fa13c1-e24c-4f28-9e87-3bb24e6a2fde.ascat2.allelic_specific.seg.txt	TCGA-QQ-A5V9	UPS	High	TCGA-SARC.a6fa13c1-e24c-4f28-9e87-3bb24e6a2fde.ascat2.allelic_specific.seg.txt	986
TCGA-SARC.3b2424b0-1bc2-4eba-bbba-bbe6d1c1bcec.ascat2.allelic_specific.seg.txt	TCGA-DX-AB3A	ddLPS	Low	TCGA-SARC.3b2424b0-1bc2-4eba-bbba-bbe6d1c1bcec.ascat2.allelic_specific.seg.txt	1756
TCGA-SARC.ffae65f7-973f-462e-8dd6-165b8d6e21a6.ascat2.allelic_specific.seg.txt	TCGA-DX-A6YS	MFS	High	TCGA-SARC.ffae65f7-973f-462e-8dd6-165b8d6e21a6.ascat2.allelic_specific.seg.txt	1120
TCGA-SARC.5c587667-20f8-4f13-90e3-03cdfcda3ab1.ascat2.allelic_specific.seg.txt	TCGA-MB-A8JL	LMS	Low	TCGA-SARC.5c587667-20f8-4f13-90e3-03cdfcda3ab1.ascat2.allelic_specific.seg.txt	52
TCGA-SARC.bc5eb179-acb9-424a-a37f-19a9a3e52f96.ascat2.allelic_specific.seg.txt	TCGA-DX-A23V	ddLPS	Low	TCGA-SARC.bc5eb179-acb9-424a-a37f-19a9a3e52f96.ascat2.allelic_specific.seg.txt	685
TCGA-SARC.d9153f60-6862-43d5-8ba4-1b2712af9e0e.ascat2.allelic_specific.seg.txt	TCGA-PC-A5DK	LMS	Low	TCGA-SARC.d9153f60-6862-43d5-8ba4-1b2712af9e0e.ascat2.allelic_specific.seg.txt	169
TCGA-SARC.c2f287c1-28f7-44f3-b2de-f8f06841430b.ascat2.allelic_specific.seg.txt	TCGA-QQ-A8VB	MPNST	Low	TCGA-SARC.c2f287c1-28f7-44f3-b2de-f8f06841430b.ascat2.allelic_specific.seg.txt	163
TCGA-SARC.77d2ed4f-892f-465e-a00d-65979ffaffe8.ascat2.allelic_specific.seg.txt	TCGA-RN-AAAQ	MPNST	High	TCGA-SARC.77d2ed4f-892f-465e-a00d-65979ffaffe8.ascat2.allelic_specific.seg.txt	594
TCGA-SARC.2a1af1a0-e321-4d5d-937b-013a4faef870.ascat2.allelic_specific.seg.txt	TCGA-X6-A8C5	LMS	Low	TCGA-SARC.2a1af1a0-e321-4d5d-937b-013a4faef870.ascat2.allelic_specific.seg.txt	306
TCGA-SARC.cf3bad65-0513-4831-9de0-45fba06ed615.ascat2.allelic_specific.seg.txt	TCGA-IS-A3K6	uLMS	Low	TCGA-SARC.cf3bad65-0513-4831-9de0-45fba06ed615.ascat2.allelic_specific.seg.txt	11
TCGA-SARC.e6a7b89c-9cfc-4751-a49e-5d6d9c2c0cac.ascat2.allelic_specific.seg.txt	TCGA-3B-A9HS	LMS	High	TCGA-SARC.e6a7b89c-9cfc-4751-a49e-5d6d9c2c0cac.ascat2.allelic_specific.seg.txt	3825
TCGA-SARC.12f54b8e-1d86-49b7-a93f-b44aabf782a3.ascat2.allelic_specific.seg.txt	TCGA-DX-A3UB	LMS	Low	TCGA-SARC.12f54b8e-1d86-49b7-a93f-b44aabf782a3.ascat2.allelic_specific.seg.txt	32
TCGA-SARC.89c146f4-b242-4a27-aec9-6807ce85e494.ascat2.allelic_specific.seg.txt	TCGA-SI-A71Q	MPNST	High	TCGA-SARC.89c146f4-b242-4a27-aec9-6807ce85e494.ascat2.allelic_specific.seg.txt	676
TCGA-SARC.686e8989-223c-4fb4-9e48-8d5dc94b9e60.ascat2.allelic_specific.seg.txt	TCGA-DX-A6YZ	MFS	High	TCGA-SARC.686e8989-223c-4fb4-9e48-8d5dc94b9e60.ascat2.allelic_specific.seg.txt	1161
TCGA-SARC.377047a2-2510-4c52-b73d-6766bcf14a18.ascat2.allelic_specific.seg.txt	TCGA-DX-A3U6	ddLPS	Low	TCGA-SARC.377047a2-2510-4c52-b73d-6766bcf14a18.ascat2.allelic_specific.seg.txt	338
TCGA-SARC.f286cc79-b188-4ff9-9a16-d8f100d772f5.ascat2.allelic_specific.seg.txt	TCGA-QQ-A8VF	LMS	Low	TCGA-SARC.f286cc79-b188-4ff9-9a16-d8f100d772f5.ascat2.allelic_specific.seg.txt	263
TCGA-SARC.aedc5a57-02d2-4d9b-a984-48bb962c2a3a.ascat2.allelic_specific.seg.txt	TCGA-DX-A48K	LMS	High	TCGA-SARC.aedc5a57-02d2-4d9b-a984-48bb962c2a3a.ascat2.allelic_specific.seg.txt	654
TCGA-SARC.60785c89-6561-4826-a79a-d024e58aa15d.ascat2.allelic_specific.seg.txt	TCGA-3B-A9HI	ddLPS	High	TCGA-SARC.60785c89-6561-4826-a79a-d024e58aa15d.ascat2.allelic_specific.seg.txt	777
TCGA-SARC.72d656d5-5de3-4979-80b4-7e10e6f52abe.ascat2.allelic_specific.seg.txt	TCGA-DX-AB2T	MFS	High	TCGA-SARC.72d656d5-5de3-4979-80b4-7e10e6f52abe.ascat2.allelic_specific.seg.txt	601
TCGA-SARC.d57d10f8-7e23-42fc-b5ab-144f14c87f87.ascat2.allelic_specific.seg.txt	TCGA-DX-A8BT	UPS	Low	TCGA-SARC.d57d10f8-7e23-42fc-b5ab-144f14c87f87.ascat2.allelic_specific.seg.txt	161
TCGA-SARC.fe565711-ae28-4680-95ec-cd0b2c0bb754.ascat2.allelic_specific.seg.txt	TCGA-DX-A8BM	UPS	High	TCGA-SARC.fe565711-ae28-4680-95ec-cd0b2c0bb754.ascat2.allelic_specific.seg.txt	711
TCGA-SARC.28e4b286-ea1d-4f20-84ee-d8672d4127cf.ascat2.allelic_specific.seg.txt	TCGA-DX-A2IZ	ddLPS	Low	TCGA-SARC.28e4b286-ea1d-4f20-84ee-d8672d4127cf.ascat2.allelic_specific.seg.txt	1646
TCGA-SARC.d8c7fd5f-d353-4ecf-8cc5-881056c38275.ascat2.allelic_specific.seg.txt	TCGA-DX-AB2P	UPS	High	TCGA-SARC.d8c7fd5f-d353-4ecf-8cc5-881056c38275.ascat2.allelic_specific.seg.txt	1243
TCGA-SARC.19098956-10c1-4bc3-9508-ea862dafa0a6.ascat2.allelic_specific.seg.txt	TCGA-DX-A8BN	UPS	High	TCGA-SARC.19098956-10c1-4bc3-9508-ea862dafa0a6.ascat2.allelic_specific.seg.txt	706
TCGA-SARC.a0fb417a-a4c6-45c0-bcfa-b31b3e7acf31.ascat2.allelic_specific.seg.txt	TCGA-DX-A1KY	ddLPS	High	TCGA-SARC.a0fb417a-a4c6-45c0-bcfa-b31b3e7acf31.ascat2.allelic_specific.seg.txt	717
TCGA-SARC.4b0d3f45-7715-46ba-8f03-d531d59e2634.ascat2.allelic_specific.seg.txt	TCGA-3B-A9HP	LMS	Low	TCGA-SARC.4b0d3f45-7715-46ba-8f03-d531d59e2634.ascat2.allelic_specific.seg.txt	80
TCGA-SARC.c2ac4d7c-9026-4e15-bbfb-fda0f7255c6c.ascat2.allelic_specific.seg.txt	TCGA-DX-A3M2	ddLPS	High	TCGA-SARC.c2ac4d7c-9026-4e15-bbfb-fda0f7255c6c.ascat2.allelic_specific.seg.txt	1031
TCGA-SARC.286620f4-d0be-4e4f-ad93-9972c9e121fa.ascat2.allelic_specific.seg.txt	TCGA-K1-A6RU	MFS	High	TCGA-SARC.286620f4-d0be-4e4f-ad93-9972c9e121fa.ascat2.allelic_specific.seg.txt	908
TCGA-SARC.90e8e5d6-e4fc-4f69-a746-a2305b5964f8.ascat2.allelic_specific.seg.txt	TCGA-FX-A3TO	UPS	High	TCGA-SARC.90e8e5d6-e4fc-4f69-a746-a2305b5964f8.ascat2.allelic_specific.seg.txt	2104
TCGA-SARC.1c42180e-e828-43ad-938a-d93e8d894207.ascat2.allelic_specific.seg.txt	TCGA-RN-A68Q	MPNST	Low	TCGA-SARC.1c42180e-e828-43ad-938a-d93e8d894207.ascat2.allelic_specific.seg.txt	10
TCGA-SARC.4c725b73-5279-4559-bc1b-d1b7a08b5740.ascat2.allelic_specific.seg.txt	TCGA-DX-AB2Q	UPS	High	TCGA-SARC.4c725b73-5279-4559-bc1b-d1b7a08b5740.ascat2.allelic_specific.seg.txt	1701
TCGA-SARC.ec841cbe-4820-4d18-87e7-e64416d0d3fb.ascat2.allelic_specific.seg.txt	TCGA-VT-A80G	UPS	High	TCGA-SARC.ec841cbe-4820-4d18-87e7-e64416d0d3fb.ascat2.allelic_specific.seg.txt	598
TCGA-SARC.1f165549-2cff-46de-a072-18778b543919.ascat2.allelic_specific.seg.txt	TCGA-DX-A3UC	LMS	Low	TCGA-SARC.1f165549-2cff-46de-a072-18778b543919.ascat2.allelic_specific.seg.txt	1174
TCGA-SARC.5f38663f-a033-4cd1-9962-33b2c23c3f65.ascat2.allelic_specific.seg.txt	TCGA-KF-A41W	uLMS	High	TCGA-SARC.5f38663f-a033-4cd1-9962-33b2c23c3f65.ascat2.allelic_specific.seg.txt	285
TCGA-SARC.faaf8654-8341-4fbc-8a9b-8add4db80295.ascat2.allelic_specific.seg.txt	TCGA-3B-A9I3	LMS	High	TCGA-SARC.faaf8654-8341-4fbc-8a9b-8add4db80295.ascat2.allelic_specific.seg.txt	610
TCGA-SARC.7e814757-fd09-40c3-8743-473904052f7f.ascat2.allelic_specific.seg.txt	TCGA-DX-A8BV	MFS	High	TCGA-SARC.7e814757-fd09-40c3-8743-473904052f7f.ascat2.allelic_specific.seg.txt	630
TCGA-SARC.c1d32241-7aa6-4d30-beca-d96db4ae0f90.ascat2.allelic_specific.seg.txt	TCGA-QC-A7B5	UPS	Low	TCGA-SARC.c1d32241-7aa6-4d30-beca-d96db4ae0f90.ascat2.allelic_specific.seg.txt	203
TCGA-SARC.8f96eddc-fd74-4bca-9539-fdd866750bf4.ascat2.allelic_specific.seg.txt	TCGA-DX-A3LT	ddLPS	Low	TCGA-SARC.8f96eddc-fd74-4bca-9539-fdd866750bf4.ascat2.allelic_specific.seg.txt	3043
TCGA-SARC.791f8c5d-91d1-471a-8bf2-8f954935f3f3.ascat2.allelic_specific.seg.txt	TCGA-IE-A4EI	LMS	Low	TCGA-SARC.791f8c5d-91d1-471a-8bf2-8f954935f3f3.ascat2.allelic_specific.seg.txt	99
TCGA-SARC.ab0ceefd-4c0f-46a2-9f51-9dbf0aec6a2f.ascat2.allelic_specific.seg.txt	TCGA-QC-AA9N	UPS	High	TCGA-SARC.ab0ceefd-4c0f-46a2-9f51-9dbf0aec6a2f.ascat2.allelic_specific.seg.txt	884
TCGA-SARC.6592905d-2b60-4612-b3a4-ce935577de7b.ascat2.allelic_specific.seg.txt	TCGA-X6-A7W8	MFS	High	TCGA-SARC.6592905d-2b60-4612-b3a4-ce935577de7b.ascat2.allelic_specific.seg.txt	739
TCGA-SARC.7492086b-c6fc-491d-864f-60693549073a.ascat2.allelic_specific.seg.txt	TCGA-WK-A8XX	LMS	High	TCGA-SARC.7492086b-c6fc-491d-864f-60693549073a.ascat2.allelic_specific.seg.txt	220
TCGA-SARC.e277fbd0-1c14-40a7-b3b3-aa3b2cd07e01.ascat2.allelic_specific.seg.txt	TCGA-DX-AB37	ddLPS	Low	TCGA-SARC.e277fbd0-1c14-40a7-b3b3-aa3b2cd07e01.ascat2.allelic_specific.seg.txt	1085
TCGA-SARC.ea1edc70-c00e-4c7f-8e59-12f8d4cea0ba.ascat2.allelic_specific.seg.txt	TCGA-DX-A6BF	ddLPS	Low	TCGA-SARC.ea1edc70-c00e-4c7f-8e59-12f8d4cea0ba.ascat2.allelic_specific.seg.txt	1910
TCGA-SARC.8bad38ee-5f75-4c5f-97dd-b49a46fb3f98.ascat2.allelic_specific.seg.txt	TCGA-X9-A973	UPS	Low	TCGA-SARC.8bad38ee-5f75-4c5f-97dd-b49a46fb3f98.ascat2.allelic_specific.seg.txt	57
TCGA-SARC.9c8245da-bbbc-426e-9245-cdfe1e6079d3.ascat2.allelic_specific.seg.txt	TCGA-N1-A6IA	uLMS	High	TCGA-SARC.9c8245da-bbbc-426e-9245-cdfe1e6079d3.ascat2.allelic_specific.seg.txt	374
TCGA-SARC.d7dc84b6-c480-4da0-82eb-e49112c6f4e6.ascat2.allelic_specific.seg.txt	TCGA-FX-A3NJ	LMS	Low	TCGA-SARC.d7dc84b6-c480-4da0-82eb-e49112c6f4e6.ascat2.allelic_specific.seg.txt	8
TCGA-SARC.413cb162-556c-45d3-a6b5-a8c2462d18be.ascat2.allelic_specific.seg.txt	TCGA-DX-A8BR	UPS	High	TCGA-SARC.413cb162-556c-45d3-a6b5-a8c2462d18be.ascat2.allelic_specific.seg.txt	535
TCGA-SARC.04433529-fc9a-439f-b645-cbd55904470d.ascat2.allelic_specific.seg.txt	TCGA-IS-A3K7	uLMS	High	TCGA-SARC.04433529-fc9a-439f-b645-cbd55904470d.ascat2.allelic_specific.seg.txt	58
TCGA-SARC.d37a4725-ac99-4902-8aed-e00d0bbc79cc.ascat2.allelic_specific.seg.txt	TCGA-X2-A95T	uLMS	High	TCGA-SARC.d37a4725-ac99-4902-8aed-e00d0bbc79cc.ascat2.allelic_specific.seg.txt	50
TCGA-SARC.8f9de030-7765-4971-a307-418e05d6e9c2.ascat2.allelic_specific.seg.txt	TCGA-DX-A7ET	UPS	High	TCGA-SARC.8f9de030-7765-4971-a307-418e05d6e9c2.ascat2.allelic_specific.seg.txt	1405
TCGA-SARC.f72d24bd-65f1-4b7e-b2e4-4e93cf4023f2.ascat2.allelic_specific.seg.txt	TCGA-IW-A3M6	uLMS	High	TCGA-SARC.f72d24bd-65f1-4b7e-b2e4-4e93cf4023f2.ascat2.allelic_specific.seg.txt	334
TCGA-SARC.cd2b6d57-f62b-405a-9d7e-b8f2081acec7.ascat2.allelic_specific.seg.txt	TCGA-MB-A5YA	LMS	Low	TCGA-SARC.cd2b6d57-f62b-405a-9d7e-b8f2081acec7.ascat2.allelic_specific.seg.txt	632
TCGA-SARC.caad6d94-41bc-401e-bc6d-8e80a6a0e25e.ascat2.allelic_specific.seg.txt	TCGA-DX-A48O	LMS	Low	TCGA-SARC.caad6d94-41bc-401e-bc6d-8e80a6a0e25e.ascat2.allelic_specific.seg.txt	46
TCGA-SARC.cfeb9c17-ceb5-40b5-9459-dfc41a377a66.ascat2.allelic_specific.seg.txt	TCGA-DX-A8BL	UPS	High	TCGA-SARC.cfeb9c17-ceb5-40b5-9459-dfc41a377a66.ascat2.allelic_specific.seg.txt	892
TCGA-SARC.cfe71b6d-b96c-4546-bcca-997f36883444.ascat2.allelic_specific.seg.txt	TCGA-MJ-A68J	MFS	Low	TCGA-SARC.cfe71b6d-b96c-4546-bcca-997f36883444.ascat2.allelic_specific.seg.txt	30
TCGA-SARC.309737bf-aeeb-4f88-9042-e62cc52df00f.ascat2.allelic_specific.seg.txt	TCGA-HB-A3L4	uLMS	High	TCGA-SARC.309737bf-aeeb-4f88-9042-e62cc52df00f.ascat2.allelic_specific.seg.txt	93
TCGA-SARC.e793f45a-e1f9-4760-af92-4b2d4118ce92.ascat2.allelic_specific.seg.txt	TCGA-DX-A6BH	ddLPS	Low	TCGA-SARC.e793f45a-e1f9-4760-af92-4b2d4118ce92.ascat2.allelic_specific.seg.txt	1801
TCGA-SARC.58b86005-dc20-4c52-be98-ee91d159f5c2.ascat2.allelic_specific.seg.txt	TCGA-DX-A3U7	LMS	High	TCGA-SARC.58b86005-dc20-4c52-be98-ee91d159f5c2.ascat2.allelic_specific.seg.txt	547
TCGA-SARC.0bce492e-f15f-4fb4-b88b-0a32887bdc49.ascat2.allelic_specific.seg.txt	TCGA-DX-A3LS	ddLPS	Low	TCGA-SARC.0bce492e-f15f-4fb4-b88b-0a32887bdc49.ascat2.allelic_specific.seg.txt	1657
TCGA-SARC.c56ae4dc-8bfd-4557-b91c-5ba5139847ca.ascat2.allelic_specific.seg.txt	TCGA-DX-AB3B	SS	Low	TCGA-SARC.c56ae4dc-8bfd-4557-b91c-5ba5139847ca.ascat2.allelic_specific.seg.txt	16
TCGA-SARC.6faacf51-538b-4429-b507-09c9c47da485.ascat2.allelic_specific.seg.txt	TCGA-QQ-A8VG	MPNST	Low	TCGA-SARC.6faacf51-538b-4429-b507-09c9c47da485.ascat2.allelic_specific.seg.txt	65
TCGA-SARC.ffbd85c9-1aa0-40f0-8d3a-f108d6708b79.ascat2.allelic_specific.seg.txt	TCGA-3B-A9HQ	LMS	Low	TCGA-SARC.ffbd85c9-1aa0-40f0-8d3a-f108d6708b79.ascat2.allelic_specific.seg.txt	187
TCGA-SARC.096f354f-7479-4c65-a73e-18dbb2d631da.ascat2.allelic_specific.seg.txt	TCGA-DX-AB2V	MFS	High	TCGA-SARC.096f354f-7479-4c65-a73e-18dbb2d631da.ascat2.allelic_specific.seg.txt	1053
TCGA-SARC.3b0d8bbd-0cdf-4b12-a379-04dbd02ae640.ascat2.allelic_specific.seg.txt	TCGA-DX-A3UA	LMS	Low	TCGA-SARC.3b0d8bbd-0cdf-4b12-a379-04dbd02ae640.ascat2.allelic_specific.seg.txt	394
TCGA-SARC.77f0f727-a5c8-4233-bb05-e645fe298d49.ascat2.allelic_specific.seg.txt	TCGA-HB-A2OT	UPS	High	TCGA-SARC.77f0f727-a5c8-4233-bb05-e645fe298d49.ascat2.allelic_specific.seg.txt	192
TCGA-SARC.e71d8a09-2cda-423c-884e-aea5275cf68e.ascat2.allelic_specific.seg.txt	TCGA-MB-A5Y8	UPS	High	TCGA-SARC.e71d8a09-2cda-423c-884e-aea5275cf68e.ascat2.allelic_specific.seg.txt	35
TCGA-SARC.496e1a3a-94ab-4917-ae24-ce4ab4eabbdd.ascat2.allelic_specific.seg.txt	TCGA-3B-A9HU	LMS	Low	TCGA-SARC.496e1a3a-94ab-4917-ae24-ce4ab4eabbdd.ascat2.allelic_specific.seg.txt	36
TCGA-SARC.7198d4ba-e461-4023-a007-e36c95fe4d2b.ascat2.allelic_specific.seg.txt	TCGA-LI-A67I	MFS	High	TCGA-SARC.7198d4ba-e461-4023-a007-e36c95fe4d2b.ascat2.allelic_specific.seg.txt	170
TCGA-SARC.b5be3f1c-5112-4e41-8535-00a200df319f.ascat2.allelic_specific.seg.txt	TCGA-X6-A8C2	UPS	High	TCGA-SARC.b5be3f1c-5112-4e41-8535-00a200df319f.ascat2.allelic_specific.seg.txt	729
TCGA-SARC.37d5debf-f438-48d2-b978-d6140c679b92.ascat2.allelic_specific.seg.txt	TCGA-X6-A8C7	SS	Low	TCGA-SARC.37d5debf-f438-48d2-b978-d6140c679b92.ascat2.allelic_specific.seg.txt	42
TCGA-SARC.2dc3c665-007d-46c5-86ff-9ac939f7eb9b.ascat2.allelic_specific.seg.txt	TCGA-JV-A75J	uLMS	Low	TCGA-SARC.2dc3c665-007d-46c5-86ff-9ac939f7eb9b.ascat2.allelic_specific.seg.txt	382
TCGA-SARC.eb118aaa-c623-40fb-b489-bb0b846b082f.ascat2.allelic_specific.seg.txt	TCGA-X6-A7WB	uLMS	Low	TCGA-SARC.eb118aaa-c623-40fb-b489-bb0b846b082f.ascat2.allelic_specific.seg.txt	27
TCGA-SARC.b61111a6-36f7-4947-9b71-3d8ffbf8dbbe.ascat2.allelic_specific.seg.txt	TCGA-WK-A8XQ	ddLPS	Low	TCGA-SARC.b61111a6-36f7-4947-9b71-3d8ffbf8dbbe.ascat2.allelic_specific.seg.txt	33
TCGA-SARC.779663ab-8330-4600-bebe-5477b5ce5fa7.ascat2.allelic_specific.seg.txt	TCGA-K1-A6RV	LMS	High	TCGA-SARC.779663ab-8330-4600-bebe-5477b5ce5fa7.ascat2.allelic_specific.seg.txt	508
TCGA-SARC.3903a036-c105-4a8b-a571-ae0bdec6b69b.ascat2.allelic_specific.seg.txt	TCGA-DX-A3UD	LMS	Low	TCGA-SARC.3903a036-c105-4a8b-a571-ae0bdec6b69b.ascat2.allelic_specific.seg.txt	233
TCGA-SARC.6d98506f-9d10-47d5-8fed-4e11cec0bad2.ascat2.allelic_specific.seg.txt	TCGA-WP-A9GB	uLMS	High	TCGA-SARC.6d98506f-9d10-47d5-8fed-4e11cec0bad2.ascat2.allelic_specific.seg.txt	341
TCGA-SARC.1557ec60-bb88-4941-8c61-a00bc1bec7c6.ascat2.allelic_specific.seg.txt	TCGA-DX-A6BA	LMS	High	TCGA-SARC.1557ec60-bb88-4941-8c61-a00bc1bec7c6.ascat2.allelic_specific.seg.txt	260
TCGA-SARC.5039fe19-41b3-4aad-ab4d-084a539fde58.ascat2.allelic_specific.seg.txt	TCGA-X6-A8C6	MFS	High	TCGA-SARC.5039fe19-41b3-4aad-ab4d-084a539fde58.ascat2.allelic_specific.seg.txt	748
TCGA-SARC.030a8b8c-ce8c-4ec5-af7b-c7e574ea20b6.ascat2.allelic_specific.seg.txt	TCGA-SI-AA8C	MPNST	High	TCGA-SARC.030a8b8c-ce8c-4ec5-af7b-c7e574ea20b6.ascat2.allelic_specific.seg.txt	671
TCGA-SARC.48b516b7-49be-422c-952d-078a99276d70.ascat2.allelic_specific.seg.txt	TCGA-DX-A1KU	ddLPS	Low	TCGA-SARC.48b516b7-49be-422c-952d-078a99276d70.ascat2.allelic_specific.seg.txt	2133
TCGA-SARC.6d4f7b42-0796-4be3-8eda-0a866e282e1b.ascat2.allelic_specific.seg.txt	TCGA-IE-A4EH	uLMS	High	TCGA-SARC.6d4f7b42-0796-4be3-8eda-0a866e282e1b.ascat2.allelic_specific.seg.txt	30
TCGA-SARC.103bdc11-8aa9-486c-ba84-cad23e72c603.ascat2.allelic_specific.seg.txt	TCGA-WK-A8XS	LMS	High	TCGA-SARC.103bdc11-8aa9-486c-ba84-cad23e72c603.ascat2.allelic_specific.seg.txt	437
TCGA-SARC.28b602f2-2fc5-4c5e-a7dd-91c7927658f9.ascat2.allelic_specific.seg.txt	TCGA-DX-A6B8	LMS	High	TCGA-SARC.28b602f2-2fc5-4c5e-a7dd-91c7927658f9.ascat2.allelic_specific.seg.txt	231
TCGA-SARC.a9835890-6a8d-4851-bc48-7abd4f254bbf.ascat2.allelic_specific.seg.txt	TCGA-KD-A5QU	uLMS	High	TCGA-SARC.a9835890-6a8d-4851-bc48-7abd4f254bbf.ascat2.allelic_specific.seg.txt	326
TCGA-SARC.996ea84f-9401-4f64-9074-f600728b5c39.ascat2.allelic_specific.seg.txt	TCGA-DX-A8BH	UPS	High	TCGA-SARC.996ea84f-9401-4f64-9074-f600728b5c39.ascat2.allelic_specific.seg.txt	930
TCGA-SARC.dd87231a-d658-43b1-ace0-e43c41832718.ascat2.allelic_specific.seg.txt	TCGA-DX-A6YU	MFS	High	TCGA-SARC.dd87231a-d658-43b1-ace0-e43c41832718.ascat2.allelic_specific.seg.txt	407
TCGA-SARC.101124bf-4d90-4f06-8c7d-06181e981d24.ascat2.allelic_specific.seg.txt	TCGA-HS-A5N7	LMS	Low	TCGA-SARC.101124bf-4d90-4f06-8c7d-06181e981d24.ascat2.allelic_specific.seg.txt	37
TCGA-SARC.415a058a-072a-4088-baa5-7387efd002ed.ascat2.allelic_specific.seg.txt	TCGA-DX-A3LY	ddLPS	High	TCGA-SARC.415a058a-072a-4088-baa5-7387efd002ed.ascat2.allelic_specific.seg.txt	2165
TCGA-SARC.16a00020-a856-4c90-8b5f-c8907b243df5.ascat2.allelic_specific.seg.txt	TCGA-SG-A6Z4	UPS	High	TCGA-SARC.16a00020-a856-4c90-8b5f-c8907b243df5.ascat2.allelic_specific.seg.txt	248
TCGA-SARC.2a38dd75-f4b4-4178-ba47-ebb2ef8551bd.ascat2.allelic_specific.seg.txt	TCGA-IS-A3K8	uLMS	Low	TCGA-SARC.2a38dd75-f4b4-4178-ba47-ebb2ef8551bd.ascat2.allelic_specific.seg.txt	23
TCGA-SARC.1d4063b5-378d-4782-bdc4-52115de1a25a.ascat2.allelic_specific.seg.txt	TCGA-3B-A9HX	LMS	High	TCGA-SARC.1d4063b5-378d-4782-bdc4-52115de1a25a.ascat2.allelic_specific.seg.txt	1161
TCGA-SARC.2931d244-8f70-4768-9820-9f8667bd6571.ascat2.allelic_specific.seg.txt	TCGA-DX-A23Z	ddLPS	Low	TCGA-SARC.2931d244-8f70-4768-9820-9f8667bd6571.ascat2.allelic_specific.seg.txt	1090
TCGA-SARC.1cef4169-55a3-4661-bd30-60770882192e.ascat2.allelic_specific.seg.txt	TCGA-DX-A6Z2	LMS	Low	TCGA-SARC.1cef4169-55a3-4661-bd30-60770882192e.ascat2.allelic_specific.seg.txt	45
TCGA-SARC.dcd369bb-a83d-4c00-aba5-0ab14a39eec0.ascat2.allelic_specific.seg.txt	TCGA-DX-A6Z2	LMS	Low	TCGA-SARC.dcd369bb-a83d-4c00-aba5-0ab14a39eec0.ascat2.allelic_specific.seg.txt	34
TCGA-SARC.fc168f3e-34b0-42cd-97f5-5a5bce21ee34.ascat2.allelic_specific.seg.txt	TCGA-KD-A5QT	uLMS	Low	TCGA-SARC.fc168f3e-34b0-42cd-97f5-5a5bce21ee34.ascat2.allelic_specific.seg.txt	60
TCGA-SARC.06c30ed9-2bdd-4ea5-8afd-2be787152641.ascat2.allelic_specific.seg.txt	TCGA-DX-A1L2	ddLPS	High	TCGA-SARC.06c30ed9-2bdd-4ea5-8afd-2be787152641.ascat2.allelic_specific.seg.txt	1546
TCGA-SARC.8e442e14-271d-4290-825c-f6bcd65ef424.ascat2.allelic_specific.seg.txt	TCGA-MB-A5Y9	UPS	Low	TCGA-SARC.8e442e14-271d-4290-825c-f6bcd65ef424.ascat2.allelic_specific.seg.txt	208
TCGA-SARC.1f0dd9d9-3c82-4bee-adc1-7f20794a3fe7.ascat2.allelic_specific.seg.txt	TCGA-DX-A3UE	LMS	Low	TCGA-SARC.1f0dd9d9-3c82-4bee-adc1-7f20794a3fe7.ascat2.allelic_specific.seg.txt	32
TCGA-SARC.9043a977-4d3e-4903-a595-b0da9dd1e87f.ascat2.allelic_specific.seg.txt	TCGA-DX-A7EQ	SS	Low	TCGA-SARC.9043a977-4d3e-4903-a595-b0da9dd1e87f.ascat2.allelic_specific.seg.txt	35
TCGA-SARC.c9ee5b6a-1b79-4bc7-a93d-e3c52f77d216.ascat2.allelic_specific.seg.txt	TCGA-DX-A48U	LMS	Low	TCGA-SARC.c9ee5b6a-1b79-4bc7-a93d-e3c52f77d216.ascat2.allelic_specific.seg.txt	24
TCGA-SARC.36591489-6cde-447d-acfe-18fa30b2b005.ascat2.allelic_specific.seg.txt	TCGA-DX-AB2E	MFS	High	TCGA-SARC.36591489-6cde-447d-acfe-18fa30b2b005.ascat2.allelic_specific.seg.txt	426
TCGA-SARC.f84098f3-f23f-47ce-8a7c-621258e24021.ascat2.allelic_specific.seg.txt	TCGA-IS-A3KA	uLMS	High	TCGA-SARC.f84098f3-f23f-47ce-8a7c-621258e24021.ascat2.allelic_specific.seg.txt	683
TCGA-SARC.3d502bbe-ed09-4e6e-9625-4524226514dc.ascat2.allelic_specific.seg.txt	TCGA-QQ-A8VH	MPNST	High	TCGA-SARC.3d502bbe-ed09-4e6e-9625-4524226514dc.ascat2.allelic_specific.seg.txt	225
TCGA-SARC.feb9be00-9dac-4b43-a7a2-3c5d39d20a15.ascat2.allelic_specific.seg.txt	TCGA-IE-A4EK	LMS	Low	TCGA-SARC.feb9be00-9dac-4b43-a7a2-3c5d39d20a15.ascat2.allelic_specific.seg.txt	32
TARGET-OS.e8f4c3fd-d731-5996-9ccc-34edf2fdb26c.ascat2.allelic_specific.seg.txt	TARGET-40-PANGRW	OS	High	TARGET-OS.e8f4c3fd-d731-5996-9ccc-34edf2fdb26c.ascat2.allelic_specific.seg.txt	555
TARGET-OS.50f72a8f-7ccc-51db-b8a6-a5dacc064228.ascat2.allelic_specific.seg.txt	TARGET-40-0A4I65	OS	High	TARGET-OS.50f72a8f-7ccc-51db-b8a6-a5dacc064228.ascat2.allelic_specific.seg.txt	776
TARGET-OS.48e450a3-d303-5ed0-9c89-2f5d1640ab5d.ascat2.allelic_specific.seg.txt	TARGET-40-PAKUZU	OS	High	TARGET-OS.48e450a3-d303-5ed0-9c89-2f5d1640ab5d.ascat2.allelic_specific.seg.txt	838
TARGET-OS.366c488a-cfe1-5b31-b34a-50d1eb75756e.ascat2.allelic_specific.seg.txt	TARGET-40-PARDAX	OS	High	TARGET-OS.366c488a-cfe1-5b31-b34a-50d1eb75756e.ascat2.allelic_specific.seg.txt	77
TARGET-OS.f3f6eee9-1168-5dfb-a768-113ee687f38c.ascat2.allelic_specific.seg.txt	TARGET-40-PAMYYJ	OS	High	TARGET-OS.f3f6eee9-1168-5dfb-a768-113ee687f38c.ascat2.allelic_specific.seg.txt	593
TARGET-OS.52ff6ae2-3d4b-5575-b2bc-9762ded1a324.ascat2.allelic_specific.seg.txt	TARGET-40-PARFTG	OS	High	TARGET-OS.52ff6ae2-3d4b-5575-b2bc-9762ded1a324.ascat2.allelic_specific.seg.txt	600
TARGET-OS.f26c2e4a-792e-5c79-9e33-078e59084343.ascat2.allelic_specific.seg.txt	TARGET-40-PAUUML	OS	High	TARGET-OS.f26c2e4a-792e-5c79-9e33-078e59084343.ascat2.allelic_specific.seg.txt	1043
TARGET-OS.09458d50-bcff-5763-8c45-248173385f91.ascat2.allelic_specific.seg.txt	TARGET-40-PANPUM	OS	High	TARGET-OS.09458d50-bcff-5763-8c45-248173385f91.ascat2.allelic_specific.seg.txt	643
TARGET-OS.129a4ab8-6d3b-5290-8820-c4df310a21ba.ascat2.allelic_specific.seg.txt	TARGET-40-PALWWX	OS	High	TARGET-OS.129a4ab8-6d3b-5290-8820-c4df310a21ba.ascat2.allelic_specific.seg.txt	330
TARGET-OS.ceba6667-9602-5c10-9320-298d95e354e5.ascat2.allelic_specific.seg.txt	TARGET-40-PATMPU	OS	High	TARGET-OS.ceba6667-9602-5c10-9320-298d95e354e5.ascat2.allelic_specific.seg.txt	942
TARGET-OS.352752e9-758c-57bd-a5ac-69036d020b78.ascat2.allelic_specific.seg.txt	TARGET-40-PAUTWB	OS	High	TARGET-OS.352752e9-758c-57bd-a5ac-69036d020b78.ascat2.allelic_specific.seg.txt	118
TARGET-OS.c163a85d-4f6b-5b6a-9ef0-275763690707.ascat2.allelic_specific.seg.txt	TARGET-40-PAUVUL	OS	High	TARGET-OS.c163a85d-4f6b-5b6a-9ef0-275763690707.ascat2.allelic_specific.seg.txt	761
TARGET-OS.31930492-144d-50cd-8611-931abd612381.ascat2.allelic_specific.seg.txt	TARGET-40-PAPFLB	OS	High	TARGET-OS.31930492-144d-50cd-8611-931abd612381.ascat2.allelic_specific.seg.txt	314
TARGET-OS.b1e82ea6-0f9b-59da-95c5-1913a60d63d7.ascat2.allelic_specific.seg.txt	TARGET-40-PALHRL	OS	High	TARGET-OS.b1e82ea6-0f9b-59da-95c5-1913a60d63d7.ascat2.allelic_specific.seg.txt	1655
TARGET-OS.2519b562-f63d-599c-a4b0-b9bcd65e201e.ascat2.allelic_specific.seg.txt	TARGET-40-PASKZZ	OS	High	TARGET-OS.2519b562-f63d-599c-a4b0-b9bcd65e201e.ascat2.allelic_specific.seg.txt	534
TARGET-OS.ef282d52-f5c2-555b-8608-a75131da69bd.ascat2.allelic_specific.seg.txt	TARGET-40-PASYUK	OS	High	TARGET-OS.ef282d52-f5c2-555b-8608-a75131da69bd.ascat2.allelic_specific.seg.txt	225
TARGET-OS.049345c9-954d-573f-99ed-0dd640037fd8.ascat2.allelic_specific.seg.txt	TARGET-40-PARKAF	OS	High	TARGET-OS.049345c9-954d-573f-99ed-0dd640037fd8.ascat2.allelic_specific.seg.txt	1103
TARGET-OS.288fe8de-c59b-5f4d-b81d-c680b27c31f1.ascat2.allelic_specific.seg.txt	TARGET-40-PANVJJ	OS	Low	TARGET-OS.288fe8de-c59b-5f4d-b81d-c680b27c31f1.ascat2.allelic_specific.seg.txt	207
TARGET-OS.4897fbf0-729d-5923-b824-917722e4d6d8.ascat2.allelic_specific.seg.txt	TARGET-40-PAPIJR	OS	High	TARGET-OS.4897fbf0-729d-5923-b824-917722e4d6d8.ascat2.allelic_specific.seg.txt	1253
TARGET-OS.ff02292f-8eb8-543a-a453-d9e78eaf610e.ascat2.allelic_specific.seg.txt	TARGET-40-0A4HY5	OS	High	TARGET-OS.ff02292f-8eb8-543a-a453-d9e78eaf610e.ascat2.allelic_specific.seg.txt	403
TARGET-OS.c453dc5a-3f40-57a4-953d-ad09821ecaf8.ascat2.allelic_specific.seg.txt	TARGET-40-0A4HMC	OS	High	TARGET-OS.c453dc5a-3f40-57a4-953d-ad09821ecaf8.ascat2.allelic_specific.seg.txt	687
TARGET-OS.94df3caa-c583-5d0e-83d9-50b782c47e16.ascat2.allelic_specific.seg.txt	TARGET-40-0A4I48	OS	High	TARGET-OS.94df3caa-c583-5d0e-83d9-50b782c47e16.ascat2.allelic_specific.seg.txt	693
TARGET-OS.06974a6a-0b86-5913-8595-9863ab28aed5.ascat2.allelic_specific.seg.txt	TARGET-40-PALZGU	OS	High	TARGET-OS.06974a6a-0b86-5913-8595-9863ab28aed5.ascat2.allelic_specific.seg.txt	2411
TARGET-OS.10ba0d9f-d287-5c8d-a6b3-69e4fb599de2.ascat2.allelic_specific.seg.txt	TARGET-40-0A4HXS	OS	High	TARGET-OS.10ba0d9f-d287-5c8d-a6b3-69e4fb599de2.ascat2.allelic_specific.seg.txt	1047
TARGET-OS.233d0185-2202-56aa-9474-c93ceeb27e16.ascat2.allelic_specific.seg.txt	TARGET-40-PAMRHD	OS	Low	TARGET-OS.233d0185-2202-56aa-9474-c93ceeb27e16.ascat2.allelic_specific.seg.txt	85
TARGET-OS.d6386fbe-ce13-5efc-acec-5b793de3af72.ascat2.allelic_specific.seg.txt	TARGET-40-PASNZV	OS	High	TARGET-OS.d6386fbe-ce13-5efc-acec-5b793de3af72.ascat2.allelic_specific.seg.txt	236
TARGET-OS.621fe1b4-b027-57bf-9d94-d8ac994f35ee.ascat2.allelic_specific.seg.txt	TARGET-40-PAUXPZ	OS	High	TARGET-OS.621fe1b4-b027-57bf-9d94-d8ac994f35ee.ascat2.allelic_specific.seg.txt	481
TARGET-OS.fb1a4be5-55b5-506d-9c92-88e202e19aac.ascat2.allelic_specific.seg.txt	TARGET-40-PAKFVX	OS	High	TARGET-OS.fb1a4be5-55b5-506d-9c92-88e202e19aac.ascat2.allelic_specific.seg.txt	849
TARGET-OS.d87598b3-ed09-5dde-b303-4c5f1e4316ba.ascat2.allelic_specific.seg.txt	TARGET-40-0A4I0W	OS	High	TARGET-OS.d87598b3-ed09-5dde-b303-4c5f1e4316ba.ascat2.allelic_specific.seg.txt	531
TARGET-OS.8eba4e96-0080-5b6e-b0ad-47395e6e3f0a.ascat2.allelic_specific.seg.txt	TARGET-40-PAVDTY	OS	High	TARGET-OS.8eba4e96-0080-5b6e-b0ad-47395e6e3f0a.ascat2.allelic_specific.seg.txt	853
TARGET-OS.e0e08dca-bc2d-519d-a6b9-ca37868561a1.ascat2.allelic_specific.seg.txt	TARGET-40-PAPVYW	OS	Low	TARGET-OS.e0e08dca-bc2d-519d-a6b9-ca37868561a1.ascat2.allelic_specific.seg.txt	1474
TARGET-OS.cf949c11-8afe-53c1-a0f9-9b6127f57cda.ascat2.allelic_specific.seg.txt	TARGET-40-PASUUH	OS	High	TARGET-OS.cf949c11-8afe-53c1-a0f9-9b6127f57cda.ascat2.allelic_specific.seg.txt	1415
TARGET-OS.77e0620a-2d22-5d61-9651-ca39a4a4d7c1.ascat2.allelic_specific.seg.txt	TARGET-40-PANZHX	OS	High	TARGET-OS.77e0620a-2d22-5d61-9651-ca39a4a4d7c1.ascat2.allelic_specific.seg.txt	39
TARGET-OS.720bd506-a67c-53f0-8268-309c231f8b62.ascat2.allelic_specific.seg.txt	TARGET-40-0A4I8U	OS	High	TARGET-OS.720bd506-a67c-53f0-8268-309c231f8b62.ascat2.allelic_specific.seg.txt	789
TARGET-OS.9d4ced21-c3f5-56bb-9f9d-0a8b5c11503d.ascat2.allelic_specific.seg.txt	TARGET-40-0A4I42	OS	High	TARGET-OS.9d4ced21-c3f5-56bb-9f9d-0a8b5c11503d.ascat2.allelic_specific.seg.txt	2004
TARGET-OS.c63f1c6d-d974-556b-9873-c393e0de54c0.ascat2.allelic_specific.seg.txt	TARGET-40-PASSLM	OS	High	TARGET-OS.c63f1c6d-d974-556b-9873-c393e0de54c0.ascat2.allelic_specific.seg.txt	643
TARGET-OS.f457f69c-019a-54b8-9852-1ebcb288caa0.ascat2.allelic_specific.seg.txt	TARGET-40-PARBGW	OS	Low	TARGET-OS.f457f69c-019a-54b8-9852-1ebcb288caa0.ascat2.allelic_specific.seg.txt	613
TARGET-OS.fff431af-69ad-5294-b478-69c2c2fc5650.ascat2.allelic_specific.seg.txt	TARGET-40-0A4I3S	OS	High	TARGET-OS.fff431af-69ad-5294-b478-69c2c2fc5650.ascat2.allelic_specific.seg.txt	810
TARGET-OS.38ad88b0-cbfd-5c85-a7ee-2508418a42bf.ascat2.allelic_specific.seg.txt	TARGET-40-PAUYTT	OS	High	TARGET-OS.38ad88b0-cbfd-5c85-a7ee-2508418a42bf.ascat2.allelic_specific.seg.txt	335
TARGET-OS.e78d00de-99f8-5d7e-ad68-32f1d87dd9d9.ascat2.allelic_specific.seg.txt	TARGET-40-PATAWV	OS	High	TARGET-OS.e78d00de-99f8-5d7e-ad68-32f1d87dd9d9.ascat2.allelic_specific.seg.txt	1363
TARGET-OS.feab8d41-9999-57aa-8494-c18bec914b67.ascat2.allelic_specific.seg.txt	TARGET-40-PATPBS	OS	High	TARGET-OS.feab8d41-9999-57aa-8494-c18bec914b67.ascat2.allelic_specific.seg.txt	681
TARGET-OS.ec8204b3-8fc5-534d-8614-a262fad79c92.ascat2.allelic_specific.seg.txt	TARGET-40-PALKGN	OS	High	TARGET-OS.ec8204b3-8fc5-534d-8614-a262fad79c92.ascat2.allelic_specific.seg.txt	1417
TARGET-OS.a80e2747-dd2a-50a4-a838-654352471e48.ascat2.allelic_specific.seg.txt	TARGET-40-PALECC	OS	High	TARGET-OS.a80e2747-dd2a-50a4-a838-654352471e48.ascat2.allelic_specific.seg.txt	428
TARGET-OS.c0617670-3759-5394-a483-4c059e4fd2f2.ascat2.allelic_specific.seg.txt	TARGET-40-PANGPE	OS	High	TARGET-OS.c0617670-3759-5394-a483-4c059e4fd2f2.ascat2.allelic_specific.seg.txt	1102
TARGET-OS.267bb02c-9059-5065-ac9b-3484881331a6.ascat2.allelic_specific.seg.txt	TARGET-40-0A4I4M	OS	High	TARGET-OS.267bb02c-9059-5065-ac9b-3484881331a6.ascat2.allelic_specific.seg.txt	637
TARGET-OS.adab2dc7-984f-5dd2-95a7-7f67b3d8b817.ascat2.allelic_specific.seg.txt	TARGET-40-PATKSS	OS	Low	TARGET-OS.adab2dc7-984f-5dd2-95a7-7f67b3d8b817.ascat2.allelic_specific.seg.txt	185
TARGET-OS.4885ff2c-ca41-539c-9719-5e1a205820e2.ascat2.allelic_specific.seg.txt	TARGET-40-PATUXZ	OS	High	TARGET-OS.4885ff2c-ca41-539c-9719-5e1a205820e2.ascat2.allelic_specific.seg.txt	1592
TARGET-OS.d05149f9-5345-5efc-ae5a-49d3119054d2.ascat2.allelic_specific.seg.txt	TARGET-40-PAUBIT	OS	High	TARGET-OS.d05149f9-5345-5efc-ae5a-49d3119054d2.ascat2.allelic_specific.seg.txt	743
TARGET-OS.7ba998c4-2439-5424-8a04-606898af75a9.ascat2.allelic_specific.seg.txt	TARGET-40-PATMXR	OS	High	TARGET-OS.7ba998c4-2439-5424-8a04-606898af75a9.ascat2.allelic_specific.seg.txt	926
TARGET-OS.f89e64ce-62dc-5283-9bb9-68d728c4aed4.ascat2.allelic_specific.seg.txt	TARGET-40-0A4I6O	OS	High	TARGET-OS.f89e64ce-62dc-5283-9bb9-68d728c4aed4.ascat2.allelic_specific.seg.txt	242
TARGET-OS.e6deb34e-2573-54be-92f0-c2b593a0a081.ascat2.allelic_specific.seg.txt	TARGET-40-PAPXGT	OS	High	TARGET-OS.e6deb34e-2573-54be-92f0-c2b593a0a081.ascat2.allelic_specific.seg.txt	674
TARGET-OS.cbff4720-0723-52d3-9a6e-4fd40589b692.ascat2.allelic_specific.seg.txt	TARGET-40-0A4HX8	OS	High	TARGET-OS.cbff4720-0723-52d3-9a6e-4fd40589b692.ascat2.allelic_specific.seg.txt	222
TARGET-OS.b3479c73-68ba-5423-bb4b-649f234779e4.ascat2.allelic_specific.seg.txt	TARGET-40-PALFYN	OS	High	TARGET-OS.b3479c73-68ba-5423-bb4b-649f234779e4.ascat2.allelic_specific.seg.txt	422
TARGET-OS.76a6e0be-98c4-54c8-b4e0-76f29ac1ab04.ascat2.allelic_specific.seg.txt	TARGET-40-PAVECB	OS	High	TARGET-OS.76a6e0be-98c4-54c8-b4e0-76f29ac1ab04.ascat2.allelic_specific.seg.txt	1233
TARGET-OS.47e3c642-aa83-5014-8675-6561a6f37632.ascat2.allelic_specific.seg.txt	TARGET-40-PANSEN	OS	High	TARGET-OS.47e3c642-aa83-5014-8675-6561a6f37632.ascat2.allelic_specific.seg.txt	520
TARGET-OS.dfe93ee0-d6d5-5cbf-985b-4d6011357785.ascat2.allelic_specific.seg.txt	TARGET-40-PANMIG	OS	High	TARGET-OS.dfe93ee0-d6d5-5cbf-985b-4d6011357785.ascat2.allelic_specific.seg.txt	633
TARGET-OS.f9edfd72-4614-52b6-94b2-504d96f8ce71.ascat2.allelic_specific.seg.txt	TARGET-40-PAKXLD	OS	High	TARGET-OS.f9edfd72-4614-52b6-94b2-504d96f8ce71.ascat2.allelic_specific.seg.txt	1167
TARGET-OS.77227754-851e-5155-a2e5-debff82f4839.ascat2.allelic_specific.seg.txt	TARGET-40-PASFCV	OS	High	TARGET-OS.77227754-851e-5155-a2e5-debff82f4839.ascat2.allelic_specific.seg.txt	808
TARGET-OS.a8440095-6fa0-5560-9f53-6b11eaf650fd.ascat2.allelic_specific.seg.txt	TARGET-40-PAVCLP	OS	Low	TARGET-OS.a8440095-6fa0-5560-9f53-6b11eaf650fd.ascat2.allelic_specific.seg.txt	104
TARGET-OS.b39bd627-78f7-5413-aa50-35ae24077b02.ascat2.allelic_specific.seg.txt	TARGET-40-PATMIF	OS	High	TARGET-OS.b39bd627-78f7-5413-aa50-35ae24077b02.ascat2.allelic_specific.seg.txt	1274
TARGET-OS.08f22f7f-79c6-54a9-a178-6386e048d0c7.ascat2.allelic_specific.seg.txt	TARGET-40-PAMEKS	OS	High	TARGET-OS.08f22f7f-79c6-54a9-a178-6386e048d0c7.ascat2.allelic_specific.seg.txt	957
TARGET-OS.ef5ac7e5-ca44-592c-96ec-4640c6c916bc.ascat2.allelic_specific.seg.txt	TARGET-40-PAUTYB	OS	High	TARGET-OS.ef5ac7e5-ca44-592c-96ec-4640c6c916bc.ascat2.allelic_specific.seg.txt	476
TARGET-OS.c602dbe2-b3bc-5aae-a3dd-43282ab2a939.ascat2.allelic_specific.seg.txt	TARGET-40-PAMLKS	OS	High	TARGET-OS.c602dbe2-b3bc-5aae-a3dd-43282ab2a939.ascat2.allelic_specific.seg.txt	2100
TARGET-OS.401c5832-fd22-5a6f-94e3-fb074804c86a.ascat2.allelic_specific.seg.txt	TARGET-40-PAMHLF	OS	High	TARGET-OS.401c5832-fd22-5a6f-94e3-fb074804c86a.ascat2.allelic_specific.seg.txt	1088
TARGET-OS.b015cc6a-1c02-580d-89ce-e713d5a7ad09.ascat2.allelic_specific.seg.txt	TARGET-40-PATJVI	OS	High	TARGET-OS.b015cc6a-1c02-580d-89ce-e713d5a7ad09.ascat2.allelic_specific.seg.txt	329
TARGET-OS.d265b316-a594-546f-908e-d3fb60935b5e.ascat2.allelic_specific.seg.txt	TARGET-40-PALKDP	OS	High	TARGET-OS.d265b316-a594-546f-908e-d3fb60935b5e.ascat2.allelic_specific.seg.txt	1002
TARGET-OS.c811ef36-4fd4-575e-91fe-7e60799034b6.ascat2.allelic_specific.seg.txt	TARGET-40-0A4I9K	OS	High	TARGET-OS.c811ef36-4fd4-575e-91fe-7e60799034b6.ascat2.allelic_specific.seg.txt	465
TARGET-OS.c00798e9-eb10-5832-825e-b73ab02282b4.ascat2.allelic_specific.seg.txt	TARGET-40-0A4I5B	OS	High	TARGET-OS.c00798e9-eb10-5832-825e-b73ab02282b4.ascat2.allelic_specific.seg.txt	819
TARGET-OS.41030be7-181a-5aa6-916d-b2404e782f98.ascat2.allelic_specific.seg.txt	TARGET-40-PASEBY	OS	High	TARGET-OS.41030be7-181a-5aa6-916d-b2404e782f98.ascat2.allelic_specific.seg.txt	1291
TCGA-BRCA.7145e63d-79f8-4a72-8571-9065d51c8f8e.ascat2.allelic_specific.seg.txt	TCGA-E9-A1NC	TNBC	High	TCGA-BRCA.7145e63d-79f8-4a72-8571-9065d51c8f8e.ascat2.allelic_specific.seg.txt	217
TCGA-BRCA.a7e1a7ba-762d-45b0-b084-118c6ed9690b.ascat2.allelic_specific.seg.txt	TCGA-LD-A74U	TNBC	Low	TCGA-BRCA.a7e1a7ba-762d-45b0-b084-118c6ed9690b.ascat2.allelic_specific.seg.txt	309
TCGA-BRCA.150ed41d-ca97-413a-ae3e-4cc3ba52d6f1.ascat2.allelic_specific.seg.txt	TCGA-AN-A0XU	TNBC	High	TCGA-BRCA.150ed41d-ca97-413a-ae3e-4cc3ba52d6f1.ascat2.allelic_specific.seg.txt	948
TCGA-BRCA.de637c67-c60e-4b6f-99cf-0bcef33204cc.ascat2.allelic_specific.seg.txt	TCGA-LL-A5YP	TNBC	High	TCGA-BRCA.de637c67-c60e-4b6f-99cf-0bcef33204cc.ascat2.allelic_specific.seg.txt	596
TCGA-BRCA.c62fa764-5d48-4bbc-ad18-6e0aff57fa4f.ascat2.allelic_specific.seg.txt	TCGA-AN-A046	TNBC	Low	TCGA-BRCA.c62fa764-5d48-4bbc-ad18-6e0aff57fa4f.ascat2.allelic_specific.seg.txt	19
TCGA-BRCA.d6e0a8bc-62cf-476a-8528-9a6e7b98871f.ascat2.allelic_specific.seg.txt	TCGA-EW-A1OX	TNBC	Low	TCGA-BRCA.d6e0a8bc-62cf-476a-8528-9a6e7b98871f.ascat2.allelic_specific.seg.txt	274
TCGA-BRCA.c5b1d103-453a-4fe5-aef2-63683a56d262.ascat2.allelic_specific.seg.txt	TCGA-PE-A5DC	TNBC	High	TCGA-BRCA.c5b1d103-453a-4fe5-aef2-63683a56d262.ascat2.allelic_specific.seg.txt	102
TCGA-BRCA.ea568589-43f0-4539-acdf-c626aeb20446.ascat2.allelic_specific.seg.txt	TCGA-A8-A0A7	TNBC	Low	TCGA-BRCA.ea568589-43f0-4539-acdf-c626aeb20446.ascat2.allelic_specific.seg.txt	95
TCGA-BRCA.303dc766-ae5f-4f9d-b840-8609cc453153.ascat2.allelic_specific.seg.txt	TCGA-PE-A5DE	TNBC	Low	TCGA-BRCA.303dc766-ae5f-4f9d-b840-8609cc453153.ascat2.allelic_specific.seg.txt	170
TCGA-BRCA.498cc80a-ec3c-4d05-839a-b3ea73ebc774.ascat2.allelic_specific.seg.txt	TCGA-A7-A13D	TNBC	High	TCGA-BRCA.498cc80a-ec3c-4d05-839a-b3ea73ebc774.ascat2.allelic_specific.seg.txt	243
TCGA-BRCA.92830f47-3f32-4b74-bef4-4536963be38f.ascat2.allelic_specific.seg.txt	TCGA-D8-A147	TNBC	High	TCGA-BRCA.92830f47-3f32-4b74-bef4-4536963be38f.ascat2.allelic_specific.seg.txt	851
TCGA-BRCA.66665c22-d495-4ae1-a6fe-378d96c05c1a.ascat2.allelic_specific.seg.txt	TCGA-B6-A0X1	TNBC	High	TCGA-BRCA.66665c22-d495-4ae1-a6fe-378d96c05c1a.ascat2.allelic_specific.seg.txt	206
TCGA-BRCA.aa0e910d-28fb-41f0-b545-601feb989ee1.ascat2.allelic_specific.seg.txt	TCGA-A8-A06R	TNBC	High	TCGA-BRCA.aa0e910d-28fb-41f0-b545-601feb989ee1.ascat2.allelic_specific.seg.txt	3612
TCGA-BRCA.c50f9ab3-c448-4289-b6b1-36ddcbd9efb9.ascat2.allelic_specific.seg.txt	TCGA-D8-A1XL	TNBC	High	TCGA-BRCA.c50f9ab3-c448-4289-b6b1-36ddcbd9efb9.ascat2.allelic_specific.seg.txt	640
TCGA-BRCA.3cd311fc-51df-4b20-9c27-fabb68bc3e2c.ascat2.allelic_specific.seg.txt	TCGA-C8-A12L	TNBC	High	TCGA-BRCA.3cd311fc-51df-4b20-9c27-fabb68bc3e2c.ascat2.allelic_specific.seg.txt	829
TCGA-BRCA.b9fdf03c-d0d2-4b11-bbe6-f6996d403e90.ascat2.allelic_specific.seg.txt	TCGA-LL-A8F5	TNBC	High	TCGA-BRCA.b9fdf03c-d0d2-4b11-bbe6-f6996d403e90.ascat2.allelic_specific.seg.txt	1516
TCGA-BRCA.83dfa7a2-901f-40ed-ab73-fa8f0a938566.ascat2.allelic_specific.seg.txt	TCGA-B6-A0IN	TNBC	Low	TCGA-BRCA.83dfa7a2-901f-40ed-ab73-fa8f0a938566.ascat2.allelic_specific.seg.txt	480
TCGA-BRCA.76537c73-9c3f-44db-bc92-10957f72d425.ascat2.allelic_specific.seg.txt	TCGA-BH-A1EV	TNBC	High	TCGA-BRCA.76537c73-9c3f-44db-bc92-10957f72d425.ascat2.allelic_specific.seg.txt	1681
TCGA-BRCA.6527b4d3-3706-41e5-8106-55ed4981f593.ascat2.allelic_specific.seg.txt	TCGA-A8-A08I	TNBC	High	TCGA-BRCA.6527b4d3-3706-41e5-8106-55ed4981f593.ascat2.allelic_specific.seg.txt	757
TCGA-BRCA.cf4b7782-45d9-4dfc-b36d-af59befa7c03.ascat2.allelic_specific.seg.txt	TCGA-BH-A2L8	TNBC	Low	TCGA-BRCA.cf4b7782-45d9-4dfc-b36d-af59befa7c03.ascat2.allelic_specific.seg.txt	242
TCGA-BRCA.b2cc4c34-e90b-4377-b50b-222e507cffcc.ascat2.allelic_specific.seg.txt	TCGA-E2-A1LG	TNBC	Low	TCGA-BRCA.b2cc4c34-e90b-4377-b50b-222e507cffcc.ascat2.allelic_specific.seg.txt	476
TCGA-BRCA.7779cc82-d022-43c2-83be-e23303797ce0.ascat2.allelic_specific.seg.txt	TCGA-S3-AA10	TNBC	High	TCGA-BRCA.7779cc82-d022-43c2-83be-e23303797ce0.ascat2.allelic_specific.seg.txt	80
TCGA-BRCA.907cd6bb-05fd-4557-b21d-d8d8d16fb8a3.ascat2.allelic_specific.seg.txt	TCGA-D8-A1JD	TNBC	High	TCGA-BRCA.907cd6bb-05fd-4557-b21d-d8d8d16fb8a3.ascat2.allelic_specific.seg.txt	629
TCGA-BRCA.e0629d66-17b1-4abb-beff-7b459b373089.ascat2.allelic_specific.seg.txt	TCGA-E2-A14T	TNBC	High	TCGA-BRCA.e0629d66-17b1-4abb-beff-7b459b373089.ascat2.allelic_specific.seg.txt	543
TCGA-BRCA.34c5238e-d4ee-424c-976c-0f9bbfb1e0bc.ascat2.allelic_specific.seg.txt	TCGA-BH-A0AW	TNBC	High	TCGA-BRCA.34c5238e-d4ee-424c-976c-0f9bbfb1e0bc.ascat2.allelic_specific.seg.txt	711
TCGA-BRCA.ba751e6e-5336-423f-81a4-5ec3109ae4e7.ascat2.allelic_specific.seg.txt	TCGA-D8-A1JB	TNBC	High	TCGA-BRCA.ba751e6e-5336-423f-81a4-5ec3109ae4e7.ascat2.allelic_specific.seg.txt	133
TCGA-BRCA.8a5f6839-507d-4288-91e9-22badf54b089.ascat2.allelic_specific.seg.txt	TCGA-A7-A6VW	TNBC	High	TCGA-BRCA.8a5f6839-507d-4288-91e9-22badf54b089.ascat2.allelic_specific.seg.txt	76
TCGA-BRCA.12f03a32-be3d-40c0-b380-b104d972a3f1.ascat2.allelic_specific.seg.txt	TCGA-D8-A27V	TNBC	Low	TCGA-BRCA.12f03a32-be3d-40c0-b380-b104d972a3f1.ascat2.allelic_specific.seg.txt	309
TCGA-BRCA.fc728459-51da-4bed-8f19-89c724e2139f.ascat2.allelic_specific.seg.txt	TCGA-E9-A54Y	TNBC	High	TCGA-BRCA.fc728459-51da-4bed-8f19-89c724e2139f.ascat2.allelic_specific.seg.txt	1030
TCGA-BRCA.e7f50845-3225-4f28-88ce-4a11cdd598b3.ascat2.allelic_specific.seg.txt	TCGA-EW-A2FR	TNBC	Low	TCGA-BRCA.e7f50845-3225-4f28-88ce-4a11cdd598b3.ascat2.allelic_specific.seg.txt	1141
TCGA-BRCA.3cd925e9-93f6-4810-87c6-f3c7ecaf6e77.ascat2.allelic_specific.seg.txt	TCGA-A8-A09G	TNBC	Low	TCGA-BRCA.3cd925e9-93f6-4810-87c6-f3c7ecaf6e77.ascat2.allelic_specific.seg.txt	221
TCGA-BRCA.b8ee56ee-5cac-45d1-af7d-d89eb8fa3360.ascat2.allelic_specific.seg.txt	TCGA-A2-A1FW	TNBC	High	TCGA-BRCA.b8ee56ee-5cac-45d1-af7d-d89eb8fa3360.ascat2.allelic_specific.seg.txt	1496
TCGA-BRCA.b8726c73-a8fe-4444-b034-a3100bd3d02b.ascat2.allelic_specific.seg.txt	TCGA-A8-A06X	TNBC	High	TCGA-BRCA.b8726c73-a8fe-4444-b034-a3100bd3d02b.ascat2.allelic_specific.seg.txt	664
TCGA-BRCA.ce888acf-cb20-43f6-936b-be22ed0f817e.ascat2.allelic_specific.seg.txt	TCGA-E9-A3HO	TNBC	High	TCGA-BRCA.ce888acf-cb20-43f6-936b-be22ed0f817e.ascat2.allelic_specific.seg.txt	408
TCGA-BRCA.1a387c5a-10d0-4a4b-9e5d-23184f15d70c.ascat2.allelic_specific.seg.txt	TCGA-E2-A105	TNBC	Low	TCGA-BRCA.1a387c5a-10d0-4a4b-9e5d-23184f15d70c.ascat2.allelic_specific.seg.txt	311
TCGA-BRCA.11491d25-c862-49e4-8e23-ebbed8e1d87b.ascat2.allelic_specific.seg.txt	TCGA-E2-A1L7	TNBC	High	TCGA-BRCA.11491d25-c862-49e4-8e23-ebbed8e1d87b.ascat2.allelic_specific.seg.txt	951
TCGA-BRCA.753d28b1-7ff1-4211-beaf-6966e9ce0d18.ascat2.allelic_specific.seg.txt	TCGA-AR-A0U4	TNBC	High	TCGA-BRCA.753d28b1-7ff1-4211-beaf-6966e9ce0d18.ascat2.allelic_specific.seg.txt	237
TCGA-BRCA.8e13bd29-de53-4cb0-991f-7ae7460cb548.ascat2.allelic_specific.seg.txt	TCGA-LL-A73Y	TNBC	High	TCGA-BRCA.8e13bd29-de53-4cb0-991f-7ae7460cb548.ascat2.allelic_specific.seg.txt	213
TCGA-BRCA.1fcd4cc6-e594-415c-956a-a65c309fa105.ascat2.allelic_specific.seg.txt	TCGA-GM-A2D9	TNBC	Low	TCGA-BRCA.1fcd4cc6-e594-415c-956a-a65c309fa105.ascat2.allelic_specific.seg.txt	62
TCGA-BRCA.833793a9-9708-4363-ac40-ce7960a5e13d.ascat2.allelic_specific.seg.txt	TCGA-BH-A0GZ	TNBC	Low	TCGA-BRCA.833793a9-9708-4363-ac40-ce7960a5e13d.ascat2.allelic_specific.seg.txt	44
TCGA-BRCA.716578b3-e202-483b-b15c-784f5a0c60f3.ascat2.allelic_specific.seg.txt	TCGA-A2-A25B	TNBC	High	TCGA-BRCA.716578b3-e202-483b-b15c-784f5a0c60f3.ascat2.allelic_specific.seg.txt	1148
TCGA-BRCA.35d22d6b-6b95-48bc-bc2f-fe4495ff188e.ascat2.allelic_specific.seg.txt	TCGA-A1-A0SI	TNBC	Low	TCGA-BRCA.35d22d6b-6b95-48bc-bc2f-fe4495ff188e.ascat2.allelic_specific.seg.txt	66
TCGA-BRCA.170030ae-72f3-46cc-b82a-d23c7f3ad70d.ascat2.allelic_specific.seg.txt	TCGA-AN-A0AT	TNBC	High	TCGA-BRCA.170030ae-72f3-46cc-b82a-d23c7f3ad70d.ascat2.allelic_specific.seg.txt	805
TCGA-BRCA.fccb2cd3-cb95-47ec-a684-91e3ba16faa9.ascat2.allelic_specific.seg.txt	TCGA-LD-A9QF	TNBC	Low	TCGA-BRCA.fccb2cd3-cb95-47ec-a684-91e3ba16faa9.ascat2.allelic_specific.seg.txt	53
TCGA-BRCA.9c3fcdbc-c563-416e-8cd4-b95d15b9bee9.ascat2.allelic_specific.seg.txt	TCGA-B6-A0IG	TNBC	Low	TCGA-BRCA.9c3fcdbc-c563-416e-8cd4-b95d15b9bee9.ascat2.allelic_specific.seg.txt	187
TCGA-BRCA.3b70861d-2c7b-4139-a282-6cfdd8aa4386.ascat2.allelic_specific.seg.txt	TCGA-A7-A26H	TNBC	Low	TCGA-BRCA.3b70861d-2c7b-4139-a282-6cfdd8aa4386.ascat2.allelic_specific.seg.txt	445
TCGA-BRCA.9f5d61da-fe30-4975-a3d5-3ba4eab06683.ascat2.allelic_specific.seg.txt	TCGA-A2-A04T	TNBC	High	TCGA-BRCA.9f5d61da-fe30-4975-a3d5-3ba4eab06683.ascat2.allelic_specific.seg.txt	618
TCGA-BRCA.514e30c9-fe93-4d52-a31f-9e771c71d300.ascat2.allelic_specific.seg.txt	TCGA-A2-A04P	TNBC	High	TCGA-BRCA.514e30c9-fe93-4d52-a31f-9e771c71d300.ascat2.allelic_specific.seg.txt	1035
TCGA-BRCA.77d07305-dbcf-4795-9f23-e69fc65b04b1.ascat2.allelic_specific.seg.txt	TCGA-E2-A14W	TNBC	High	TCGA-BRCA.77d07305-dbcf-4795-9f23-e69fc65b04b1.ascat2.allelic_specific.seg.txt	896
TCGA-BRCA.07d13cdb-332c-4bd8-82f6-8655881cea74.ascat2.allelic_specific.seg.txt	TCGA-A2-A0T0	TNBC	High	TCGA-BRCA.07d13cdb-332c-4bd8-82f6-8655881cea74.ascat2.allelic_specific.seg.txt	137
TCGA-BRCA.edb71760-a163-45eb-9e5a-671cdebc2539.ascat2.allelic_specific.seg.txt	TCGA-EW-A1PE	TNBC	Low	TCGA-BRCA.edb71760-a163-45eb-9e5a-671cdebc2539.ascat2.allelic_specific.seg.txt	141
TCGA-BRCA.43ba3339-996b-4477-878f-4a62c471ab5f.ascat2.allelic_specific.seg.txt	TCGA-A1-A0SH	TNBC	High	TCGA-BRCA.43ba3339-996b-4477-878f-4a62c471ab5f.ascat2.allelic_specific.seg.txt	71
TCGA-BRCA.47150649-c6a6-48fc-a65c-bc621cbaec41.ascat2.allelic_specific.seg.txt	TCGA-AN-A0AS	TNBC	High	TCGA-BRCA.47150649-c6a6-48fc-a65c-bc621cbaec41.ascat2.allelic_specific.seg.txt	1049
TCGA-BRCA.51ab9b17-4565-4792-826e-4ea1e86ddaba.ascat2.allelic_specific.seg.txt	TCGA-S3-AA15	TNBC	Low	TCGA-BRCA.51ab9b17-4565-4792-826e-4ea1e86ddaba.ascat2.allelic_specific.seg.txt	29
TCGA-BRCA.e466e6b6-de5c-402e-9123-66a98b6579cb.ascat2.allelic_specific.seg.txt	TCGA-E2-A1L9	TNBC	Low	TCGA-BRCA.e466e6b6-de5c-402e-9123-66a98b6579cb.ascat2.allelic_specific.seg.txt	27
TCGA-BRCA.2e6cebd3-ce33-4553-a190-ac2dd9bcf91a.ascat2.allelic_specific.seg.txt	TCGA-E9-A1R2	TNBC	High	TCGA-BRCA.2e6cebd3-ce33-4553-a190-ac2dd9bcf91a.ascat2.allelic_specific.seg.txt	113
TCGA-BRCA.03b447b0-d92c-4d78-a496-fcf20be55ce5.ascat2.allelic_specific.seg.txt	TCGA-A8-A085	TNBC	High	TCGA-BRCA.03b447b0-d92c-4d78-a496-fcf20be55ce5.ascat2.allelic_specific.seg.txt	67
TCGA-BRCA.758e3752-e267-4bb3-be83-a88b6eb7e9fc.ascat2.allelic_specific.seg.txt	TCGA-B6-A0IQ	TNBC	High	TCGA-BRCA.758e3752-e267-4bb3-be83-a88b6eb7e9fc.ascat2.allelic_specific.seg.txt	661
TCGA-BRCA.cbe5aea9-00bc-40c4-9e9d-bbf285a2b8df.ascat2.allelic_specific.seg.txt	TCGA-D8-A1Y2	TNBC	Low	TCGA-BRCA.cbe5aea9-00bc-40c4-9e9d-bbf285a2b8df.ascat2.allelic_specific.seg.txt	409
TCGA-BRCA.0d7cde44-ec86-415a-8667-0ea894d1c344.ascat2.allelic_specific.seg.txt	TCGA-AO-A1KR	TNBC	High	TCGA-BRCA.0d7cde44-ec86-415a-8667-0ea894d1c344.ascat2.allelic_specific.seg.txt	838
TCGA-BRCA.58138777-4be6-498c-9b6c-4dab28541ec7.ascat2.allelic_specific.seg.txt	TCGA-E2-A1BD	TNBC	Low	TCGA-BRCA.58138777-4be6-498c-9b6c-4dab28541ec7.ascat2.allelic_specific.seg.txt	262
TCGA-BRCA.72d21cce-e233-49e4-8277-aa1b0be0a160.ascat2.allelic_specific.seg.txt	TCGA-A8-A09V	TNBC	Low	TCGA-BRCA.72d21cce-e233-49e4-8277-aa1b0be0a160.ascat2.allelic_specific.seg.txt	46
TCGA-BRCA.f179bb91-8b60-4eaf-aea1-5161b0c96719.ascat2.allelic_specific.seg.txt	TCGA-EW-A1P7	TNBC	High	TCGA-BRCA.f179bb91-8b60-4eaf-aea1-5161b0c96719.ascat2.allelic_specific.seg.txt	277
TCGA-BRCA.8c976a66-2f34-4441-8f79-a13136e1dbe7.ascat2.allelic_specific.seg.txt	TCGA-A8-A07I	TNBC	Low	TCGA-BRCA.8c976a66-2f34-4441-8f79-a13136e1dbe7.ascat2.allelic_specific.seg.txt	502
TCGA-BRCA.f4b9a452-bbf8-4130-850b-1c9b503ef0e5.ascat2.allelic_specific.seg.txt	TCGA-C8-A12T	TNBC	Low	TCGA-BRCA.f4b9a452-bbf8-4130-850b-1c9b503ef0e5.ascat2.allelic_specific.seg.txt	296
TCGA-BRCA.ebef629e-e465-4ef3-84db-81ff8522b7f9.ascat2.allelic_specific.seg.txt	TCGA-AC-A2FB	TNBC	Low	TCGA-BRCA.ebef629e-e465-4ef3-84db-81ff8522b7f9.ascat2.allelic_specific.seg.txt	85
TCGA-BRCA.95021181-8971-4d62-acf9-9a7bd1b960f2.ascat2.allelic_specific.seg.txt	TCGA-AR-A24H	TNBC	High	TCGA-BRCA.95021181-8971-4d62-acf9-9a7bd1b960f2.ascat2.allelic_specific.seg.txt	518
TCGA-BRCA.158677fe-9918-45b1-b1b4-62288491d4a1.ascat2.allelic_specific.seg.txt	TCGA-C8-A9FZ	TNBC	High	TCGA-BRCA.158677fe-9918-45b1-b1b4-62288491d4a1.ascat2.allelic_specific.seg.txt	105
TCGA-BRCA.67942518-8522-4ba3-8458-cddcc98421c3.ascat2.allelic_specific.seg.txt	TCGA-BH-A0DS	TNBC	Low	TCGA-BRCA.67942518-8522-4ba3-8458-cddcc98421c3.ascat2.allelic_specific.seg.txt	185
TCGA-BRCA.336a5a76-3373-47ac-85ea-c78ba65cd902.ascat2.allelic_specific.seg.txt	TCGA-AN-A04D	TNBC	High	TCGA-BRCA.336a5a76-3373-47ac-85ea-c78ba65cd902.ascat2.allelic_specific.seg.txt	144
TCGA-BRCA.815c2a7a-a33b-4899-a2aa-df187eccf1bd.ascat2.allelic_specific.seg.txt	TCGA-E9-A1RI	TNBC	Low	TCGA-BRCA.815c2a7a-a33b-4899-a2aa-df187eccf1bd.ascat2.allelic_specific.seg.txt	36
TCGA-BRCA.95a462db-8ab9-4a3e-8463-0927b77a9a93.ascat2.allelic_specific.seg.txt	TCGA-A8-A08B	TNBC	Low	TCGA-BRCA.95a462db-8ab9-4a3e-8463-0927b77a9a93.ascat2.allelic_specific.seg.txt	407
TCGA-BRCA.68564280-daf0-4bbb-9aa0-79493b39231b.ascat2.allelic_specific.seg.txt	TCGA-AR-A1AI	TNBC	High	TCGA-BRCA.68564280-daf0-4bbb-9aa0-79493b39231b.ascat2.allelic_specific.seg.txt	419
TCGA-BRCA.cea1bfb5-fe63-4515-8f2b-66696afa23b2.ascat2.allelic_specific.seg.txt	TCGA-AO-A124	TNBC	High	TCGA-BRCA.cea1bfb5-fe63-4515-8f2b-66696afa23b2.ascat2.allelic_specific.seg.txt	803
TCGA-BRCA.8aba442b-9f10-4d63-8780-b3462cfc2945.ascat2.allelic_specific.seg.txt	TCGA-A2-A0EO	TNBC	Low	TCGA-BRCA.8aba442b-9f10-4d63-8780-b3462cfc2945.ascat2.allelic_specific.seg.txt	167
TCGA-BRCA.742b1f3f-a199-4dac-8d56-82db36855633.ascat2.allelic_specific.seg.txt	TCGA-AN-A0XW	TNBC	Low	TCGA-BRCA.742b1f3f-a199-4dac-8d56-82db36855633.ascat2.allelic_specific.seg.txt	349
TCGA-BRCA.666a8f56-7f29-4dba-8bdf-f2fccbe78bbd.ascat2.allelic_specific.seg.txt	TCGA-C8-A278	TNBC	Low	TCGA-BRCA.666a8f56-7f29-4dba-8bdf-f2fccbe78bbd.ascat2.allelic_specific.seg.txt	609
TCGA-BRCA.87d149dc-fcf5-4c2b-8c3e-f866ed274cee.ascat2.allelic_specific.seg.txt	TCGA-AN-A04C	TNBC	High	TCGA-BRCA.87d149dc-fcf5-4c2b-8c3e-f866ed274cee.ascat2.allelic_specific.seg.txt	1883
TCGA-BRCA.e44bc46c-7def-4fec-8865-38842dd349d1.ascat2.allelic_specific.seg.txt	TCGA-D8-A27M	TNBC	High	TCGA-BRCA.e44bc46c-7def-4fec-8865-38842dd349d1.ascat2.allelic_specific.seg.txt	96
TCGA-BRCA.35d16368-1462-4c9b-952a-b81b4e08d33c.ascat2.allelic_specific.seg.txt	TCGA-A8-A08L	TNBC	High	TCGA-BRCA.35d16368-1462-4c9b-952a-b81b4e08d33c.ascat2.allelic_specific.seg.txt	526
TCGA-BRCA.fec7f250-896a-40c3-a6ed-82607bf7af4d.ascat2.allelic_specific.seg.txt	TCGA-A2-A0ET	TNBC	Low	TCGA-BRCA.fec7f250-896a-40c3-a6ed-82607bf7af4d.ascat2.allelic_specific.seg.txt	410
TCGA-BRCA.f79ed0dc-7704-4967-b62c-0112de377fc3.ascat2.allelic_specific.seg.txt	TCGA-A7-A0CE	TNBC	High	TCGA-BRCA.f79ed0dc-7704-4967-b62c-0112de377fc3.ascat2.allelic_specific.seg.txt	243
TCGA-BRCA.be4a4bb4-c86e-4dce-9c49-9f71eba44d32.ascat2.allelic_specific.seg.txt	TCGA-BH-A0C0	TNBC	High	TCGA-BRCA.be4a4bb4-c86e-4dce-9c49-9f71eba44d32.ascat2.allelic_specific.seg.txt	827
TCGA-BRCA.35001085-6428-46a2-a1c7-a45970cac84f.ascat2.allelic_specific.seg.txt	TCGA-BH-A0WA	TNBC	High	TCGA-BRCA.35001085-6428-46a2-a1c7-a45970cac84f.ascat2.allelic_specific.seg.txt	406
TCGA-BRCA.f8597ba1-42d8-4506-a306-3e443b82018d.ascat2.allelic_specific.seg.txt	TCGA-AC-A23H	TNBC	High	TCGA-BRCA.f8597ba1-42d8-4506-a306-3e443b82018d.ascat2.allelic_specific.seg.txt	959
TCGA-BRCA.1dd196c1-6198-4edf-b8a1-66fed90a68b3.ascat2.allelic_specific.seg.txt	TCGA-D8-A1JP	TNBC	High	TCGA-BRCA.1dd196c1-6198-4edf-b8a1-66fed90a68b3.ascat2.allelic_specific.seg.txt	141
TCGA-BRCA.41e8549a-9aed-42bb-9955-cf8b7aff0203.ascat2.allelic_specific.seg.txt	TCGA-S3-AA17	TNBC	High	TCGA-BRCA.41e8549a-9aed-42bb-9955-cf8b7aff0203.ascat2.allelic_specific.seg.txt	345
TCGA-BRCA.4883e039-c3b8-4777-a0fa-765f06006523.ascat2.allelic_specific.seg.txt	TCGA-AO-A0J4	TNBC	High	TCGA-BRCA.4883e039-c3b8-4777-a0fa-765f06006523.ascat2.allelic_specific.seg.txt	764
TCGA-BRCA.8d301711-4802-4905-ac86-8b13a545e414.ascat2.allelic_specific.seg.txt	TCGA-A2-A0SU	TNBC	Low	TCGA-BRCA.8d301711-4802-4905-ac86-8b13a545e414.ascat2.allelic_specific.seg.txt	467
TCGA-BRCA.38f3fe40-a4aa-4f30-94a1-91e54c11c99b.ascat2.allelic_specific.seg.txt	TCGA-D8-A27G	TNBC	Low	TCGA-BRCA.38f3fe40-a4aa-4f30-94a1-91e54c11c99b.ascat2.allelic_specific.seg.txt	724
TCGA-BRCA.e3b21b55-af53-4b23-97ef-5be59a3495d8.ascat2.allelic_specific.seg.txt	TCGA-A1-A0SO	TNBC	High	TCGA-BRCA.e3b21b55-af53-4b23-97ef-5be59a3495d8.ascat2.allelic_specific.seg.txt	682
TCGA-BRCA.bffa483f-5c3a-4945-be72-4b868b1c10fb.ascat2.allelic_specific.seg.txt	TCGA-A8-A0AB	TNBC	Low	TCGA-BRCA.bffa483f-5c3a-4945-be72-4b868b1c10fb.ascat2.allelic_specific.seg.txt	220
TCGA-OV.69a7fc68-d6f9-4804-87d1-693346e176e8.ascat2.allelic_specific.seg.txt		HGSOC	High	TCGA-OV.69a7fc68-d6f9-4804-87d1-693346e176e8.ascat2.allelic_specific.seg.txt	631
TCGA-OV.cd423cd2-5b84-4397-b64c-967f74a1186f.ascat2.allelic_specific.seg.txt		HGSOC	High	TCGA-OV.cd423cd2-5b84-4397-b64c-967f74a1186f.ascat2.allelic_specific.seg.txt	484
TCGA-OV.cd423cd2-5b84-4397-b64c-967f74a1186f.ascat2.allelic_specific.seg.txt		HGSOC	High	TCGA-OV.cd423cd2-5b84-4397-b64c-967f74a1186f.ascat2.allelic_specific.seg.txt	484
TCGA-OV.cd423cd2-5b84-4397-b64c-967f74a1186f.ascat2.allelic_specific.seg.txt		HGSOC	High	TCGA-OV.cd423cd2-5b84-4397-b64c-967f74a1186f.ascat2.allelic_specific.seg.txt	484
TCGA-OV.ea12bb70-f529-4ed7-bcd1-690045a5ef99.ascat2.allelic_specific.seg.txt		HGSOC	High	TCGA-OV.ea12bb70-f529-4ed7-bcd1-690045a5ef99.ascat2.allelic_specific.seg.txt	463
TCGA-OV.ea12bb70-f529-4ed7-bcd1-690045a5ef99.ascat2.allelic_specific.seg.txt		HGSOC	High	TCGA-OV.ea12bb70-f529-4ed7-bcd1-690045a5ef99.ascat2.allelic_specific.seg.txt	463
TCGA-OV.ea12bb70-f529-4ed7-bcd1-690045a5ef99.ascat2.allelic_specific.seg.txt		HGSOC	High	TCGA-OV.ea12bb70-f529-4ed7-bcd1-690045a5ef99.ascat2.allelic_specific.seg.txt	463
TCGA-OV.bd52755a-499d-40c7-9f23-7aec08e3e558.ascat2.allelic_specific.seg.txt		HGSOC	High	TCGA-OV.bd52755a-499d-40c7-9f23-7aec08e3e558.ascat2.allelic_specific.seg.txt	536
TCGA-OV.bd52755a-499d-40c7-9f23-7aec08e3e558.ascat2.allelic_specific.seg.txt		HGSOC	High	TCGA-OV.bd52755a-499d-40c7-9f23-7aec08e3e558.ascat2.allelic_specific.seg.txt	536
TCGA-OV.bd52755a-499d-40c7-9f23-7aec08e3e558.ascat2.allelic_specific.seg.txt		HGSOC	High	TCGA-OV.bd52755a-499d-40c7-9f23-7aec08e3e558.ascat2.allelic_specific.seg.txt	536
TCGA-OV.b1f90a25-d938-416b-948d-f5767460867a.ascat2.allelic_specific.seg.txt		HGSOC	High	TCGA-OV.b1f90a25-d938-416b-948d-f5767460867a.ascat2.allelic_specific.seg.txt	1754
TCGA-OV.1b33cc7d-0965-441d-8853-2b6f37ca2bce.ascat2.allelic_specific.seg.txt		HGSOC	High	TCGA-OV.1b33cc7d-0965-441d-8853-2b6f37ca2bce.ascat2.allelic_specific.seg.txt	74
TCGA-OV.674cc1fd-0abf-4b98-97a0-ef3870382296.ascat2.allelic_specific.seg.txt		HGSOC	High	TCGA-OV.674cc1fd-0abf-4b98-97a0-ef3870382296.ascat2.allelic_specific.seg.txt	597
TCGA-OV.0f187781-18d6-4a79-8d57-e0076abf1440.ascat2.allelic_specific.seg.txt		HGSOC	High	TCGA-OV.0f187781-18d6-4a79-8d57-e0076abf1440.ascat2.allelic_specific.seg.txt	1038
TCGA-OV.0c197459-f7e7-4097-9294-d7037c5f129d.ascat2.allelic_specific.seg.txt		HGSOC	High	TCGA-OV.0c197459-f7e7-4097-9294-d7037c5f129d.ascat2.allelic_specific.seg.txt	1642
TCGA-OV.aa165d1a-3a7a-47ee-91af-0db54af08ca2.ascat2.allelic_specific.seg.txt		HGSOC	High	TCGA-OV.aa165d1a-3a7a-47ee-91af-0db54af08ca2.ascat2.allelic_specific.seg.txt	88
TCGA-OV.1d325c54-f0d1-4a78-a803-95239abbf8e1.ascat2.allelic_specific.seg.txt		HGSOC	High	TCGA-OV.1d325c54-f0d1-4a78-a803-95239abbf8e1.ascat2.allelic_specific.seg.txt	123
TCGA-OV.b18710e4-2d8f-4f32-8ba1-c526d43d4d0e.ascat2.allelic_specific.seg.txt		HGSOC	High	TCGA-OV.b18710e4-2d8f-4f32-8ba1-c526d43d4d0e.ascat2.allelic_specific.seg.txt	1598
TCGA-OV.8426d54f-4075-4012-a5e6-59d4237db996.ascat2.allelic_specific.seg.txt		HGSOC	High	TCGA-OV.8426d54f-4075-4012-a5e6-59d4237db996.ascat2.allelic_specific.seg.txt	49
TCGA-OV.4302237f-ebcb-49bb-93e0-17c4130b47c7.ascat2.allelic_specific.seg.txt		HGSOC	High	TCGA-OV.4302237f-ebcb-49bb-93e0-17c4130b47c7.ascat2.allelic_specific.seg.txt	520
TCGA-OV.a4fd7722-6def-42c0-a910-239b48cee2bd.ascat2.allelic_specific.seg.txt		HGSOC	High	TCGA-OV.a4fd7722-6def-42c0-a910-239b48cee2bd.ascat2.allelic_specific.seg.txt	151
TCGA-OV.f2104888-eb63-43d0-afae-a6ebedc57db5.ascat2.allelic_specific.seg.txt		HGSOC	High	TCGA-OV.f2104888-eb63-43d0-afae-a6ebedc57db5.ascat2.allelic_specific.seg.txt	571
TCGA-OV.dfcb305a-ff38-4426-9baf-9e8154cd6e1b.ascat2.allelic_specific.seg.txt		HGSOC	High	TCGA-OV.dfcb305a-ff38-4426-9baf-9e8154cd6e1b.ascat2.allelic_specific.seg.txt	734
TCGA-OV.c71e4fb2-5a26-45eb-843f-dbe50191f3be.ascat2.allelic_specific.seg.txt		HGSOC	High	TCGA-OV.c71e4fb2-5a26-45eb-843f-dbe50191f3be.ascat2.allelic_specific.seg.txt	67
TCGA-OV.655c6e8d-4972-44cb-84e1-60197b73fb58.ascat2.allelic_specific.seg.txt		HGSOC	High	TCGA-OV.655c6e8d-4972-44cb-84e1-60197b73fb58.ascat2.allelic_specific.seg.txt	88
TCGA-OV.6bdeb0dd-6cac-446a-9bb8-e9946ea0342c.ascat2.allelic_specific.seg.txt		HGSOC	High	TCGA-OV.6bdeb0dd-6cac-446a-9bb8-e9946ea0342c.ascat2.allelic_specific.seg.txt	94
TCGA-OV.bfd6404a-1c99-45ca-b16b-4cf449308043.ascat2.allelic_specific.seg.txt		HGSOC	High	TCGA-OV.bfd6404a-1c99-45ca-b16b-4cf449308043.ascat2.allelic_specific.seg.txt	602
TCGA-OV.f729e6d0-2adf-4c44-b25e-99b5aff0b85f.ascat2.allelic_specific.seg.txt		HGSOC	High	TCGA-OV.f729e6d0-2adf-4c44-b25e-99b5aff0b85f.ascat2.allelic_specific.seg.txt	89
TCGA-OV.71d66a83-6c0b-4d65-bfc1-39c00b4d09cf.ascat2.allelic_specific.seg.txt		HGSOC	High	TCGA-OV.71d66a83-6c0b-4d65-bfc1-39c00b4d09cf.ascat2.allelic_specific.seg.txt	79
TCGA-OV.fc832eea-a988-4f59-bf1c-3df2b37f3e32.ascat2.allelic_specific.seg.txt		HGSOC	High	TCGA-OV.fc832eea-a988-4f59-bf1c-3df2b37f3e32.ascat2.allelic_specific.seg.txt	168
TCGA-OV.51555091-fa54-411f-9492-216557340bac.ascat2.allelic_specific.seg.txt		HGSOC	High	TCGA-OV.51555091-fa54-411f-9492-216557340bac.ascat2.allelic_specific.seg.txt	637
TCGA-OV.2f63f98f-8eb2-4bce-89c5-b5a7e9b6218c.ascat2.allelic_specific.seg.txt		HGSOC	High	TCGA-OV.2f63f98f-8eb2-4bce-89c5-b5a7e9b6218c.ascat2.allelic_specific.seg.txt	241
TCGA-OV.66d09ec6-b2a5-49ae-ad0c-ebf8a7e61112.ascat2.allelic_specific.seg.txt		HGSOC	High	TCGA-OV.66d09ec6-b2a5-49ae-ad0c-ebf8a7e61112.ascat2.allelic_specific.seg.txt	139
TCGA-OV.8071cdd3-94c7-4863-945d-0977eab87107.ascat2.allelic_specific.seg.txt		HGSOC	High	TCGA-OV.8071cdd3-94c7-4863-945d-0977eab87107.ascat2.allelic_specific.seg.txt	347
TCGA-OV.d71d3446-dc5c-491c-a2a8-930aeb4c256e.ascat2.allelic_specific.seg.txt		HGSOC	High	TCGA-OV.d71d3446-dc5c-491c-a2a8-930aeb4c256e.ascat2.allelic_specific.seg.txt	53
TCGA-OV.f9ef779b-0228-4ef1-a6c4-824dff5460d2.ascat2.allelic_specific.seg.txt		HGSOC	High	TCGA-OV.f9ef779b-0228-4ef1-a6c4-824dff5460d2.ascat2.allelic_specific.seg.txt	134
TCGA-OV.ca3115ed-9f4b-4831-aa71-7321a71295d2.ascat2.allelic_specific.seg.txt		HGSOC	High	TCGA-OV.ca3115ed-9f4b-4831-aa71-7321a71295d2.ascat2.allelic_specific.seg.txt	479
TCGA-OV.841485f0-4b77-4204-b84a-315f8c1fb560.ascat2.allelic_specific.seg.txt		HGSOC	High	TCGA-OV.841485f0-4b77-4204-b84a-315f8c1fb560.ascat2.allelic_specific.seg.txt	455
TCGA-OV.b4f7c70b-4262-4fa7-8a9d-8239ed3f8363.ascat2.allelic_specific.seg.txt		HGSOC	High	TCGA-OV.b4f7c70b-4262-4fa7-8a9d-8239ed3f8363.ascat2.allelic_specific.seg.txt	122
TCGA-COAD.9f1f1ab9-ec22-4977-ba47-c070fe8eef64.ascat2.allelic_specific.seg.txt	TCGA-AA-3664	CRC	High	TCGA-COAD.9f1f1ab9-ec22-4977-ba47-c070fe8eef64.ascat2.allelic_specific.seg.txt	120
TCGA-COAD.1739b104-4e96-4f75-9d1a-b61974aafaf7.ascat2.allelic_specific.seg.txt	TCGA-A6-2672	CRC	Low	TCGA-COAD.1739b104-4e96-4f75-9d1a-b61974aafaf7.ascat2.allelic_specific.seg.txt	20
TCGA-COAD.b46c0b91-eb31-4487-9492-c161be817ac8.ascat2.allelic_specific.seg.txt	TCGA-A6-2672	CRC	Low	TCGA-COAD.b46c0b91-eb31-4487-9492-c161be817ac8.ascat2.allelic_specific.seg.txt	35
TCGA-COAD.997a8228-e288-4a28-b389-3d96829281af.ascat2.allelic_specific.seg.txt	TCGA-AA-3956	CRC	Low	TCGA-COAD.997a8228-e288-4a28-b389-3d96829281af.ascat2.allelic_specific.seg.txt	75
TCGA-COAD.ef7b93ff-5eaf-430d-992c-05e161fab12d.ascat2.allelic_specific.seg.txt	TCGA-A6-6653	CRC	Low	TCGA-COAD.ef7b93ff-5eaf-430d-992c-05e161fab12d.ascat2.allelic_specific.seg.txt	15
TCGA-COAD.cb271cc2-66b3-4ce9-bbb6-dd66931c9833.ascat2.allelic_specific.seg.txt	TCGA-AZ-4615	CRC	Low	TCGA-COAD.cb271cc2-66b3-4ce9-bbb6-dd66931c9833.ascat2.allelic_specific.seg.txt	44
TCGA-COAD.c95142c6-639c-44ff-8c12-a28bc642feda.ascat2.allelic_specific.seg.txt	TCGA-NH-A50T	CRC	Low	TCGA-COAD.c95142c6-639c-44ff-8c12-a28bc642feda.ascat2.allelic_specific.seg.txt	280
TCGA-COAD.362e1b41-9605-4360-93e0-e5b859fcb65b.ascat2.allelic_specific.seg.txt	TCGA-AA-3712	CRC	Low	TCGA-COAD.362e1b41-9605-4360-93e0-e5b859fcb65b.ascat2.allelic_specific.seg.txt	246
TCGA-COAD.34fd7e91-a4da-43d7-ba49-7702e4f46e54.ascat2.allelic_specific.seg.txt	TCGA-AA-A01R	CRC	Low	TCGA-COAD.34fd7e91-a4da-43d7-ba49-7702e4f46e54.ascat2.allelic_specific.seg.txt	46
TCGA-COAD.d6a1586d-e573-4cc7-8814-96c4222c229e.ascat2.allelic_specific.seg.txt	TCGA-A6-2676	CRC	Low	TCGA-COAD.d6a1586d-e573-4cc7-8814-96c4222c229e.ascat2.allelic_specific.seg.txt	267
TCGA-COAD.f6a2e741-9864-4c95-b1bf-ca57e4a95b44.ascat2.allelic_specific.seg.txt	TCGA-A6-2676	CRC	Low	TCGA-COAD.f6a2e741-9864-4c95-b1bf-ca57e4a95b44.ascat2.allelic_specific.seg.txt	333
TCGA-COAD.f4fdfc95-f9c9-4f46-9e32-d05b830edcc6.ascat2.allelic_specific.seg.txt	TCGA-A6-5659	CRC	Low	TCGA-COAD.f4fdfc95-f9c9-4f46-9e32-d05b830edcc6.ascat2.allelic_specific.seg.txt	196
TCGA-COAD.3fdf4509-6cc4-4ee9-b76f-79f68c644659.ascat2.allelic_specific.seg.txt	TCGA-A6-5659	CRC	Low	TCGA-COAD.3fdf4509-6cc4-4ee9-b76f-79f68c644659.ascat2.allelic_specific.seg.txt	554
TCGA-COAD.96229008-8c03-499c-896f-da967b353753.ascat2.allelic_specific.seg.txt	TCGA-A6-5659	CRC	Low	TCGA-COAD.96229008-8c03-499c-896f-da967b353753.ascat2.allelic_specific.seg.txt	137
TCGA-COAD.69273715-27ed-4cee-8fe4-0bb2bfcad836.ascat2.allelic_specific.seg.txt	TCGA-AA-3492	CRC	Low	TCGA-COAD.69273715-27ed-4cee-8fe4-0bb2bfcad836.ascat2.allelic_specific.seg.txt	18
TCGA-COAD.a8a3486a-f9f6-4b5f-ad63-54ac578163e2.ascat2.allelic_specific.seg.txt	TCGA-CM-6675	CRC	High	TCGA-COAD.a8a3486a-f9f6-4b5f-ad63-54ac578163e2.ascat2.allelic_specific.seg.txt	30
TCGA-COAD.7fcd5a14-acd7-4096-9c4d-d92951fbb9d2.ascat2.allelic_specific.seg.txt	TCGA-A6-5662	CRC	Low	TCGA-COAD.7fcd5a14-acd7-4096-9c4d-d92951fbb9d2.ascat2.allelic_specific.seg.txt	87
TCGA-COAD.421c3727-1dfd-4904-8dcc-219b650d653c.ascat2.allelic_specific.seg.txt	TCGA-CM-6676	CRC	Low	TCGA-COAD.421c3727-1dfd-4904-8dcc-219b650d653c.ascat2.allelic_specific.seg.txt	374
TCGA-COAD.5ba1b8b3-9fd0-41bb-8c6d-be8d43394280.ascat2.allelic_specific.seg.txt	TCGA-AA-3955	CRC	Low	TCGA-COAD.5ba1b8b3-9fd0-41bb-8c6d-be8d43394280.ascat2.allelic_specific.seg.txt	383
TCGA-COAD.81f5011d-4f2a-4fc4-8597-3bc27701c082.ascat2.allelic_specific.seg.txt	TCGA-AA-3666	CRC	Low	TCGA-COAD.81f5011d-4f2a-4fc4-8597-3bc27701c082.ascat2.allelic_specific.seg.txt	195
TCGA-COAD.0554965a-b1e2-4ac7-a377-582d1a2c6e91.ascat2.allelic_specific.seg.txt	TCGA-G4-6304	CRC	Low	TCGA-COAD.0554965a-b1e2-4ac7-a377-582d1a2c6e91.ascat2.allelic_specific.seg.txt	226
TCGA-COAD.f57a2ce4-7f5d-426d-8708-f9280c85b518.ascat2.allelic_specific.seg.txt	TCGA-F4-6806	CRC	Low	TCGA-COAD.f57a2ce4-7f5d-426d-8708-f9280c85b518.ascat2.allelic_specific.seg.txt	140
TCGA-COAD.ac51c7b2-7273-4b26-a7e0-380e2abaa5b1.ascat2.allelic_specific.seg.txt	TCGA-A6-A566	CRC	Low	TCGA-COAD.ac51c7b2-7273-4b26-a7e0-380e2abaa5b1.ascat2.allelic_specific.seg.txt	232
TCGA-COAD.d58e0657-dbd0-4c66-a1e9-1b09f976ed3d.ascat2.allelic_specific.seg.txt	TCGA-AY-5543	CRC	Low	TCGA-COAD.d58e0657-dbd0-4c66-a1e9-1b09f976ed3d.ascat2.allelic_specific.seg.txt	27
TCGA-COAD.87619e79-e477-4c28-be2a-791146fbfb60.ascat2.allelic_specific.seg.txt	TCGA-CM-6172	CRC	Low	TCGA-COAD.87619e79-e477-4c28-be2a-791146fbfb60.ascat2.allelic_specific.seg.txt	554
TCGA-COAD.fcc482dd-e276-40dd-937d-25dc5960e425.ascat2.allelic_specific.seg.txt	TCGA-AA-3695	CRC	Low	TCGA-COAD.fcc482dd-e276-40dd-937d-25dc5960e425.ascat2.allelic_specific.seg.txt	187
TCGA-COAD.283bcb0f-643f-40af-b879-2d5bfc7db4e6.ascat2.allelic_specific.seg.txt	TCGA-G4-6317	CRC	Low	TCGA-COAD.283bcb0f-643f-40af-b879-2d5bfc7db4e6.ascat2.allelic_specific.seg.txt	272
TCGA-COAD.3885a1a0-585e-4c99-9c41-d3ae0981118b.ascat2.allelic_specific.seg.txt	TCGA-G4-6317	CRC	High	TCGA-COAD.3885a1a0-585e-4c99-9c41-d3ae0981118b.ascat2.allelic_specific.seg.txt	436
TCGA-COAD.b3e35145-c013-4465-b2d3-773db827f1f0.ascat2.allelic_specific.seg.txt	TCGA-5M-AATA	CRC	Low	TCGA-COAD.b3e35145-c013-4465-b2d3-773db827f1f0.ascat2.allelic_specific.seg.txt	131
TCGA-COAD.9aec8d58-c9de-42d0-9a78-eaf3a455d687.ascat2.allelic_specific.seg.txt	TCGA-A6-4107	CRC	Low	TCGA-COAD.9aec8d58-c9de-42d0-9a78-eaf3a455d687.ascat2.allelic_specific.seg.txt	190
TCGA-COAD.ad8ab2c5-ea25-4cc9-bdfb-786a25e1f765.ascat2.allelic_specific.seg.txt	TCGA-A6-4107	CRC	Low	TCGA-COAD.ad8ab2c5-ea25-4cc9-bdfb-786a25e1f765.ascat2.allelic_specific.seg.txt	155
TCGA-COAD.c2fbbd67-9c0f-4e22-8aa1-be749545bec4.ascat2.allelic_specific.seg.txt	TCGA-CM-6163	CRC	High	TCGA-COAD.c2fbbd67-9c0f-4e22-8aa1-be749545bec4.ascat2.allelic_specific.seg.txt	260
TCGA-COAD.979d841e-a29a-40f7-b5d7-8f27e272f213.ascat2.allelic_specific.seg.txt	TCGA-DM-A0X9	CRC	Low	TCGA-COAD.979d841e-a29a-40f7-b5d7-8f27e272f213.ascat2.allelic_specific.seg.txt	51
TCGA-COAD.c8c14982-3cf4-4b0f-83aa-649752e56a37.ascat2.allelic_specific.seg.txt	TCGA-D5-6922	CRC	Low	TCGA-COAD.c8c14982-3cf4-4b0f-83aa-649752e56a37.ascat2.allelic_specific.seg.txt	196
TCGA-COAD.24aca1de-2850-4c0b-865d-7fdf29a30a37.ascat2.allelic_specific.seg.txt	TCGA-D5-6532	CRC	Low	TCGA-COAD.24aca1de-2850-4c0b-865d-7fdf29a30a37.ascat2.allelic_specific.seg.txt	72
TCGA-COAD.9b5c794d-d1c4-4ca5-979d-1a4bde7b6868.ascat2.allelic_specific.seg.txt	TCGA-D5-6533	CRC	Low	TCGA-COAD.9b5c794d-d1c4-4ca5-979d-1a4bde7b6868.ascat2.allelic_specific.seg.txt	67
TCGA-COAD.fc2c543d-05c3-4de7-aedc-077804e64b31.ascat2.allelic_specific.seg.txt	TCGA-AA-3519	CRC	Low	TCGA-COAD.fc2c543d-05c3-4de7-aedc-077804e64b31.ascat2.allelic_specific.seg.txt	277
TCGA-COAD.ec0d98bf-de9d-44b8-8c28-cceef6ce750e.ascat2.allelic_specific.seg.txt	TCGA-AA-3519	CRC	Low	TCGA-COAD.ec0d98bf-de9d-44b8-8c28-cceef6ce750e.ascat2.allelic_specific.seg.txt	278
TCGA-COAD.f6346258-5379-4c15-ac48-dd4eda635a03.ascat2.allelic_specific.seg.txt	TCGA-CM-4746	CRC	Low	TCGA-COAD.f6346258-5379-4c15-ac48-dd4eda635a03.ascat2.allelic_specific.seg.txt	52
TCGA-COAD.5102fcb0-c825-4944-9124-70f7da1bbba5.ascat2.allelic_specific.seg.txt	TCGA-F4-6809	CRC	Low	TCGA-COAD.5102fcb0-c825-4944-9124-70f7da1bbba5.ascat2.allelic_specific.seg.txt	356
TCGA-COAD.81ace5b7-c0ae-4d19-b6ff-ce3f0090a81b.ascat2.allelic_specific.seg.txt	TCGA-G4-6299	CRC	High	TCGA-COAD.81ace5b7-c0ae-4d19-b6ff-ce3f0090a81b.ascat2.allelic_specific.seg.txt	245
TCGA-COAD.f80d2cdf-c0d8-4e5e-8a68-75d4c68f647d.ascat2.allelic_specific.seg.txt	TCGA-G4-6302	CRC	Low	TCGA-COAD.f80d2cdf-c0d8-4e5e-8a68-75d4c68f647d.ascat2.allelic_specific.seg.txt	14
TCGA-COAD.c45a2b48-2777-4a68-9aa3-41967c509406.ascat2.allelic_specific.seg.txt	TCGA-DM-A1D6	CRC	Low	TCGA-COAD.c45a2b48-2777-4a68-9aa3-41967c509406.ascat2.allelic_specific.seg.txt	162
TCGA-COAD.25dfb308-0837-4399-ba56-bd0eaf1915e4.ascat2.allelic_specific.seg.txt	TCGA-A6-A5ZU	CRC	High	TCGA-COAD.25dfb308-0837-4399-ba56-bd0eaf1915e4.ascat2.allelic_specific.seg.txt	306
TCGA-COAD.04b0863d-8c17-4e9c-9e40-49d73b95ccb5.ascat2.allelic_specific.seg.txt	TCGA-A6-3809	CRC	Low	TCGA-COAD.04b0863d-8c17-4e9c-9e40-49d73b95ccb5.ascat2.allelic_specific.seg.txt	259
TCGA-COAD.ca3428c3-9390-45df-b348-baac03d34360.ascat2.allelic_specific.seg.txt	TCGA-A6-3809	CRC	Low	TCGA-COAD.ca3428c3-9390-45df-b348-baac03d34360.ascat2.allelic_specific.seg.txt	1491
TCGA-COAD.c8d6bc6e-fd7a-453c-95ab-cfd9641d8667.ascat2.allelic_specific.seg.txt	TCGA-D5-6534	CRC	Low	TCGA-COAD.c8d6bc6e-fd7a-453c-95ab-cfd9641d8667.ascat2.allelic_specific.seg.txt	393
TCGA-COAD.38af736b-0669-4625-90f3-ce195e40b7d9.ascat2.allelic_specific.seg.txt	TCGA-AA-A03J	CRC	High	TCGA-COAD.38af736b-0669-4625-90f3-ce195e40b7d9.ascat2.allelic_specific.seg.txt	365
TCGA-COAD.e993e235-604b-4e32-afc7-adfb9abb6001.ascat2.allelic_specific.seg.txt	TCGA-CM-5868	CRC	Low	TCGA-COAD.e993e235-604b-4e32-afc7-adfb9abb6001.ascat2.allelic_specific.seg.txt	124
TCGA-COAD.abd67881-285a-4f32-a1a3-12960b57c306.ascat2.allelic_specific.seg.txt	TCGA-CA-6719	CRC	High	TCGA-COAD.abd67881-285a-4f32-a1a3-12960b57c306.ascat2.allelic_specific.seg.txt	187
TCGA-COAD.9f484440-6466-42a4-aeaf-974a611c9937.ascat2.allelic_specific.seg.txt	TCGA-AA-3845	CRC	Low	TCGA-COAD.9f484440-6466-42a4-aeaf-974a611c9937.ascat2.allelic_specific.seg.txt	30
TCGA-COAD.dc19569a-4843-4136-b3ce-9c38c52a2f4f.ascat2.allelic_specific.seg.txt	TCGA-AA-3502	CRC	Low	TCGA-COAD.dc19569a-4843-4136-b3ce-9c38c52a2f4f.ascat2.allelic_specific.seg.txt	57
TCGA-COAD.b11f3cfd-0199-40e3-839b-c07a83069f23.ascat2.allelic_specific.seg.txt	TCGA-CM-6674	CRC	Low	TCGA-COAD.b11f3cfd-0199-40e3-839b-c07a83069f23.ascat2.allelic_specific.seg.txt	38
TCGA-COAD.18abcd4a-cfa6-403e-9d9b-96c2279476d8.ascat2.allelic_specific.seg.txt	TCGA-AA-A02O	CRC	Low	TCGA-COAD.18abcd4a-cfa6-403e-9d9b-96c2279476d8.ascat2.allelic_specific.seg.txt	127
TCGA-COAD.54d94801-de1e-4c0e-8640-87299b0ce19d.ascat2.allelic_specific.seg.txt	TCGA-T9-A92H	CRC	Low	TCGA-COAD.54d94801-de1e-4c0e-8640-87299b0ce19d.ascat2.allelic_specific.seg.txt	467
TCGA-COAD.e0871617-a9dd-4155-9435-84a0157dac98.ascat2.allelic_specific.seg.txt	TCGA-D5-5539	CRC	Low	TCGA-COAD.e0871617-a9dd-4155-9435-84a0157dac98.ascat2.allelic_specific.seg.txt	246
TCGA-COAD.6388cc3c-4143-4f0f-95cb-534c5247c5e6.ascat2.allelic_specific.seg.txt	TCGA-SS-A7HO	CRC	Low	TCGA-COAD.6388cc3c-4143-4f0f-95cb-534c5247c5e6.ascat2.allelic_specific.seg.txt	215
TCGA-COAD.769b6590-fa10-4cb5-92f4-e986a1bf7fab.ascat2.allelic_specific.seg.txt	TCGA-D5-6538	CRC	Low	TCGA-COAD.769b6590-fa10-4cb5-92f4-e986a1bf7fab.ascat2.allelic_specific.seg.txt	205
TCGA-COAD.d6e487db-95d7-4145-a19d-6a28ec9f5b9e.ascat2.allelic_specific.seg.txt	TCGA-CM-6164	CRC	Low	TCGA-COAD.d6e487db-95d7-4145-a19d-6a28ec9f5b9e.ascat2.allelic_specific.seg.txt	213
TCGA-COAD.9c2a31b4-a17c-4627-ae47-94bde091be2a.ascat2.allelic_specific.seg.txt	TCGA-G4-6309	CRC	Low	TCGA-COAD.9c2a31b4-a17c-4627-ae47-94bde091be2a.ascat2.allelic_specific.seg.txt	18
TCGA-COAD.c2fd6167-ded8-4014-b2af-b6e58536152c.ascat2.allelic_specific.seg.txt	TCGA-AA-3973	CRC	Low	TCGA-COAD.c2fd6167-ded8-4014-b2af-b6e58536152c.ascat2.allelic_specific.seg.txt	70
TCGA-COAD.ddade124-92a5-4ff2-96e6-c764602bdc5d.ascat2.allelic_specific.seg.txt	TCGA-QG-A5YX	CRC	Low	TCGA-COAD.ddade124-92a5-4ff2-96e6-c764602bdc5d.ascat2.allelic_specific.seg.txt	25
TCGA-COAD.79a12e57-0154-4de3-a6a4-80b6323b7cb3.ascat2.allelic_specific.seg.txt	TCGA-A6-5664	CRC	Low	TCGA-COAD.79a12e57-0154-4de3-a6a4-80b6323b7cb3.ascat2.allelic_specific.seg.txt	22
TCGA-COAD.5512f091-a4d8-4fb5-9b8a-e885c141e17b.ascat2.allelic_specific.seg.txt	TCGA-AA-3854	CRC	Low	TCGA-COAD.5512f091-a4d8-4fb5-9b8a-e885c141e17b.ascat2.allelic_specific.seg.txt	108
TCGA-COAD.99189f9f-3a4d-40ea-951c-a7b3d8d2795f.ascat2.allelic_specific.seg.txt	TCGA-D5-5537	CRC	Low	TCGA-COAD.99189f9f-3a4d-40ea-951c-a7b3d8d2795f.ascat2.allelic_specific.seg.txt	56
TCGA-COAD.32e6cafb-2c65-4e80-b116-7b517bff14f5.ascat2.allelic_specific.seg.txt	TCGA-AD-A5EK	CRC	Low	TCGA-COAD.32e6cafb-2c65-4e80-b116-7b517bff14f5.ascat2.allelic_specific.seg.txt	172
TCGA-COAD.b1f59df1-e024-43e7-888e-a6c071ca740c.ascat2.allelic_specific.seg.txt	TCGA-AA-3517	CRC	Low	TCGA-COAD.b1f59df1-e024-43e7-888e-a6c071ca740c.ascat2.allelic_specific.seg.txt	448
TCGA-COAD.04e33010-cddb-4f24-9b92-18bb32d8f975.ascat2.allelic_specific.seg.txt	TCGA-AA-3517	CRC	Low	TCGA-COAD.04e33010-cddb-4f24-9b92-18bb32d8f975.ascat2.allelic_specific.seg.txt	511
TCGA-COAD.902a18ee-5254-4aa1-85aa-c1d23b545eb9.ascat2.allelic_specific.seg.txt	TCGA-AA-3529	CRC	Low	TCGA-COAD.902a18ee-5254-4aa1-85aa-c1d23b545eb9.ascat2.allelic_specific.seg.txt	50
TCGA-COAD.799cb858-5bd6-4d35-b331-b41ab5d0ddce.ascat2.allelic_specific.seg.txt	TCGA-AA-3529	CRC	Low	TCGA-COAD.799cb858-5bd6-4d35-b331-b41ab5d0ddce.ascat2.allelic_specific.seg.txt	74
TCGA-COAD.008b77cd-44a6-469d-a563-308c7ff70fc0.ascat2.allelic_specific.seg.txt	TCGA-AA-3875	CRC	Low	TCGA-COAD.008b77cd-44a6-469d-a563-308c7ff70fc0.ascat2.allelic_specific.seg.txt	366
TCGA-COAD.5857886b-7e89-4ee6-83d4-4232d55df509.ascat2.allelic_specific.seg.txt	TCGA-A6-2686	CRC	High	TCGA-COAD.5857886b-7e89-4ee6-83d4-4232d55df509.ascat2.allelic_specific.seg.txt	350
TCGA-COAD.53ce07cf-67ac-4870-8646-5207d7d634ed.ascat2.allelic_specific.seg.txt	TCGA-A6-2686	CRC	High	TCGA-COAD.53ce07cf-67ac-4870-8646-5207d7d634ed.ascat2.allelic_specific.seg.txt	306
TCGA-COAD.7a17c639-52bf-4cae-93d8-6bf8842762ef.ascat2.allelic_specific.seg.txt	TCGA-CM-5349	CRC	Low	TCGA-COAD.7a17c639-52bf-4cae-93d8-6bf8842762ef.ascat2.allelic_specific.seg.txt	99
TCGA-COAD.9f35a0c6-c973-44a6-803c-3dfadfb3d8fb.ascat2.allelic_specific.seg.txt	TCGA-5M-AAT6	CRC	Low	TCGA-COAD.9f35a0c6-c973-44a6-803c-3dfadfb3d8fb.ascat2.allelic_specific.seg.txt	71
TCGA-COAD.cf02de20-a210-42a0-90e0-21c2e66e69a4.ascat2.allelic_specific.seg.txt	TCGA-AA-3966	CRC	Low	TCGA-COAD.cf02de20-a210-42a0-90e0-21c2e66e69a4.ascat2.allelic_specific.seg.txt	317
TCGA-COAD.0dba2b5a-4e09-4d37-8c5a-50d8331134a8.ascat2.allelic_specific.seg.txt	TCGA-D5-6539	CRC	Low	TCGA-COAD.0dba2b5a-4e09-4d37-8c5a-50d8331134a8.ascat2.allelic_specific.seg.txt	292
TCGA-COAD.fc7499c0-8414-4c01-ad6f-993088b7fd01.ascat2.allelic_specific.seg.txt	TCGA-AD-6889	CRC	Low	TCGA-COAD.fc7499c0-8414-4c01-ad6f-993088b7fd01.ascat2.allelic_specific.seg.txt	18
TCGA-COAD.05e8bb18-c757-433d-b097-711a6f6fa02c.ascat2.allelic_specific.seg.txt	TCGA-DM-A1D8	CRC	Low	TCGA-COAD.05e8bb18-c757-433d-b097-711a6f6fa02c.ascat2.allelic_specific.seg.txt	164
TCGA-COAD.710e75dc-28ff-49e7-a5bc-5a801893f64a.ascat2.allelic_specific.seg.txt	TCGA-AA-3673	CRC	Low	TCGA-COAD.710e75dc-28ff-49e7-a5bc-5a801893f64a.ascat2.allelic_specific.seg.txt	69
TCGA-COAD.a5e4c74b-f339-41fc-9685-f74ec2f5775a.ascat2.allelic_specific.seg.txt	TCGA-AA-3542	CRC	Low	TCGA-COAD.a5e4c74b-f339-41fc-9685-f74ec2f5775a.ascat2.allelic_specific.seg.txt	567
TCGA-COAD.6bf8c9c3-5b30-4b98-be21-722ec163a4c0.ascat2.allelic_specific.seg.txt	TCGA-F4-6704	CRC	High	TCGA-COAD.6bf8c9c3-5b30-4b98-be21-722ec163a4c0.ascat2.allelic_specific.seg.txt	1029
TCGA-COAD.2dc9ec28-4335-40fe-ab54-4c5b871956a3.ascat2.allelic_specific.seg.txt	TCGA-AA-3877	CRC	Low	TCGA-COAD.2dc9ec28-4335-40fe-ab54-4c5b871956a3.ascat2.allelic_specific.seg.txt	50
TCGA-COAD.170517c1-e0bd-4878-a4bb-390f637ee536.ascat2.allelic_specific.seg.txt	TCGA-A6-2685	CRC	Low	TCGA-COAD.170517c1-e0bd-4878-a4bb-390f637ee536.ascat2.allelic_specific.seg.txt	56
TCGA-COAD.6b5a3b68-f6bb-40c4-88e1-54445a11a699.ascat2.allelic_specific.seg.txt	TCGA-A6-2685	CRC	Low	TCGA-COAD.6b5a3b68-f6bb-40c4-88e1-54445a11a699.ascat2.allelic_specific.seg.txt	67
TCGA-COAD.9b9d4f98-92bb-4cab-bdd6-8436a385724c.ascat2.allelic_specific.seg.txt	TCGA-DM-A1D9	CRC	Low	TCGA-COAD.9b9d4f98-92bb-4cab-bdd6-8436a385724c.ascat2.allelic_specific.seg.txt	11
TCGA-COAD.2bda452d-d50e-4426-b355-52c79cf710ed.ascat2.allelic_specific.seg.txt	TCGA-F4-6807	CRC	Low	TCGA-COAD.2bda452d-d50e-4426-b355-52c79cf710ed.ascat2.allelic_specific.seg.txt	36
TCGA-COAD.aa0ad95b-06e2-4bc0-b824-5bd10d368af4.ascat2.allelic_specific.seg.txt	TCGA-5M-AAT4	CRC	High	TCGA-COAD.aa0ad95b-06e2-4bc0-b824-5bd10d368af4.ascat2.allelic_specific.seg.txt	200
TCGA-COAD.d8b1a067-f891-486f-befe-415a9ec4d6e8.ascat2.allelic_specific.seg.txt	TCGA-AA-3685	CRC	Low	TCGA-COAD.d8b1a067-f891-486f-befe-415a9ec4d6e8.ascat2.allelic_specific.seg.txt	248
TCGA-COAD.6dd2c2cd-8f15-4bbc-933a-6f7aa3cbe2ef.ascat2.allelic_specific.seg.txt	TCGA-A6-6138	CRC	Low	TCGA-COAD.6dd2c2cd-8f15-4bbc-933a-6f7aa3cbe2ef.ascat2.allelic_specific.seg.txt	26
TCGA-COAD.4143be85-ca59-40c6-a441-a0c796c36f55.ascat2.allelic_specific.seg.txt	TCGA-AA-3866	CRC	Low	TCGA-COAD.4143be85-ca59-40c6-a441-a0c796c36f55.ascat2.allelic_specific.seg.txt	647
TCGA-COAD.ec13a142-1b20-484b-8b5c-c3dfa79966f9.ascat2.allelic_specific.seg.txt	TCGA-A6-3807	CRC	High	TCGA-COAD.ec13a142-1b20-484b-8b5c-c3dfa79966f9.ascat2.allelic_specific.seg.txt	1086
TCGA-COAD.5595c1d2-7af3-4ba3-a428-db5f4a0faea0.ascat2.allelic_specific.seg.txt	TCGA-A6-2683	CRC	Low	TCGA-COAD.5595c1d2-7af3-4ba3-a428-db5f4a0faea0.ascat2.allelic_specific.seg.txt	248
TCGA-COAD.bcc8a035-6714-4c71-a523-d90402042b6a.ascat2.allelic_specific.seg.txt	TCGA-A6-2683	CRC	Low	TCGA-COAD.bcc8a035-6714-4c71-a523-d90402042b6a.ascat2.allelic_specific.seg.txt	356
TCGA-COAD.e4efd493-a8a4-457d-ac89-55af752fba5a.ascat2.allelic_specific.seg.txt	TCGA-AZ-4315	CRC	Low	TCGA-COAD.e4efd493-a8a4-457d-ac89-55af752fba5a.ascat2.allelic_specific.seg.txt	16
TCGA-COAD.fa128a07-c09b-4f1c-8779-1f44a527d280.ascat2.allelic_specific.seg.txt	TCGA-CA-6716	CRC	Low	TCGA-COAD.fa128a07-c09b-4f1c-8779-1f44a527d280.ascat2.allelic_specific.seg.txt	211
TCGA-COAD.cc543584-e3b3-49d3-97f6-120c13d83798.ascat2.allelic_specific.seg.txt	TCGA-CM-4748	CRC	Low	TCGA-COAD.cc543584-e3b3-49d3-97f6-120c13d83798.ascat2.allelic_specific.seg.txt	29
TCGA-COAD.ffffba1c-a0b9-47f3-ae43-1dd4213128c6.ascat2.allelic_specific.seg.txt	TCGA-AZ-6598	CRC	Low	TCGA-COAD.ffffba1c-a0b9-47f3-ae43-1dd4213128c6.ascat2.allelic_specific.seg.txt	39
TCGA-COAD.24119f8d-39a9-442a-b2d6-6c6b9cea902e.ascat2.allelic_specific.seg.txt	TCGA-A6-2678	CRC	High	TCGA-COAD.24119f8d-39a9-442a-b2d6-6c6b9cea902e.ascat2.allelic_specific.seg.txt	55
TCGA-COAD.2874d5e3-cec1-4481-84f9-e0f511e33754.ascat2.allelic_specific.seg.txt	TCGA-A6-2678	CRC	High	TCGA-COAD.2874d5e3-cec1-4481-84f9-e0f511e33754.ascat2.allelic_specific.seg.txt	39
TCGA-COAD.e7ef4cc1-5a99-4a32-9792-6953544839af.ascat2.allelic_specific.seg.txt	TCGA-CM-6162	CRC	Low	TCGA-COAD.e7ef4cc1-5a99-4a32-9792-6953544839af.ascat2.allelic_specific.seg.txt	41
TCGA-COAD.38ccdcf3-7198-4a02-931c-38440cca3903.ascat2.allelic_specific.seg.txt	TCGA-AA-3869	CRC	Low	TCGA-COAD.38ccdcf3-7198-4a02-931c-38440cca3903.ascat2.allelic_specific.seg.txt	459
TCGA-COAD.b625f7cb-5ee5-4102-a3a8-de31d5c87d7d.ascat2.allelic_specific.seg.txt	TCGA-D5-6932	CRC	Low	TCGA-COAD.b625f7cb-5ee5-4102-a3a8-de31d5c87d7d.ascat2.allelic_specific.seg.txt	249
TCGA-COAD.cab7ede5-c75a-46d8-b53d-a087e99b656e.ascat2.allelic_specific.seg.txt	TCGA-AD-6965	CRC	Low	TCGA-COAD.cab7ede5-c75a-46d8-b53d-a087e99b656e.ascat2.allelic_specific.seg.txt	253
TCGA-COAD.66d2352f-05fb-40e7-8915-04df2cf0d502.ascat2.allelic_specific.seg.txt	TCGA-5M-AATE	CRC	Low	TCGA-COAD.66d2352f-05fb-40e7-8915-04df2cf0d502.ascat2.allelic_specific.seg.txt	204
TCGA-COAD.2132f97f-137c-496e-a513-89df789eace8.ascat2.allelic_specific.seg.txt	TCGA-AA-3858	CRC	Low	TCGA-COAD.2132f97f-137c-496e-a513-89df789eace8.ascat2.allelic_specific.seg.txt	387
TCGA-COAD.74998070-95f3-486a-ade4-0e15c959617c.ascat2.allelic_specific.seg.txt	TCGA-AA-3518	CRC	Low	TCGA-COAD.74998070-95f3-486a-ade4-0e15c959617c.ascat2.allelic_specific.seg.txt	29
TCGA-COAD.baa50ea7-285f-44f8-a689-61a6513a7b00.ascat2.allelic_specific.seg.txt	TCGA-AA-3518	CRC	Low	TCGA-COAD.baa50ea7-285f-44f8-a689-61a6513a7b00.ascat2.allelic_specific.seg.txt	33
TCGA-COAD.153dfce3-3397-4e87-ba14-4c69c9c909df.ascat2.allelic_specific.seg.txt	TCGA-CM-4747	CRC	Low	TCGA-COAD.153dfce3-3397-4e87-ba14-4c69c9c909df.ascat2.allelic_specific.seg.txt	161
TCGA-COAD.d27c022d-c39e-4a2c-8512-e311b8712f64.ascat2.allelic_specific.seg.txt	TCGA-3L-AA1B	CRC	Low	TCGA-COAD.d27c022d-c39e-4a2c-8512-e311b8712f64.ascat2.allelic_specific.seg.txt	149
TCGA-COAD.ebea1b5d-cd2b-47b9-92c8-641009739dfe.ascat2.allelic_specific.seg.txt	TCGA-AZ-5403	CRC	High	TCGA-COAD.ebea1b5d-cd2b-47b9-92c8-641009739dfe.ascat2.allelic_specific.seg.txt	283
TCGA-COAD.64570286-bb26-4e03-93ec-825ab829f1d1.ascat2.allelic_specific.seg.txt	TCGA-A6-A565	CRC	Low	TCGA-COAD.64570286-bb26-4e03-93ec-825ab829f1d1.ascat2.allelic_specific.seg.txt	3
TCGA-COAD.d7484c12-8758-41ea-a796-9c379028e4a1.ascat2.allelic_specific.seg.txt	TCGA-AA-A01X	CRC	Low	TCGA-COAD.d7484c12-8758-41ea-a796-9c379028e4a1.ascat2.allelic_specific.seg.txt	71
TCGA-COAD.56dcd313-6aca-40a2-ba19-b8e49c637ea2.ascat2.allelic_specific.seg.txt	TCGA-DM-A28H	CRC	Low	TCGA-COAD.56dcd313-6aca-40a2-ba19-b8e49c637ea2.ascat2.allelic_specific.seg.txt	77
TCGA-COAD.0dfb7879-2f61-4601-b63e-19706599210e.ascat2.allelic_specific.seg.txt	TCGA-F4-6703	CRC	Low	TCGA-COAD.0dfb7879-2f61-4601-b63e-19706599210e.ascat2.allelic_specific.seg.txt	89
TCGA-COAD.6de86451-aef6-40a0-92b1-06e7fc5f9d12.ascat2.allelic_specific.seg.txt	TCGA-NH-A50U	CRC	Low	TCGA-COAD.6de86451-aef6-40a0-92b1-06e7fc5f9d12.ascat2.allelic_specific.seg.txt	128
TCGA-COAD.a7580bd6-b2f2-4df3-a44b-d00398c0eda2.ascat2.allelic_specific.seg.txt	TCGA-DM-A28A	CRC	Low	TCGA-COAD.a7580bd6-b2f2-4df3-a44b-d00398c0eda2.ascat2.allelic_specific.seg.txt	375
TCGA-COAD.16e1aaa5-95b7-4a6a-852e-4a7655eae56a.ascat2.allelic_specific.seg.txt	TCGA-AA-3548	CRC	Low	TCGA-COAD.16e1aaa5-95b7-4a6a-852e-4a7655eae56a.ascat2.allelic_specific.seg.txt	345
TCGA-COAD.5f2bfff4-6bd0-46f0-bc6e-338c7546fc37.ascat2.allelic_specific.seg.txt	TCGA-D5-6927	CRC	Low	TCGA-COAD.5f2bfff4-6bd0-46f0-bc6e-338c7546fc37.ascat2.allelic_specific.seg.txt	62
TCGA-COAD.a3b6a204-4d77-4803-95bd-52698fd234cb.ascat2.allelic_specific.seg.txt	TCGA-AA-3812	CRC	Low	TCGA-COAD.a3b6a204-4d77-4803-95bd-52698fd234cb.ascat2.allelic_specific.seg.txt	183
TCGA-COAD.ac4e20a0-ada6-476c-8dd3-8d0af50ce370.ascat2.allelic_specific.seg.txt	TCGA-CM-4752	CRC	Low	TCGA-COAD.ac4e20a0-ada6-476c-8dd3-8d0af50ce370.ascat2.allelic_specific.seg.txt	322
TCGA-COAD.7aca4aec-6acc-45fe-803c-a856bbf523e4.ascat2.allelic_specific.seg.txt	TCGA-AA-A03F	CRC	Low	TCGA-COAD.7aca4aec-6acc-45fe-803c-a856bbf523e4.ascat2.allelic_specific.seg.txt	21
TCGA-COAD.177d2edb-07c3-414c-ae5a-e233e412c5ca.ascat2.allelic_specific.seg.txt	TCGA-AA-3855	CRC	Low	TCGA-COAD.177d2edb-07c3-414c-ae5a-e233e412c5ca.ascat2.allelic_specific.seg.txt	272
TCGA-COAD.7e09c206-dc97-4bfe-bda5-997187a4e56a.ascat2.allelic_specific.seg.txt	TCGA-D5-5538	CRC	Low	TCGA-COAD.7e09c206-dc97-4bfe-bda5-997187a4e56a.ascat2.allelic_specific.seg.txt	64
TCGA-COAD.f591dd35-df1e-4b21-a2b2-7d986b117a33.ascat2.allelic_specific.seg.txt	TCGA-A6-6648	CRC	High	TCGA-COAD.f591dd35-df1e-4b21-a2b2-7d986b117a33.ascat2.allelic_specific.seg.txt	234
TCGA-COAD.91249a4c-811d-49cb-afba-643d073ce5d0.ascat2.allelic_specific.seg.txt	TCGA-CK-6746	CRC	Low	TCGA-COAD.91249a4c-811d-49cb-afba-643d073ce5d0.ascat2.allelic_specific.seg.txt	13
TCGA-COAD.fd7e8f54-6065-4d9a-a5b6-f8c97849085b.ascat2.allelic_specific.seg.txt	TCGA-A6-5656	CRC	Low	TCGA-COAD.fd7e8f54-6065-4d9a-a5b6-f8c97849085b.ascat2.allelic_specific.seg.txt	244
TCGA-COAD.de7fd573-a667-43c1-8c54-6bb0f4d478fd.ascat2.allelic_specific.seg.txt	TCGA-A6-5656	CRC	Low	TCGA-COAD.de7fd573-a667-43c1-8c54-6bb0f4d478fd.ascat2.allelic_specific.seg.txt	216
TCGA-COAD.6a200b55-070e-4c0e-a79f-e87af7b2fcf2.ascat2.allelic_specific.seg.txt	TCGA-A6-5656	CRC	Low	TCGA-COAD.6a200b55-070e-4c0e-a79f-e87af7b2fcf2.ascat2.allelic_specific.seg.txt	945
TCGA-COAD.481f18ac-3b45-40ba-bfff-4e78eba96132.ascat2.allelic_specific.seg.txt	TCGA-DM-A1D4	CRC	Low	TCGA-COAD.481f18ac-3b45-40ba-bfff-4e78eba96132.ascat2.allelic_specific.seg.txt	39
TCGA-COAD.c1627bec-7f00-4dd2-b430-123390367177.ascat2.allelic_specific.seg.txt	TCGA-A6-5657	CRC	Low	TCGA-COAD.c1627bec-7f00-4dd2-b430-123390367177.ascat2.allelic_specific.seg.txt	60
TCGA-COAD.9ed7335d-bee4-442d-b69f-84759f532077.ascat2.allelic_specific.seg.txt	TCGA-AY-A69D	CRC	Low	TCGA-COAD.9ed7335d-bee4-442d-b69f-84759f532077.ascat2.allelic_specific.seg.txt	208
TCGA-COAD.184e6d22-26fc-4819-8515-afe26fe9562d.ascat2.allelic_specific.seg.txt	TCGA-A6-6142	CRC	Low	TCGA-COAD.184e6d22-26fc-4819-8515-afe26fe9562d.ascat2.allelic_specific.seg.txt	386
TCGA-COAD.c11fb399-41f6-42b3-9b3d-89f63f12dead.ascat2.allelic_specific.seg.txt	TCGA-RU-A8FL	CRC	Low	TCGA-COAD.c11fb399-41f6-42b3-9b3d-89f63f12dead.ascat2.allelic_specific.seg.txt	516
TCGA-COAD.e59f117e-3943-4316-b9af-28c01a7894eb.ascat2.allelic_specific.seg.txt	TCGA-G4-6627	CRC	Low	TCGA-COAD.e59f117e-3943-4316-b9af-28c01a7894eb.ascat2.allelic_specific.seg.txt	6
TCGA-COAD.a4e164cc-f3d9-4bdf-a447-5c2cd54121fd.ascat2.allelic_specific.seg.txt	TCGA-CA-5797	CRC	High	TCGA-COAD.a4e164cc-f3d9-4bdf-a447-5c2cd54121fd.ascat2.allelic_specific.seg.txt	336
TCGA-COAD.a7b780e5-2422-4f4c-a877-a66d873b4d4c.ascat2.allelic_specific.seg.txt	TCGA-AA-3489	CRC	Low	TCGA-COAD.a7b780e5-2422-4f4c-a877-a66d873b4d4c.ascat2.allelic_specific.seg.txt	74
TCGA-COAD.bc4b1704-3772-4467-8bb3-8e99ea93657c.ascat2.allelic_specific.seg.txt	TCGA-A6-A56B	CRC	High	TCGA-COAD.bc4b1704-3772-4467-8bb3-8e99ea93657c.ascat2.allelic_specific.seg.txt	268
TCGA-COAD.9f9e8e14-a79a-49ee-a562-7ca68afcc299.ascat2.allelic_specific.seg.txt	TCGA-DM-A1HB	CRC	Low	TCGA-COAD.9f9e8e14-a79a-49ee-a562-7ca68afcc299.ascat2.allelic_specific.seg.txt	13
TCGA-COAD.1b6ee31b-dbda-4c95-bc08-3ef0b1e515d0.ascat2.allelic_specific.seg.txt	TCGA-AZ-4308	CRC	Low	TCGA-COAD.1b6ee31b-dbda-4c95-bc08-3ef0b1e515d0.ascat2.allelic_specific.seg.txt	74
TCGA-COAD.71928038-6e5a-425f-9887-09957b1e6e51.ascat2.allelic_specific.seg.txt	TCGA-AA-3514	CRC	Low	TCGA-COAD.71928038-6e5a-425f-9887-09957b1e6e51.ascat2.allelic_specific.seg.txt	42
TCGA-COAD.8f0690d2-2e69-4a96-b607-372acd132a48.ascat2.allelic_specific.seg.txt	TCGA-AA-3514	CRC	Low	TCGA-COAD.8f0690d2-2e69-4a96-b607-372acd132a48.ascat2.allelic_specific.seg.txt	39
TCGA-COAD.b6778bd8-75d2-4826-8323-6b4fb31ee7d2.ascat2.allelic_specific.seg.txt	TCGA-DM-A1DA	CRC	Low	TCGA-COAD.b6778bd8-75d2-4826-8323-6b4fb31ee7d2.ascat2.allelic_specific.seg.txt	112
TCGA-COAD.afa529e6-7af5-475b-a96d-5820ddc80fba.ascat2.allelic_specific.seg.txt	TCGA-DM-A28G	CRC	Low	TCGA-COAD.afa529e6-7af5-475b-a96d-5820ddc80fba.ascat2.allelic_specific.seg.txt	76
TCGA-COAD.a85c1e96-72e8-4f01-bb21-8e1f3df44dde.ascat2.allelic_specific.seg.txt	TCGA-NH-A8F7	CRC	Low	TCGA-COAD.a85c1e96-72e8-4f01-bb21-8e1f3df44dde.ascat2.allelic_specific.seg.txt	237
TCGA-COAD.5854534b-ec39-4aee-97c6-1af3055f80a8.ascat2.allelic_specific.seg.txt	TCGA-NH-A8F7	CRC	Low	TCGA-COAD.5854534b-ec39-4aee-97c6-1af3055f80a8.ascat2.allelic_specific.seg.txt	309
TCGA-COAD.8ce7581b-4c7a-4424-a4fd-3e8e121ee6b8.ascat2.allelic_specific.seg.txt	TCGA-G4-6307	CRC	Low	TCGA-COAD.8ce7581b-4c7a-4424-a4fd-3e8e121ee6b8.ascat2.allelic_specific.seg.txt	180
TCGA-COAD.835e8d77-c667-4585-a3f7-acf271e33bd3.ascat2.allelic_specific.seg.txt	TCGA-AA-3495	CRC	Low	TCGA-COAD.835e8d77-c667-4585-a3f7-acf271e33bd3.ascat2.allelic_specific.seg.txt	181
TCGA-COAD.9989f1de-25b6-4428-87ab-98f19d13dc85.ascat2.allelic_specific.seg.txt	TCGA-AA-3693	CRC	Low	TCGA-COAD.9989f1de-25b6-4428-87ab-98f19d13dc85.ascat2.allelic_specific.seg.txt	53
TCGA-COAD.440279e1-875b-4272-8712-6103466c277a.ascat2.allelic_specific.seg.txt	TCGA-AA-3837	CRC	Low	TCGA-COAD.440279e1-875b-4272-8712-6103466c277a.ascat2.allelic_specific.seg.txt	112
TCGA-COAD.0fbcc9a9-d808-46a3-ac7a-4d22061b1310.ascat2.allelic_specific.seg.txt	TCGA-QG-A5YW	CRC	Low	TCGA-COAD.0fbcc9a9-d808-46a3-ac7a-4d22061b1310.ascat2.allelic_specific.seg.txt	148
TCGA-COAD.899da3f7-5c44-41e1-8276-f12bfda9c184.ascat2.allelic_specific.seg.txt	TCGA-AA-3526	CRC	Low	TCGA-COAD.899da3f7-5c44-41e1-8276-f12bfda9c184.ascat2.allelic_specific.seg.txt	26
TCGA-COAD.aa133709-95d6-4ea1-8271-e57de720176d.ascat2.allelic_specific.seg.txt	TCGA-AA-3526	CRC	Low	TCGA-COAD.aa133709-95d6-4ea1-8271-e57de720176d.ascat2.allelic_specific.seg.txt	22
TCGA-COAD.38d4f4ea-b98e-4516-8857-bc46ca6d1cc1.ascat2.allelic_specific.seg.txt	TCGA-AA-3532	CRC	High	TCGA-COAD.38d4f4ea-b98e-4516-8857-bc46ca6d1cc1.ascat2.allelic_specific.seg.txt	187
TCGA-COAD.a45950df-2577-437b-ab1f-6bc2eeaa4fef.ascat2.allelic_specific.seg.txt	TCGA-AA-3532	CRC	High	TCGA-COAD.a45950df-2577-437b-ab1f-6bc2eeaa4fef.ascat2.allelic_specific.seg.txt	206
TCGA-COAD.144eba77-c4ad-4835-be28-72722376eded.ascat2.allelic_specific.seg.txt	TCGA-NH-A6GA	CRC	Low	TCGA-COAD.144eba77-c4ad-4835-be28-72722376eded.ascat2.allelic_specific.seg.txt	36
TCGA-COAD.ee3d5625-f03d-4352-8ed5-5b19a5d93716.ascat2.allelic_specific.seg.txt	TCGA-A6-2674	CRC	Low	TCGA-COAD.ee3d5625-f03d-4352-8ed5-5b19a5d93716.ascat2.allelic_specific.seg.txt	201
TCGA-COAD.5674fd69-1ef5-4004-acf5-c4cb1b13d3a7.ascat2.allelic_specific.seg.txt	TCGA-A6-2674	CRC	High	TCGA-COAD.5674fd69-1ef5-4004-acf5-c4cb1b13d3a7.ascat2.allelic_specific.seg.txt	185
TCGA-COAD.5da9ed7f-29fd-4fa3-aed3-8e6b2d693e1b.ascat2.allelic_specific.seg.txt	TCGA-AA-3872	CRC	High	TCGA-COAD.5da9ed7f-29fd-4fa3-aed3-8e6b2d693e1b.ascat2.allelic_specific.seg.txt	307
TCGA-COAD.bcd8bf35-faf7-4f5a-ad7c-014a20b9e35b.ascat2.allelic_specific.seg.txt	TCGA-AA-3819	CRC	Low	TCGA-COAD.bcd8bf35-faf7-4f5a-ad7c-014a20b9e35b.ascat2.allelic_specific.seg.txt	57
TCGA-COAD.880f57f1-9fd2-407c-98e3-84fa9245f5a8.ascat2.allelic_specific.seg.txt	TCGA-AA-3968	CRC	Low	TCGA-COAD.880f57f1-9fd2-407c-98e3-84fa9245f5a8.ascat2.allelic_specific.seg.txt	253
TCGA-COAD.8f8d1207-7d8e-47d6-a237-ec4d2ec5d551.ascat2.allelic_specific.seg.txt	TCGA-AA-3553	CRC	Low	TCGA-COAD.8f8d1207-7d8e-47d6-a237-ec4d2ec5d551.ascat2.allelic_specific.seg.txt	226
TCGA-COAD.a816a058-c53c-4d1f-a733-a0987925acda.ascat2.allelic_specific.seg.txt	TCGA-AY-6386	CRC	Low	TCGA-COAD.a816a058-c53c-4d1f-a733-a0987925acda.ascat2.allelic_specific.seg.txt	9
TCGA-COAD.d8ca83f0-95cf-4a6a-9baf-af6ed13ae0ca.ascat2.allelic_specific.seg.txt	TCGA-DM-A28E	CRC	Low	TCGA-COAD.d8ca83f0-95cf-4a6a-9baf-af6ed13ae0ca.ascat2.allelic_specific.seg.txt	117
TCGA-COAD.c016b939-8121-4818-b85c-22bca0a3b9ae.ascat2.allelic_specific.seg.txt	TCGA-AA-3984	CRC	Low	TCGA-COAD.c016b939-8121-4818-b85c-22bca0a3b9ae.ascat2.allelic_specific.seg.txt	65
TCGA-COAD.1d415193-fcd9-4b98-afee-cb3f02f197b6.ascat2.allelic_specific.seg.txt	TCGA-A6-6654	CRC	High	TCGA-COAD.1d415193-fcd9-4b98-afee-cb3f02f197b6.ascat2.allelic_specific.seg.txt	222
TCGA-COAD.a1d80250-4972-4b13-b252-2fa816d307fd.ascat2.allelic_specific.seg.txt	TCGA-AA-3833	CRC	Low	TCGA-COAD.a1d80250-4972-4b13-b252-2fa816d307fd.ascat2.allelic_specific.seg.txt	133
TCGA-COAD.23c092fe-16e1-4bff-aff6-0c54e4e88ffa.ascat2.allelic_specific.seg.txt	TCGA-DM-A28F	CRC	Low	TCGA-COAD.23c092fe-16e1-4bff-aff6-0c54e4e88ffa.ascat2.allelic_specific.seg.txt	223
TCGA-COAD.1d1e6f2c-2c3b-45a7-b66b-db450a4f5408.ascat2.allelic_specific.seg.txt	TCGA-AA-3538	CRC	Low	TCGA-COAD.1d1e6f2c-2c3b-45a7-b66b-db450a4f5408.ascat2.allelic_specific.seg.txt	80
TCGA-COAD.5e0f5883-5a80-48c7-b960-4fa8b085325c.ascat2.allelic_specific.seg.txt	TCGA-AZ-4616	CRC	Low	TCGA-COAD.5e0f5883-5a80-48c7-b960-4fa8b085325c.ascat2.allelic_specific.seg.txt	116
TCGA-COAD.696d23b9-6a6c-464a-bf8e-fd2e897fe737.ascat2.allelic_specific.seg.txt	TCGA-AA-A01Z	CRC	Low	TCGA-COAD.696d23b9-6a6c-464a-bf8e-fd2e897fe737.ascat2.allelic_specific.seg.txt	125
TCGA-COAD.8732d4d6-d615-4f20-b01b-d2f99b3cdfdf.ascat2.allelic_specific.seg.txt	TCGA-CM-6167	CRC	Low	TCGA-COAD.8732d4d6-d615-4f20-b01b-d2f99b3cdfdf.ascat2.allelic_specific.seg.txt	52
TCGA-COAD.95964d58-2d3f-44b6-a2da-9ba9aa387410.ascat2.allelic_specific.seg.txt	TCGA-NH-A8F8	CRC	Low	TCGA-COAD.95964d58-2d3f-44b6-a2da-9ba9aa387410.ascat2.allelic_specific.seg.txt	61
TCGA-COAD.547c1557-fc95-4987-bd00-ef9c678f282d.ascat2.allelic_specific.seg.txt	TCGA-AD-6963	CRC	Low	TCGA-COAD.547c1557-fc95-4987-bd00-ef9c678f282d.ascat2.allelic_specific.seg.txt	261
TCGA-COAD.12062766-93f3-46a3-aad9-35c9fb97c3a8.ascat2.allelic_specific.seg.txt	TCGA-AY-6197	CRC	Low	TCGA-COAD.12062766-93f3-46a3-aad9-35c9fb97c3a8.ascat2.allelic_specific.seg.txt	27
TCGA-COAD.d913fa5c-e2da-4d6b-8078-7e88593e20b9.ascat2.allelic_specific.seg.txt	TCGA-AA-3679	CRC	High	TCGA-COAD.d913fa5c-e2da-4d6b-8078-7e88593e20b9.ascat2.allelic_specific.seg.txt	215
TCGA-COAD.d77e07e6-2f7b-45a9-ad90-ab94ca274e2a.ascat2.allelic_specific.seg.txt	TCGA-G4-6293	CRC	Low	TCGA-COAD.d77e07e6-2f7b-45a9-ad90-ab94ca274e2a.ascat2.allelic_specific.seg.txt	36
TCGA-COAD.7311844d-4580-47e6-80fb-2570dffe0473.ascat2.allelic_specific.seg.txt	TCGA-4T-AA8H	CRC	Low	TCGA-COAD.7311844d-4580-47e6-80fb-2570dffe0473.ascat2.allelic_specific.seg.txt	184
TCGA-COAD.fd50e954-a48b-4bb8-b939-edc949c47635.ascat2.allelic_specific.seg.txt	TCGA-F4-6459	CRC	High	TCGA-COAD.fd50e954-a48b-4bb8-b939-edc949c47635.ascat2.allelic_specific.seg.txt	691
TCGA-COAD.019b5277-f82a-4635-af04-1d61cddd6d4d.ascat2.allelic_specific.seg.txt	TCGA-AD-A5EJ	CRC	Low	TCGA-COAD.019b5277-f82a-4635-af04-1d61cddd6d4d.ascat2.allelic_specific.seg.txt	36
TCGA-COAD.c33148e3-a93e-4631-a034-d5302409ad65.ascat2.allelic_specific.seg.txt	TCGA-CA-5255	CRC	Low	TCGA-COAD.c33148e3-a93e-4631-a034-d5302409ad65.ascat2.allelic_specific.seg.txt	220
TCGA-COAD.8f36daa4-09b6-4a91-9aed-00ea6c1c956d.ascat2.allelic_specific.seg.txt	TCGA-AA-3842	CRC	Low	TCGA-COAD.8f36daa4-09b6-4a91-9aed-00ea6c1c956d.ascat2.allelic_specific.seg.txt	233
TCGA-COAD.d41e0f93-8a32-4197-b19d-ee4594875703.ascat2.allelic_specific.seg.txt	TCGA-QL-A97D	CRC	Low	TCGA-COAD.d41e0f93-8a32-4197-b19d-ee4594875703.ascat2.allelic_specific.seg.txt	312
TCGA-COAD.8e1b9617-f85e-425b-8583-556a9b954e84.ascat2.allelic_specific.seg.txt	TCGA-AA-3534	CRC	Low	TCGA-COAD.8e1b9617-f85e-425b-8583-556a9b954e84.ascat2.allelic_specific.seg.txt	69
TCGA-COAD.594bd4c6-4ec6-45c9-80a2-3b89426a17ff.ascat2.allelic_specific.seg.txt	TCGA-AA-3534	CRC	Low	TCGA-COAD.594bd4c6-4ec6-45c9-80a2-3b89426a17ff.ascat2.allelic_specific.seg.txt	45
TCGA-COAD.9dd9711b-bb35-48ba-bda7-018fe9af2da7.ascat2.allelic_specific.seg.txt	TCGA-NH-A50V	CRC	Low	TCGA-COAD.9dd9711b-bb35-48ba-bda7-018fe9af2da7.ascat2.allelic_specific.seg.txt	59
TCGA-COAD.f891b8f8-bca1-42a0-ab60-13b37f264436.ascat2.allelic_specific.seg.txt	TCGA-A6-2679	CRC	Low	TCGA-COAD.f891b8f8-bca1-42a0-ab60-13b37f264436.ascat2.allelic_specific.seg.txt	194
TCGA-COAD.5ac48076-94b6-4c32-ae57-ddf922592228.ascat2.allelic_specific.seg.txt	TCGA-A6-2679	CRC	Low	TCGA-COAD.5ac48076-94b6-4c32-ae57-ddf922592228.ascat2.allelic_specific.seg.txt	215
TCGA-COAD.c4e3cdad-c402-447d-b7b4-b531b4791b65.ascat2.allelic_specific.seg.txt	TCGA-4N-A93T	CRC	Low	TCGA-COAD.c4e3cdad-c402-447d-b7b4-b531b4791b65.ascat2.allelic_specific.seg.txt	22
TCGA-COAD.525af13a-d5e2-4eb1-bd47-ed5a756797d1.ascat2.allelic_specific.seg.txt	TCGA-F4-6805	CRC	Low	TCGA-COAD.525af13a-d5e2-4eb1-bd47-ed5a756797d1.ascat2.allelic_specific.seg.txt	124
TCGA-COAD.becc7235-0c3f-417d-8c01-393b8a522dfc.ascat2.allelic_specific.seg.txt	TCGA-CM-5344	CRC	Low	TCGA-COAD.becc7235-0c3f-417d-8c01-393b8a522dfc.ascat2.allelic_specific.seg.txt	118
TCGA-COAD.221d947f-2f8c-45ff-97de-64229a2158ee.ascat2.allelic_specific.seg.txt	TCGA-AZ-4614	CRC	High	TCGA-COAD.221d947f-2f8c-45ff-97de-64229a2158ee.ascat2.allelic_specific.seg.txt	457
TCGA-COAD.e8a2e991-18c4-4d66-8913-54b35004b333.ascat2.allelic_specific.seg.txt	TCGA-AA-3947	CRC	Low	TCGA-COAD.e8a2e991-18c4-4d66-8913-54b35004b333.ascat2.allelic_specific.seg.txt	49
TCGA-COAD.b0e09356-8d72-4db3-95ad-d7127a3a6e68.ascat2.allelic_specific.seg.txt	TCGA-G4-6323	CRC	Low	TCGA-COAD.b0e09356-8d72-4db3-95ad-d7127a3a6e68.ascat2.allelic_specific.seg.txt	32
TCGA-COAD.631b1ce4-f71d-4016-a418-77ac807cea98.ascat2.allelic_specific.seg.txt	TCGA-CM-5348	CRC	High	TCGA-COAD.631b1ce4-f71d-4016-a418-77ac807cea98.ascat2.allelic_specific.seg.txt	171
TCGA-COAD.5515ec6c-f77a-43f4-ad9e-8da7892fcb45.ascat2.allelic_specific.seg.txt	TCGA-AA-3977	CRC	Low	TCGA-COAD.5515ec6c-f77a-43f4-ad9e-8da7892fcb45.ascat2.allelic_specific.seg.txt	52
TCGA-COAD.9ce1996e-6182-4574-83d3-942fcec747b8.ascat2.allelic_specific.seg.txt	TCGA-CM-6677	CRC	High	TCGA-COAD.9ce1996e-6182-4574-83d3-942fcec747b8.ascat2.allelic_specific.seg.txt	484
TCGA-COAD.6e0aec88-5bb7-4ba5-a08b-e7046e51358c.ascat2.allelic_specific.seg.txt	TCGA-AZ-4323	CRC	Low	TCGA-COAD.6e0aec88-5bb7-4ba5-a08b-e7046e51358c.ascat2.allelic_specific.seg.txt	36
TCGA-COAD.9156c552-7337-4505-b78b-2487af69882d.ascat2.allelic_specific.seg.txt	TCGA-AD-6899	CRC	Low	TCGA-COAD.9156c552-7337-4505-b78b-2487af69882d.ascat2.allelic_specific.seg.txt	67
TCGA-COAD.d05cd935-6150-4d5a-962c-ba746db0413d.ascat2.allelic_specific.seg.txt	TCGA-AA-3975	CRC	Low	TCGA-COAD.d05cd935-6150-4d5a-962c-ba746db0413d.ascat2.allelic_specific.seg.txt	109
TCGA-COAD.262b30d5-351c-43de-90ce-eddbc969c164.ascat2.allelic_specific.seg.txt	TCGA-CM-5862	CRC	Low	TCGA-COAD.262b30d5-351c-43de-90ce-eddbc969c164.ascat2.allelic_specific.seg.txt	553
TCGA-COAD.ae8ad30c-72a3-4bb5-9f0e-da2afe00d730.ascat2.allelic_specific.seg.txt	TCGA-DM-A28C	CRC	Low	TCGA-COAD.ae8ad30c-72a3-4bb5-9f0e-da2afe00d730.ascat2.allelic_specific.seg.txt	34
TCGA-COAD.52e2f984-2184-41b2-b3a1-5a8218338009.ascat2.allelic_specific.seg.txt	TCGA-A6-5666	CRC	Low	TCGA-COAD.52e2f984-2184-41b2-b3a1-5a8218338009.ascat2.allelic_specific.seg.txt	302
TCGA-COAD.232b4ad2-d88a-441e-868a-f3de94714423.ascat2.allelic_specific.seg.txt	TCGA-G4-6303	CRC	Low	TCGA-COAD.232b4ad2-d88a-441e-868a-f3de94714423.ascat2.allelic_specific.seg.txt	299
TCGA-COAD.02cd4845-fbe6-4298-9789-686202ec2866.ascat2.allelic_specific.seg.txt	TCGA-D5-6928	CRC	Low	TCGA-COAD.02cd4845-fbe6-4298-9789-686202ec2866.ascat2.allelic_specific.seg.txt	29
TCGA-COAD.e8be7738-8e10-40a0-bfbb-839f16f31b95.ascat2.allelic_specific.seg.txt	TCGA-A6-6782	CRC	Low	TCGA-COAD.e8be7738-8e10-40a0-bfbb-839f16f31b95.ascat2.allelic_specific.seg.txt	428
TCGA-COAD.d896fbc8-6813-49d3-8615-59778d3713a6.ascat2.allelic_specific.seg.txt	TCGA-D5-6923	CRC	Low	TCGA-COAD.d896fbc8-6813-49d3-8615-59778d3713a6.ascat2.allelic_specific.seg.txt	482
TCGA-COAD.f0e789dc-ab2c-491b-9b7c-c2f2f2f41d76.ascat2.allelic_specific.seg.txt	TCGA-AA-3818	CRC	Low	TCGA-COAD.f0e789dc-ab2c-491b-9b7c-c2f2f2f41d76.ascat2.allelic_specific.seg.txt	56
TCGA-COAD.5ed9daf1-e824-47d8-95b4-356166220637.ascat2.allelic_specific.seg.txt	TCGA-AA-3848	CRC	Low	TCGA-COAD.5ed9daf1-e824-47d8-95b4-356166220637.ascat2.allelic_specific.seg.txt	28
TCGA-COAD.6059d2ad-bd06-41d4-82c0-94e7fac770e4.ascat2.allelic_specific.seg.txt	TCGA-AA-3846	CRC	Low	TCGA-COAD.6059d2ad-bd06-41d4-82c0-94e7fac770e4.ascat2.allelic_specific.seg.txt	365
TCGA-COAD.34f02c91-ec41-4431-80f2-ed16a43c1ef5.ascat2.allelic_specific.seg.txt	TCGA-DM-A0XF	CRC	Low	TCGA-COAD.34f02c91-ec41-4431-80f2-ed16a43c1ef5.ascat2.allelic_specific.seg.txt	490
TCGA-COAD.422fa025-16c8-482a-9691-8f97c7bde5ec.ascat2.allelic_specific.seg.txt	TCGA-NH-A6GB	CRC	Low	TCGA-COAD.422fa025-16c8-482a-9691-8f97c7bde5ec.ascat2.allelic_specific.seg.txt	447
TCGA-COAD.758e3753-5b86-46eb-836d-a8e4e211c02e.ascat2.allelic_specific.seg.txt	TCGA-D5-6529	CRC	Low	TCGA-COAD.758e3753-5b86-46eb-836d-a8e4e211c02e.ascat2.allelic_specific.seg.txt	162
TCGA-COAD.803071c3-35be-41c7-a0f4-107d9884f4fb.ascat2.allelic_specific.seg.txt	TCGA-AZ-5407	CRC	Low	TCGA-COAD.803071c3-35be-41c7-a0f4-107d9884f4fb.ascat2.allelic_specific.seg.txt	68
TCGA-COAD.13626c14-0b7a-422a-b2c9-482d6fe9dce7.ascat2.allelic_specific.seg.txt	TCGA-CM-6168	CRC	Low	TCGA-COAD.13626c14-0b7a-422a-b2c9-482d6fe9dce7.ascat2.allelic_specific.seg.txt	26
TCGA-COAD.b81541d3-ada7-448f-a303-c6035bd1c263.ascat2.allelic_specific.seg.txt	TCGA-CK-5915	CRC	Low	TCGA-COAD.b81541d3-ada7-448f-a303-c6035bd1c263.ascat2.allelic_specific.seg.txt	423
TCGA-COAD.3b5d90bb-1d8a-4812-8ac2-43d648d693ed.ascat2.allelic_specific.seg.txt	TCGA-F4-6808	CRC	High	TCGA-COAD.3b5d90bb-1d8a-4812-8ac2-43d648d693ed.ascat2.allelic_specific.seg.txt	246
TCGA-COAD.180e6864-5288-4a06-9227-81c87addda99.ascat2.allelic_specific.seg.txt	TCGA-D5-6536	CRC	Low	TCGA-COAD.180e6864-5288-4a06-9227-81c87addda99.ascat2.allelic_specific.seg.txt	243
TCGA-COAD.e6d38cbe-34c8-4f08-8cfd-8b14fdb4b53f.ascat2.allelic_specific.seg.txt	TCGA-AA-A022	CRC	Low	TCGA-COAD.e6d38cbe-34c8-4f08-8cfd-8b14fdb4b53f.ascat2.allelic_specific.seg.txt	75
TCGA-COAD.9958d8f5-1f27-4e14-a472-6c401d567357.ascat2.allelic_specific.seg.txt	TCGA-AZ-6606	CRC	Low	TCGA-COAD.9958d8f5-1f27-4e14-a472-6c401d567357.ascat2.allelic_specific.seg.txt	460
TCGA-COAD.95b6e367-7ae2-4418-901b-d5c6f436ebb0.ascat2.allelic_specific.seg.txt	TCGA-AA-3696	CRC	Low	TCGA-COAD.95b6e367-7ae2-4418-901b-d5c6f436ebb0.ascat2.allelic_specific.seg.txt	84
TCGA-COAD.244d1f90-e962-4428-9981-b57b10fe9d05.ascat2.allelic_specific.seg.txt	TCGA-AZ-6605	CRC	Low	TCGA-COAD.244d1f90-e962-4428-9981-b57b10fe9d05.ascat2.allelic_specific.seg.txt	104
TCGA-COAD.f7579c56-ee07-4c0c-9611-8fd43b91e596.ascat2.allelic_specific.seg.txt	TCGA-AA-3555	CRC	Low	TCGA-COAD.f7579c56-ee07-4c0c-9611-8fd43b91e596.ascat2.allelic_specific.seg.txt	8
TCGA-COAD.754ab9aa-f727-4378-bec5-0397ac83401a.ascat2.allelic_specific.seg.txt	TCGA-AA-3655	CRC	Low	TCGA-COAD.754ab9aa-f727-4378-bec5-0397ac83401a.ascat2.allelic_specific.seg.txt	19
TCGA-COAD.a9a096d8-57eb-408c-b1cc-fe8894d02634.ascat2.allelic_specific.seg.txt	TCGA-DM-A1HA	CRC	High	TCGA-COAD.a9a096d8-57eb-408c-b1cc-fe8894d02634.ascat2.allelic_specific.seg.txt	62
TCGA-COAD.39c9616e-e666-4647-b041-43df4016859d.ascat2.allelic_specific.seg.txt	TCGA-A6-2684	CRC	Low	TCGA-COAD.39c9616e-e666-4647-b041-43df4016859d.ascat2.allelic_specific.seg.txt	62
TCGA-COAD.43a50f21-31ce-462d-94ee-a2b069fcdb00.ascat2.allelic_specific.seg.txt	TCGA-A6-2684	CRC	Low	TCGA-COAD.43a50f21-31ce-462d-94ee-a2b069fcdb00.ascat2.allelic_specific.seg.txt	128
TCGA-COAD.93718e05-a820-4e46-ac80-869463460c8a.ascat2.allelic_specific.seg.txt	TCGA-A6-2684	CRC	Low	TCGA-COAD.93718e05-a820-4e46-ac80-869463460c8a.ascat2.allelic_specific.seg.txt	48
TCGA-COAD.c245f45a-6d5f-4574-a907-b14c17f259b1.ascat2.allelic_specific.seg.txt	TCGA-A6-2684	CRC	Low	TCGA-COAD.c245f45a-6d5f-4574-a907-b14c17f259b1.ascat2.allelic_specific.seg.txt	39
TCGA-COAD.cb004a7f-4a9e-4309-b183-c7b30ab65871.ascat2.allelic_specific.seg.txt	TCGA-AA-3989	CRC	Low	TCGA-COAD.cb004a7f-4a9e-4309-b183-c7b30ab65871.ascat2.allelic_specific.seg.txt	494
TCGA-COAD.5f36d619-2676-4d0c-ad6f-f61d582bb418.ascat2.allelic_specific.seg.txt	TCGA-A6-2675	CRC	High	TCGA-COAD.5f36d619-2676-4d0c-ad6f-f61d582bb418.ascat2.allelic_specific.seg.txt	559
TCGA-COAD.a14c1e61-169f-495a-b1b9-9a5ae11cf0a8.ascat2.allelic_specific.seg.txt	TCGA-QG-A5Z2	CRC	Low	TCGA-COAD.a14c1e61-169f-495a-b1b9-9a5ae11cf0a8.ascat2.allelic_specific.seg.txt	29
TCGA-COAD.448b67de-bb6c-434d-a33a-5f0533b14e67.ascat2.allelic_specific.seg.txt	TCGA-AA-A01P	CRC	Low	TCGA-COAD.448b67de-bb6c-434d-a33a-5f0533b14e67.ascat2.allelic_specific.seg.txt	164
TCGA-COAD.5072a029-d8fd-43a1-b38f-c210d244b073.ascat2.allelic_specific.seg.txt	TCGA-AA-3994	CRC	Low	TCGA-COAD.5072a029-d8fd-43a1-b38f-c210d244b073.ascat2.allelic_specific.seg.txt	68
TCGA-COAD.ac87cb8c-ab21-45b5-b732-c0cbeaaad3a0.ascat2.allelic_specific.seg.txt	TCGA-CA-5796	CRC	Low	TCGA-COAD.ac87cb8c-ab21-45b5-b732-c0cbeaaad3a0.ascat2.allelic_specific.seg.txt	26
TCGA-COAD.00c3a88f-5a0a-445a-9e32-4cb4858755e1.ascat2.allelic_specific.seg.txt	TCGA-AU-6004	CRC	Low	TCGA-COAD.00c3a88f-5a0a-445a-9e32-4cb4858755e1.ascat2.allelic_specific.seg.txt	55
TCGA-COAD.f1766538-f258-498f-ba5d-f567aaef86b2.ascat2.allelic_specific.seg.txt	TCGA-AZ-6607	CRC	High	TCGA-COAD.f1766538-f258-498f-ba5d-f567aaef86b2.ascat2.allelic_specific.seg.txt	733
TCGA-COAD.2de00448-e88d-487a-9f36-16d49cc6e197.ascat2.allelic_specific.seg.txt	TCGA-CK-5913	CRC	Low	TCGA-COAD.2de00448-e88d-487a-9f36-16d49cc6e197.ascat2.allelic_specific.seg.txt	19
TCGA-COAD.e0926941-ed22-43a1-8fe3-c88f28ffb1f3.ascat2.allelic_specific.seg.txt	TCGA-G4-6322	CRC	Low	TCGA-COAD.e0926941-ed22-43a1-8fe3-c88f28ffb1f3.ascat2.allelic_specific.seg.txt	17
TCGA-COAD.4471fc55-0fa6-4078-b391-1541fec710a4.ascat2.allelic_specific.seg.txt	TCGA-A6-6652	CRC	Low	TCGA-COAD.4471fc55-0fa6-4078-b391-1541fec710a4.ascat2.allelic_specific.seg.txt	118
TCGA-COAD.12398a36-3ce3-4828-a195-7af7bb7f408b.ascat2.allelic_specific.seg.txt	TCGA-CM-4743	CRC	Low	TCGA-COAD.12398a36-3ce3-4828-a195-7af7bb7f408b.ascat2.allelic_specific.seg.txt	36
TCGA-COAD.eba4c8e1-15c8-468e-9ee4-9d1cf7591db4.ascat2.allelic_specific.seg.txt	TCGA-AA-3864	CRC	Low	TCGA-COAD.eba4c8e1-15c8-468e-9ee4-9d1cf7591db4.ascat2.allelic_specific.seg.txt	30
TCGA-COAD.c9040eda-d8ea-48ce-9894-55902b9a0157.ascat2.allelic_specific.seg.txt	TCGA-F4-6569	CRC	Low	TCGA-COAD.c9040eda-d8ea-48ce-9894-55902b9a0157.ascat2.allelic_specific.seg.txt	30
TCGA-COAD.81005054-35ca-4448-8dc8-1284fb1cf51f.ascat2.allelic_specific.seg.txt	TCGA-F4-6855	CRC	Low	TCGA-COAD.81005054-35ca-4448-8dc8-1284fb1cf51f.ascat2.allelic_specific.seg.txt	56
TCGA-COAD.760da5ce-bc58-48f1-bb72-83e5be7b4a2b.ascat2.allelic_specific.seg.txt	TCGA-WS-AB45	CRC	Low	TCGA-COAD.760da5ce-bc58-48f1-bb72-83e5be7b4a2b.ascat2.allelic_specific.seg.txt	125
TCGA-COAD.4a24a2a7-a6a0-4a41-a1df-595c3aaff584.ascat2.allelic_specific.seg.txt	TCGA-AA-A01T	CRC	Low	TCGA-COAD.4a24a2a7-a6a0-4a41-a1df-595c3aaff584.ascat2.allelic_specific.seg.txt	266
TCGA-COAD.eb6a0194-27da-437c-80f4-de29ca44e940.ascat2.allelic_specific.seg.txt	TCGA-CA-6718	CRC	Low	TCGA-COAD.eb6a0194-27da-437c-80f4-de29ca44e940.ascat2.allelic_specific.seg.txt	58
TCGA-COAD.58376c73-ecd9-4b2b-bc62-6959396cc2b6.ascat2.allelic_specific.seg.txt	TCGA-DM-A1D7	CRC	High	TCGA-COAD.58376c73-ecd9-4b2b-bc62-6959396cc2b6.ascat2.allelic_specific.seg.txt	155
TCGA-COAD.e15f58b2-5fdf-4737-9a3e-344e722519bb.ascat2.allelic_specific.seg.txt	TCGA-AA-3856	CRC	Low	TCGA-COAD.e15f58b2-5fdf-4737-9a3e-344e722519bb.ascat2.allelic_specific.seg.txt	260
TCGA-COAD.b3ff4b38-9925-4f31-a3a9-39fd4718c993.ascat2.allelic_specific.seg.txt	TCGA-A6-5667	CRC	Low	TCGA-COAD.b3ff4b38-9925-4f31-a3a9-39fd4718c993.ascat2.allelic_specific.seg.txt	311
TCGA-COAD.8760666a-cc08-42db-935a-4b6095d138ee.ascat2.allelic_specific.seg.txt	TCGA-CK-6748	CRC	Low	TCGA-COAD.8760666a-cc08-42db-935a-4b6095d138ee.ascat2.allelic_specific.seg.txt	120
TCGA-COAD.dcb88804-cc6f-41b3-9c20-2fa29cf47293.ascat2.allelic_specific.seg.txt	TCGA-D5-6929	CRC	Low	TCGA-COAD.dcb88804-cc6f-41b3-9c20-2fa29cf47293.ascat2.allelic_specific.seg.txt	275
TCGA-COAD.07c10a71-e945-4796-a3e0-3d48ec7e51f1.ascat2.allelic_specific.seg.txt	TCGA-AA-3544	CRC	Low	TCGA-COAD.07c10a71-e945-4796-a3e0-3d48ec7e51f1.ascat2.allelic_specific.seg.txt	65
TCGA-COAD.0bf7c542-cfb3-4b96-a8f9-457465e4f883.ascat2.allelic_specific.seg.txt	TCGA-CK-4947	CRC	Low	TCGA-COAD.0bf7c542-cfb3-4b96-a8f9-457465e4f883.ascat2.allelic_specific.seg.txt	55
TCGA-COAD.e29fdcee-031c-4244-9bea-a0b82e0d44f9.ascat2.allelic_specific.seg.txt	TCGA-G4-6306	CRC	Low	TCGA-COAD.e29fdcee-031c-4244-9bea-a0b82e0d44f9.ascat2.allelic_specific.seg.txt	60
TCGA-COAD.f011d74b-ae0f-4071-b422-59a80d196d79.ascat2.allelic_specific.seg.txt	TCGA-AA-3558	CRC	Low	TCGA-COAD.f011d74b-ae0f-4071-b422-59a80d196d79.ascat2.allelic_specific.seg.txt	29
TCGA-COAD.dc06c8cc-003e-44e0-b566-6565273deb37.ascat2.allelic_specific.seg.txt	TCGA-5M-AAT5	CRC	High	TCGA-COAD.dc06c8cc-003e-44e0-b566-6565273deb37.ascat2.allelic_specific.seg.txt	518
TCGA-COAD.8d8c92f6-0aac-4f3c-b8f0-44ea77b9a9d4.ascat2.allelic_specific.seg.txt	TCGA-AA-3549	CRC	Low	TCGA-COAD.8d8c92f6-0aac-4f3c-b8f0-44ea77b9a9d4.ascat2.allelic_specific.seg.txt	54
TCGA-COAD.6954e54a-b2d2-45bd-b242-27fcfa60d4eb.ascat2.allelic_specific.seg.txt	TCGA-D5-6537	CRC	Low	TCGA-COAD.6954e54a-b2d2-45bd-b242-27fcfa60d4eb.ascat2.allelic_specific.seg.txt	210
TCGA-COAD.c7399462-8f94-41e8-b2a7-466bfe1295cd.ascat2.allelic_specific.seg.txt	TCGA-AA-3949	CRC	Low	TCGA-COAD.c7399462-8f94-41e8-b2a7-466bfe1295cd.ascat2.allelic_specific.seg.txt	35
TCGA-COAD.cfd4127e-cd08-4f8c-b5b2-e440b452e044.ascat2.allelic_specific.seg.txt	TCGA-AY-A71X	CRC	Low	TCGA-COAD.cfd4127e-cd08-4f8c-b5b2-e440b452e044.ascat2.allelic_specific.seg.txt	232
TCGA-COAD.268fed61-4093-47e8-9c7b-3356c32b8f45.ascat2.allelic_specific.seg.txt	TCGA-F4-6854	CRC	Low	TCGA-COAD.268fed61-4093-47e8-9c7b-3356c32b8f45.ascat2.allelic_specific.seg.txt	66
TCGA-COAD.6bd123ae-a51f-4f1b-afc7-fad741b9b706.ascat2.allelic_specific.seg.txt	TCGA-DM-A1DB	CRC	Low	TCGA-COAD.6bd123ae-a51f-4f1b-afc7-fad741b9b706.ascat2.allelic_specific.seg.txt	73
TCGA-COAD.4153fdf1-ac2c-4d5f-9150-e54745f0ef22.ascat2.allelic_specific.seg.txt	TCGA-QG-A5YV	CRC	Low	TCGA-COAD.4153fdf1-ac2c-4d5f-9150-e54745f0ef22.ascat2.allelic_specific.seg.txt	271
TCGA-COAD.72f1706d-73c4-4da0-813c-f2baa6e80a1f.ascat2.allelic_specific.seg.txt	TCGA-D5-6898	CRC	High	TCGA-COAD.72f1706d-73c4-4da0-813c-f2baa6e80a1f.ascat2.allelic_specific.seg.txt	178
TCGA-COAD.355b79a6-e940-4467-aa43-9f2e777e3af5.ascat2.allelic_specific.seg.txt	TCGA-AA-3684	CRC	Low	TCGA-COAD.355b79a6-e940-4467-aa43-9f2e777e3af5.ascat2.allelic_specific.seg.txt	198
TCGA-COAD.14457cb4-3025-42a1-a9ce-daa82b16a7b7.ascat2.allelic_specific.seg.txt	TCGA-CA-5254	CRC	Low	TCGA-COAD.14457cb4-3025-42a1-a9ce-daa82b16a7b7.ascat2.allelic_specific.seg.txt	407
TCGA-COAD.fc11105d-3c10-4912-9763-f234ca782f06.ascat2.allelic_specific.seg.txt	TCGA-AA-3982	CRC	High	TCGA-COAD.fc11105d-3c10-4912-9763-f234ca782f06.ascat2.allelic_specific.seg.txt	965
TCGA-COAD.dd8f5f4c-e457-4bd8-a6f0-08e39e877a5b.ascat2.allelic_specific.seg.txt	TCGA-CA-6717	CRC	Low	TCGA-COAD.dd8f5f4c-e457-4bd8-a6f0-08e39e877a5b.ascat2.allelic_specific.seg.txt	19
TCGA-COAD.8e5110ec-50de-4f35-81ff-d8bd3a687f4b.ascat2.allelic_specific.seg.txt	TCGA-AU-3779	CRC	High	TCGA-COAD.8e5110ec-50de-4f35-81ff-d8bd3a687f4b.ascat2.allelic_specific.seg.txt	249
TCGA-COAD.f26d42ea-1349-4b3f-8554-7d77494db78f.ascat2.allelic_specific.seg.txt	TCGA-G4-6295	CRC	Low	TCGA-COAD.f26d42ea-1349-4b3f-8554-7d77494db78f.ascat2.allelic_specific.seg.txt	172
TCGA-COAD.79bf4d14-1f39-4671-b646-9736bd941b58.ascat2.allelic_specific.seg.txt	TCGA-G4-6626	CRC	High	TCGA-COAD.79bf4d14-1f39-4671-b646-9736bd941b58.ascat2.allelic_specific.seg.txt	313
TCGA-COAD.8250aac3-7d76-4db3-98e0-e2298660c20c.ascat2.allelic_specific.seg.txt	TCGA-CA-5256	CRC	Low	TCGA-COAD.8250aac3-7d76-4db3-98e0-e2298660c20c.ascat2.allelic_specific.seg.txt	302
TCGA-COAD.6faf8dd8-c78f-4db5-b621-0a7f17bb1399.ascat2.allelic_specific.seg.txt	TCGA-NH-A6GC	CRC	Low	TCGA-COAD.6faf8dd8-c78f-4db5-b621-0a7f17bb1399.ascat2.allelic_specific.seg.txt	226
TCGA-COAD.05516ff4-2bbe-455b-93f4-928344626002.ascat2.allelic_specific.seg.txt	TCGA-AA-3488	CRC	Low	TCGA-COAD.05516ff4-2bbe-455b-93f4-928344626002.ascat2.allelic_specific.seg.txt	160
TCGA-COAD.7e2d7159-d53e-41d6-ba9d-b6e8168d76c6.ascat2.allelic_specific.seg.txt	TCGA-AY-6196	CRC	High	TCGA-COAD.7e2d7159-d53e-41d6-ba9d-b6e8168d76c6.ascat2.allelic_specific.seg.txt	568
TCGA-COAD.308ed063-998a-438b-9cce-39b2d33945c1.ascat2.allelic_specific.seg.txt	TCGA-A6-A567	CRC	Low	TCGA-COAD.308ed063-998a-438b-9cce-39b2d33945c1.ascat2.allelic_specific.seg.txt	217
TCGA-COAD.9f3cca95-23d3-4746-9093-8b434b54b0d0.ascat2.allelic_specific.seg.txt	TCGA-AZ-6603	CRC	Low	TCGA-COAD.9f3cca95-23d3-4746-9093-8b434b54b0d0.ascat2.allelic_specific.seg.txt	241
TCGA-COAD.227b8084-5c0d-4b3e-8ced-38e6e74aae49.ascat2.allelic_specific.seg.txt	TCGA-AY-A8YK	CRC	Low	TCGA-COAD.227b8084-5c0d-4b3e-8ced-38e6e74aae49.ascat2.allelic_specific.seg.txt	386
TCGA-COAD.820be3d7-1b4b-458d-92da-0f6ca511b861.ascat2.allelic_specific.seg.txt	TCGA-AA-A02Y	CRC	Low	TCGA-COAD.820be3d7-1b4b-458d-92da-0f6ca511b861.ascat2.allelic_specific.seg.txt	43
TCGA-COAD.f66af82a-7e5a-4748-af6d-001577c5ead7.ascat2.allelic_specific.seg.txt	TCGA-AA-A01V	CRC	Low	TCGA-COAD.f66af82a-7e5a-4748-af6d-001577c5ead7.ascat2.allelic_specific.seg.txt	9
TCGA-COAD.9ffe4929-b7aa-4e04-9876-56b1c4b33139.ascat2.allelic_specific.seg.txt	TCGA-NH-A5IV	CRC	Low	TCGA-COAD.9ffe4929-b7aa-4e04-9876-56b1c4b33139.ascat2.allelic_specific.seg.txt	35
TCGA-COAD.afb71bd3-d291-403b-be12-5e5a435e3809.ascat2.allelic_specific.seg.txt	TCGA-AA-A004	CRC	Low	TCGA-COAD.afb71bd3-d291-403b-be12-5e5a435e3809.ascat2.allelic_specific.seg.txt	348
TCGA-COAD.a0b71e82-3d68-4161-978d-5f1424fb66ff.ascat2.allelic_specific.seg.txt	TCGA-AA-A01S	CRC	Low	TCGA-COAD.a0b71e82-3d68-4161-978d-5f1424fb66ff.ascat2.allelic_specific.seg.txt	122
TCGA-COAD.0988c440-cb10-40d3-bbf2-1db02174d9a2.ascat2.allelic_specific.seg.txt	TCGA-AZ-6599	CRC	Low	TCGA-COAD.0988c440-cb10-40d3-bbf2-1db02174d9a2.ascat2.allelic_specific.seg.txt	29
TCGA-COAD.8edf14ad-d284-4981-9d33-8c1500c7314d.ascat2.allelic_specific.seg.txt	TCGA-D5-6924	CRC	Low	TCGA-COAD.8edf14ad-d284-4981-9d33-8c1500c7314d.ascat2.allelic_specific.seg.txt	159
TCGA-COAD.3a522777-2675-4fb5-8351-3a08e2c09c63.ascat2.allelic_specific.seg.txt	TCGA-CM-5864	CRC	Low	TCGA-COAD.3a522777-2675-4fb5-8351-3a08e2c09c63.ascat2.allelic_specific.seg.txt	346
TCGA-COAD.d9ccd335-07c2-44cc-8146-09e593b2de03.ascat2.allelic_specific.seg.txt	TCGA-DM-A28K	CRC	Low	TCGA-COAD.d9ccd335-07c2-44cc-8146-09e593b2de03.ascat2.allelic_specific.seg.txt	49
TCGA-COAD.e174cea5-8f30-4631-aeb8-51639d26428a.ascat2.allelic_specific.seg.txt	TCGA-CM-6169	CRC	Low	TCGA-COAD.e174cea5-8f30-4631-aeb8-51639d26428a.ascat2.allelic_specific.seg.txt	27
TCGA-COAD.49f316da-adb4-49ba-b8df-462e3b02662f.ascat2.allelic_specific.seg.txt	TCGA-D5-6926	CRC	Low	TCGA-COAD.49f316da-adb4-49ba-b8df-462e3b02662f.ascat2.allelic_specific.seg.txt	280
TCGA-COAD.fec5a2f9-0423-430e-a988-5f46d6d8b117.ascat2.allelic_specific.seg.txt	TCGA-DM-A288	CRC	High	TCGA-COAD.fec5a2f9-0423-430e-a988-5f46d6d8b117.ascat2.allelic_specific.seg.txt	181
TCGA-COAD.e533df7e-62db-423c-a2c2-ed7ce2a7c7b2.ascat2.allelic_specific.seg.txt	TCGA-AA-3678	CRC	Low	TCGA-COAD.e533df7e-62db-423c-a2c2-ed7ce2a7c7b2.ascat2.allelic_specific.seg.txt	70
TCGA-COAD.4fd7515b-03d6-4df3-9218-5102c294b45c.ascat2.allelic_specific.seg.txt	TCGA-G4-6297	CRC	Low	TCGA-COAD.4fd7515b-03d6-4df3-9218-5102c294b45c.ascat2.allelic_specific.seg.txt	44
TCGA-COAD.8dc1e554-abe5-4d32-810d-7616ce4a0973.ascat2.allelic_specific.seg.txt	TCGA-DM-A0XD	CRC	Low	TCGA-COAD.8dc1e554-abe5-4d32-810d-7616ce4a0973.ascat2.allelic_specific.seg.txt	83
TCGA-COAD.afa588ff-76f6-40e1-baf7-647308ad4d28.ascat2.allelic_specific.seg.txt	TCGA-G4-6315	CRC	Low	TCGA-COAD.afa588ff-76f6-40e1-baf7-647308ad4d28.ascat2.allelic_specific.seg.txt	47
TCGA-COAD.6aa3ecc5-4e6e-4e54-ab25-8952a6a6ee04.ascat2.allelic_specific.seg.txt	TCGA-F4-6856	CRC	Low	TCGA-COAD.6aa3ecc5-4e6e-4e54-ab25-8952a6a6ee04.ascat2.allelic_specific.seg.txt	18
TCGA-COAD.ca79ce1b-b8da-4e44-b227-1e24981b13a4.ascat2.allelic_specific.seg.txt	TCGA-D5-6535	CRC	High	TCGA-COAD.ca79ce1b-b8da-4e44-b227-1e24981b13a4.ascat2.allelic_specific.seg.txt	188
TCGA-COAD.1ec2f0dc-516c-48c2-b2b3-211258cd7fac.ascat2.allelic_specific.seg.txt	TCGA-AA-3494	CRC	Low	TCGA-COAD.1ec2f0dc-516c-48c2-b2b3-211258cd7fac.ascat2.allelic_specific.seg.txt	188
TCGA-COAD.a1498d12-b5f3-4036-b6c4-ac1341011929.ascat2.allelic_specific.seg.txt	TCGA-A6-6137	CRC	Low	TCGA-COAD.a1498d12-b5f3-4036-b6c4-ac1341011929.ascat2.allelic_specific.seg.txt	51
TCGA-COAD.c23f8c03-bdda-40cf-ba1a-d36080283632.ascat2.allelic_specific.seg.txt	TCGA-AA-3852	CRC	Low	TCGA-COAD.c23f8c03-bdda-40cf-ba1a-d36080283632.ascat2.allelic_specific.seg.txt	59
TCGA-COAD.02df2624-91d6-4c65-b09d-0eb3adc7dadb.ascat2.allelic_specific.seg.txt	TCGA-A6-5665	CRC	Low	TCGA-COAD.02df2624-91d6-4c65-b09d-0eb3adc7dadb.ascat2.allelic_specific.seg.txt	34
TCGA-COAD.292cb9e8-fc4d-4821-99d6-b75e8ce3b1e9.ascat2.allelic_specific.seg.txt	TCGA-CM-6678	CRC	Low	TCGA-COAD.292cb9e8-fc4d-4821-99d6-b75e8ce3b1e9.ascat2.allelic_specific.seg.txt	67
TCGA-COAD.ff4a0fc7-18a6-46c2-9143-66a0e1744b15.ascat2.allelic_specific.seg.txt	TCGA-CA-6715	CRC	Low	TCGA-COAD.ff4a0fc7-18a6-46c2-9143-66a0e1744b15.ascat2.allelic_specific.seg.txt	57
TCGA-COAD.9d34b3c4-a636-4bf9-8ee5-875910ba17eb.ascat2.allelic_specific.seg.txt	TCGA-CM-6166	CRC	Low	TCGA-COAD.9d34b3c4-a636-4bf9-8ee5-875910ba17eb.ascat2.allelic_specific.seg.txt	43
TCGA-COAD.6699ce92-3c1c-4d2b-9106-5f71ad55b73d.ascat2.allelic_specific.seg.txt	TCGA-AA-3667	CRC	Low	TCGA-COAD.6699ce92-3c1c-4d2b-9106-5f71ad55b73d.ascat2.allelic_specific.seg.txt	449
TCGA-COAD.b7576c59-132d-4a3f-bfe1-7164091fb24d.ascat2.allelic_specific.seg.txt	TCGA-AA-3663	CRC	Low	TCGA-COAD.b7576c59-132d-4a3f-bfe1-7164091fb24d.ascat2.allelic_specific.seg.txt	44
TCGA-COAD.1cdfea26-d4a9-43b6-9e17-7e1531b8e6c5.ascat2.allelic_specific.seg.txt	TCGA-CK-6747	CRC	Low	TCGA-COAD.1cdfea26-d4a9-43b6-9e17-7e1531b8e6c5.ascat2.allelic_specific.seg.txt	8
TCGA-COAD.8d8fce4a-1934-4699-a5a4-7b3944ad4759.ascat2.allelic_specific.seg.txt	TCGA-CK-5916	CRC	Low	TCGA-COAD.8d8fce4a-1934-4699-a5a4-7b3944ad4759.ascat2.allelic_specific.seg.txt	25
TCGA-COAD.acf7706d-5ae5-407a-85c0-f0d00f3e09a9.ascat2.allelic_specific.seg.txt	TCGA-AZ-4682	CRC	Low	TCGA-COAD.acf7706d-5ae5-407a-85c0-f0d00f3e09a9.ascat2.allelic_specific.seg.txt	63
TCGA-COAD.b4a462a7-2729-41eb-938f-887fffb8f2c7.ascat2.allelic_specific.seg.txt	TCGA-F4-6463	CRC	Low	TCGA-COAD.b4a462a7-2729-41eb-938f-887fffb8f2c7.ascat2.allelic_specific.seg.txt	57
