# Supplementary material for: Unravelling homologous recombination repair deficiency and therapeutic opportunities in soft tissue and bone sarcoma
Source: EMBO Mol Med. 2023 Feb 13;15(4):e16863. doi: 10.15252/emmm.202216863 (PMC10086583; doi:10.15252/emmm.202216863)
Supplement: Supplementary file 7 — Source Data for Figure 3 [file EMMM-15-e16863-s007.zip]

Archive with 12 entries (11 files):
- Fig3/
- __MACOSX/._Fig3
- Fig3/Fig3M.xls
- __MACOSX/Fig3/._Fig3M.xls
- Fig3/Fig3H.xls
- __MACOSX/Fig3/._Fig3H.xls
- Fig3/Fig3G.xls
- __MACOSX/Fig3/._Fig3G.xls
- Fig3/Fig3A.xls
- __MACOSX/Fig3/._Fig3A.xls
- Fig3/Fig3B.xls
- __MACOSX/Fig3/._Fig3B.xls
