# Supplementary material for: Unravelling homologous recombination repair deficiency and therapeutic opportunities in soft tissue and bone sarcoma
Source: EMBO Mol Med. 2023 Feb 13;15(4):e16863. doi: 10.15252/emmm.202216863 (PMC10086583; doi:10.15252/emmm.202216863)
Supplement: Supplementary file 7 — Source Data for Figure 3 [file EMMM-15-e16863-s007.zip › Fig3/Fig3M.xls]

## Sheet: Fig3M
	Unnamed: 0	variable	value	Diagnosis	MS
0	0	TMB [Muts/Mb]	0	angiosarcoma	None
1	282	LOH-Score [%]	0	angiosarcoma	None
2	1	TMB [Muts/Mb]	1.26	angiosarcoma	MSS
3	283	LOH-Score [%]	16.94	angiosarcoma	MSS
4	2	TMB [Muts/Mb]	3.26	angiosarcoma	MSS
5	284	LOH-Score [%]	2.04	angiosarcoma	MSS
6	3	TMB [Muts/Mb]	0	angiosarcoma	None
7	285	LOH-Score [%]	0	angiosarcoma	None
8	4	TMB [Muts/Mb]	0	angiosarcoma	MSS
9	286	LOH-Score [%]	16.15	angiosarcoma	MSS
10	5	TMB [Muts/Mb]	4.07	angiosarcoma	MSS
11	287	LOH-Score [%]	0	angiosarcoma	MSS
12	6	TMB [Muts/Mb]	1.63	angiosarcoma	MSS
13	288	LOH-Score [%]	6.28	angiosarcoma	MSS
14	7	TMB [Muts/Mb]	2.44	angiosarcoma	MSS
15	289	LOH-Score [%]	12.19	angiosarcoma	MSS
16	8	TMB [Muts/Mb]	8.96	angiosarcoma	MSS
17	290	LOH-Score [%]	12	angiosarcoma	MSS
18	9	TMB [Muts/Mb]	0	angiosarcoma	unknown
19	291	LOH-Score [%]	1.15	angiosarcoma	unknown
20	10	TMB [Muts/Mb]	6.52	angiosarcoma	MSS
21	292	LOH-Score [%]	4.58	angiosarcoma	MSS
22	11	TMB [Muts/Mb]	3.26	angiosarcoma	MSS
23	293	LOH-Score [%]	3.08	angiosarcoma	MSS
24	12	TMB [Muts/Mb]	0	angiosarcoma	None
25	294	LOH-Score [%]	0	angiosarcoma	None
26	13	TMB [Muts/Mb]	8.15	angiosarcoma	MSS
27	295	LOH-Score [%]	0.53	angiosarcoma	MSS
28	14	TMB [Muts/Mb]	3.26	angiosarcoma	MSS
29	296	LOH-Score [%]	2.9	angiosarcoma	MSS
30	15	TMB [Muts/Mb]	1.63	angiosarcoma	MSS
31	297	LOH-Score [%]	4.98	angiosarcoma	MSS
32	16	TMB [Muts/Mb]	1.63	angiosarcoma	unknown
33	298	LOH-Score [%]	0.19	angiosarcoma	unknown
34	18	TMB [Muts/Mb]	4.89	angiosarcoma	unknown
35	300	LOH-Score [%]	1.77	angiosarcoma	unknown
36	19	TMB [Muts/Mb]	1.63	angiosarcoma	MSS
37	301	LOH-Score [%]	7.7	angiosarcoma	MSS
38	20	TMB [Muts/Mb]	5.7	angiosarcoma	MSS
39	302	LOH-Score [%]	6.09	angiosarcoma	MSS
40	21	TMB [Muts/Mb]	2.44	angiosarcoma	MSS
41	303	LOH-Score [%]	0.04	angiosarcoma	MSS
42	22	TMB [Muts/Mb]	0.81	angiosarcoma	unknown
43	304	LOH-Score [%]	0.47	angiosarcoma	unknown
44	23	TMB [Muts/Mb]	17.92	angiosarcoma	MSS
45	305	LOH-Score [%]	20.71	angiosarcoma	MSS
46	24	TMB [Muts/Mb]	20.37	angiosarcoma	MSS
47	306	LOH-Score [%]	22.51	angiosarcoma	MSS
48	25	TMB [Muts/Mb]	3.26	angiosarcoma	MSS
49	307	LOH-Score [%]	3.04	angiosarcoma	MSS
50	26	TMB [Muts/Mb]	3.26	angiosarcoma	MSS
51	308	LOH-Score [%]	3.35	angiosarcoma	MSS
52	27	TMB [Muts/Mb]	2.44	angiosarcoma	MSS
53	309	LOH-Score [%]	3.28	angiosarcoma	MSS
54	28	TMB [Muts/Mb]	4.89	angiosarcoma	MSS
55	310	LOH-Score [%]	3.04	angiosarcoma	MSS
56	29	TMB [Muts/Mb]	0.81	angiosarcoma	MSS
57	311	LOH-Score [%]	4.2	angiosarcoma	MSS
58	31	TMB [Muts/Mb]	46.65	angiosarcoma	MSS
59	313	LOH-Score [%]	10.7	angiosarcoma	MSS
60	32	TMB [Muts/Mb]	15.13	angiosarcoma	MSS
61	314	LOH-Score [%]	7.98	angiosarcoma	MSS
62	33	TMB [Muts/Mb]	1.26	angiosarcoma	MSS
63	315	LOH-Score [%]	5.28	angiosarcoma	MSS
64	34	TMB [Muts/Mb]	3.78	angiosarcoma	MSS
65	316	LOH-Score [%]	3.18	angiosarcoma	MSS
66	35	TMB [Muts/Mb]	1.26	angiosarcoma	MSS
67	317	LOH-Score [%]	0.05	angiosarcoma	MSS
68	36	TMB [Muts/Mb]	3.78	angiosarcoma	MSS
69	318	LOH-Score [%]	0.95	angiosarcoma	MSS
70	38	TMB [Muts/Mb]	21.06	angiosarcoma	MSS
71	320	LOH-Score [%]	18.4	angiosarcoma	MSS
72	39	TMB [Muts/Mb]	10.53	angiosarcoma	MSS
73	321	LOH-Score [%]	0.28	angiosarcoma	MSS
74	41	TMB [Muts/Mb]	0.81	BCOR sarcoma	unknown
75	323	LOH-Score [%]	0.89	BCOR sarcoma	unknown
76	42	TMB [Muts/Mb]	0.81	BCOR sarcoma	MSS
77	324	LOH-Score [%]	3.21	BCOR sarcoma	MSS
78	43	TMB [Muts/Mb]	0.81	BCOR sarcoma	MSS
79	325	LOH-Score [%]	11.11	BCOR sarcoma	MSS
80	44	TMB [Muts/Mb]	3.78	BCOR sarcoma	MSS
81	326	LOH-Score [%]	0.3	BCOR sarcoma	MSS
82	45	TMB [Muts/Mb]	0.81	BCOR sarcoma	MSS
83	327	LOH-Score [%]	1.13	BCOR sarcoma	MSS
84	46	TMB [Muts/Mb]	1.26	Chondrosarcoma	MSS
85	328	LOH-Score [%]	5.18	Chondrosarcoma	MSS
86	47	TMB [Muts/Mb]	2.52	Chondrosarcoma	unknown
87	329	LOH-Score [%]	13.67	Chondrosarcoma	unknown
88	48	TMB [Muts/Mb]	2.52	Chondrosarcoma	MSS
89	330	LOH-Score [%]	9.08	Chondrosarcoma	MSS
90	49	TMB [Muts/Mb]	2.44	Chondrosarcoma	MSS
91	331	LOH-Score [%]	13.83	Chondrosarcoma	MSS
92	50	TMB [Muts/Mb]	0.81	Chondrosarcoma	unknown
93	332	LOH-Score [%]	1.78	Chondrosarcoma	unknown
94	51	TMB [Muts/Mb]	1.63	Chondrosarcoma	MSS
95	333	LOH-Score [%]	10.75	Chondrosarcoma	MSS
96	52	TMB [Muts/Mb]	3.26	Chondrosarcoma	MSS
97	334	LOH-Score [%]	2.44	Chondrosarcoma	MSS
98	53	TMB [Muts/Mb]	2.41	Chondrosarcoma	MSS
99	335	LOH-Score [%]	15.91	Chondrosarcoma	MSS
100	54	TMB [Muts/Mb]	4.07	Chondrosarcoma	MSS
101	336	LOH-Score [%]	7.51	Chondrosarcoma	MSS
102	55	TMB [Muts/Mb]	7.33	Chondrosarcoma	MSS
103	337	LOH-Score [%]	8.75	Chondrosarcoma	MSS
104	56	TMB [Muts/Mb]	2.63	Chondrosarcoma	MSS
105	338	LOH-Score [%]	9.98	Chondrosarcoma	MSS
106	57	TMB [Muts/Mb]	0.88	Chondrosarcoma	MSS
107	339	LOH-Score [%]	4	Chondrosarcoma	MSS
108	58	TMB [Muts/Mb]	2.63	Chondrosarcoma	MSS
109	340	LOH-Score [%]	21.55	Chondrosarcoma	MSS
110	60	TMB [Muts/Mb]	5.7	CIC-DUX4 sarcoma	MSS
111	342	LOH-Score [%]	0.32	CIC-DUX4 sarcoma	MSS
112	61	TMB [Muts/Mb]	0.81	CIC-DUX4 sarcoma	MSS
113	343	LOH-Score [%]	0.25	CIC-DUX4 sarcoma	MSS
114	62	TMB [Muts/Mb]	1.26	CIC-DUX4 sarcoma	MSS
115	344	LOH-Score [%]	1.64	CIC-DUX4 sarcoma	MSS
116	63	TMB [Muts/Mb]	1.63	CIC-DUX4 sarcoma	MSS
117	345	LOH-Score [%]	2.85	CIC-DUX4 sarcoma	MSS
118	64	TMB [Muts/Mb]	0.81	clear cell sarcoma	MSS
119	346	LOH-Score [%]	3.65	clear cell sarcoma	MSS
120	65	TMB [Muts/Mb]	0	clear cell sarcoma	MSS
121	347	LOH-Score [%]	4	clear cell sarcoma	MSS
122	66	TMB [Muts/Mb]	6.3	clear cell sarcoma	MSS
123	348	LOH-Score [%]	2.45	clear cell sarcoma	MSS
124	67	TMB [Muts/Mb]	3.26	ddLPS	MSS
125	349	LOH-Score [%]	1.53	ddLPS	MSS
126	68	TMB [Muts/Mb]	1.26	ddLPS	MSS
127	350	LOH-Score [%]	10.76	ddLPS	MSS
128	69	TMB [Muts/Mb]	4.07	ddLPS	MSS
129	351	LOH-Score [%]	7.15	ddLPS	MSS
130	70	TMB [Muts/Mb]	1.63	ddLPS	MSS
131	352	LOH-Score [%]	12.59	ddLPS	MSS
132	72	TMB [Muts/Mb]	1.63	Dermal sarcoma	unknown
133	354	LOH-Score [%]	2.9	Dermal sarcoma	unknown
134	73	TMB [Muts/Mb]	0.81	Dermal sarcoma	unknown
135	355	LOH-Score [%]	0.25	Dermal sarcoma	unknown
136	74	TMB [Muts/Mb]	6.52	Dermal sarcoma	MSS
137	356	LOH-Score [%]	12.14	Dermal sarcoma	MSS
138	75	TMB [Muts/Mb]	9.78	Dermal sarcoma	MSS
139	357	LOH-Score [%]	5.87	Dermal sarcoma	MSS
140	76	TMB [Muts/Mb]	55.39	Dermal sarcoma	MSS
141	358	LOH-Score [%]	10.2	Dermal sarcoma	MSS
142	77	TMB [Muts/Mb]	7.33	Dermal sarcoma	MSS
143	359	LOH-Score [%]	4.76	Dermal sarcoma	MSS
144	78	TMB [Muts/Mb]	4.89	Dermal sarcoma	MSS
145	360	LOH-Score [%]	2.84	Dermal sarcoma	MSS
146	79	TMB [Muts/Mb]	0	Dermal sarcoma	MSS
147	361	LOH-Score [%]	0.33	Dermal sarcoma	MSS
148	81	TMB [Muts/Mb]	44.13	Dermal sarcoma	MSS
149	363	LOH-Score [%]	5.42	Dermal sarcoma	MSS
150	82	TMB [Muts/Mb]	68.09	Dermal sarcoma	MSS
151	364	LOH-Score [%]	7.34	Dermal sarcoma	MSS
152	83	TMB [Muts/Mb]	88.26	Dermal sarcoma	MSS
153	365	LOH-Score [%]	7.41	Dermal sarcoma	MSS
154	84	TMB [Muts/Mb]	157.61	Dermal sarcoma	MSS
155	366	LOH-Score [%]	3.92	Dermal sarcoma	MSS
156	85	TMB [Muts/Mb]	157.61	Dermal sarcoma	MSS
157	367	LOH-Score [%]	3.15	Dermal sarcoma	MSS
158	86	TMB [Muts/Mb]	153.82	Dermal sarcoma	MSS
159	368	LOH-Score [%]	3.65	Dermal sarcoma	MSS
160	87	TMB [Muts/Mb]	49.17	Dermal sarcoma	MSS
161	369	LOH-Score [%]	9.16	Dermal sarcoma	MSS
162	88	TMB [Muts/Mb]	42.87	Dermal sarcoma	MSS
163	370	LOH-Score [%]	4.74	Dermal sarcoma	MSS
164	89	TMB [Muts/Mb]	81.95	Dermal sarcoma	MSS
165	371	LOH-Score [%]	6.04	Dermal sarcoma	MSS
166	90	TMB [Muts/Mb]	94.56	Dermal sarcoma	MSS
167	372	LOH-Score [%]	8.09	Dermal sarcoma	MSS
168	92	TMB [Muts/Mb]	34.04	Dermal sarcoma	MSS
169	374	LOH-Score [%]	5.34	Dermal sarcoma	MSS
170	93	TMB [Muts/Mb]	31.52	Dermal sarcoma	MSS
171	375	LOH-Score [%]	10.69	Dermal sarcoma	MSS
172	94	TMB [Muts/Mb]	71.87	Dermal sarcoma	MSS
173	376	LOH-Score [%]	5.9	Dermal sarcoma	MSS
174	95	TMB [Muts/Mb]	55.48	Dermal sarcoma	MSS
175	377	LOH-Score [%]	6.57	Dermal sarcoma	MSS
176	96	TMB [Muts/Mb]	55.48	Dermal sarcoma	MSS
177	378	LOH-Score [%]	8.35	Dermal sarcoma	MSS
178	97	TMB [Muts/Mb]	31.52	Dermal sarcoma	MSS
179	379	LOH-Score [%]	5.31	Dermal sarcoma	MSS
180	98	TMB [Muts/Mb]	30.26	Dermal sarcoma	MSS
181	380	LOH-Score [%]	5.43	Dermal sarcoma	MSS
182	99	TMB [Muts/Mb]	2.52	Dermal sarcoma	MSS
183	381	LOH-Score [%]	30.29	Dermal sarcoma	MSS
184	100	TMB [Muts/Mb]	1.26	Dermal sarcoma	MSS
185	382	LOH-Score [%]	0.5	Dermal sarcoma	MSS
186	107	TMB [Muts/Mb]	5.7	epithelioid sarcoma	MSS
187	389	LOH-Score [%]	5.13	epithelioid sarcoma	MSS
188	108	TMB [Muts/Mb]	3.26	epithelioid sarcoma	MSS
189	390	LOH-Score [%]	0.07	epithelioid sarcoma	MSS
190	109	TMB [Muts/Mb]	0	epithelioid sarcoma	MSS
191	391	LOH-Score [%]	1.74	epithelioid sarcoma	MSS
192	110	TMB [Muts/Mb]	3.26	epithelioid sarcoma	MSS
193	392	LOH-Score [%]	0.07	epithelioid sarcoma	MSS
194	111	TMB [Muts/Mb]	0	Ewing Sarcoma	MSS
195	393	LOH-Score [%]	0.33	Ewing Sarcoma	MSS
196	112	TMB [Muts/Mb]	2.52	Ewing Sarcoma	MSS
197	394	LOH-Score [%]	0	Ewing Sarcoma	MSS
198	113	TMB [Muts/Mb]	2.52	Ewing Sarcoma	MSS
199	395	LOH-Score [%]	0	Ewing Sarcoma	MSS
200	114	TMB [Muts/Mb]	3.78	Ewing Sarcoma	MSS
201	396	LOH-Score [%]	0.05	Ewing Sarcoma	MSS
202	115	TMB [Muts/Mb]	1.63	Ewing Sarcoma	MSS
203	397	LOH-Score [%]	1.4	Ewing Sarcoma	MSS
204	116	TMB [Muts/Mb]	5.7	Ewing Sarcoma	MSS
205	398	LOH-Score [%]	23.48	Ewing Sarcoma	MSS
206	117	TMB [Muts/Mb]	0.81	Ewing Sarcoma	MSS
207	399	LOH-Score [%]	2.04	Ewing Sarcoma	MSS
208	118	TMB [Muts/Mb]	1.63	Ewing Sarcoma	MSS
209	400	LOH-Score [%]	0.5	Ewing Sarcoma	MSS
210	119	TMB [Muts/Mb]	0.81	Ewing Sarcoma	MSS
211	401	LOH-Score [%]	0.45	Ewing Sarcoma	MSS
212	120	TMB [Muts/Mb]	0.81	Ewing Sarcoma	MSS
213	402	LOH-Score [%]	0.62	Ewing Sarcoma	MSS
214	121	TMB [Muts/Mb]	2.44	Ewing Sarcoma	MSS
215	403	LOH-Score [%]	1.79	Ewing Sarcoma	MSS
216	122	TMB [Muts/Mb]	0.81	Ewing Sarcoma	MSS
217	404	LOH-Score [%]	0	Ewing Sarcoma	MSS
218	123	TMB [Muts/Mb]	2.52	Ewing Sarcoma	MSS
219	405	LOH-Score [%]	2.16	Ewing Sarcoma	MSS
220	124	TMB [Muts/Mb]	5.7	Ewing Sarcoma	MSS
221	406	LOH-Score [%]	0	Ewing Sarcoma	MSS
222	125	TMB [Muts/Mb]	5.7	Ewing Sarcoma	MSS
223	407	LOH-Score [%]	0	Ewing Sarcoma	MSS
224	126	TMB [Muts/Mb]	4.89	Ewing Sarcoma	MSS
225	408	LOH-Score [%]	0	Ewing Sarcoma	MSS
226	127	TMB [Muts/Mb]	5.7	Ewing Sarcoma	MSS
227	409	LOH-Score [%]	0.84	Ewing Sarcoma	MSS
228	128	TMB [Muts/Mb]	0	Ewing Sarcoma	MSS
229	410	LOH-Score [%]	0	Ewing Sarcoma	MSS
230	129	TMB [Muts/Mb]	1.75	Ewing Sarcoma	MSS
231	411	LOH-Score [%]	0.58	Ewing Sarcoma	MSS
232	131	TMB [Muts/Mb]	5.7	intimal sarcoma	MSS
233	413	LOH-Score [%]	6.72	intimal sarcoma	MSS
234	132	TMB [Muts/Mb]	2.44	intimal sarcoma	MSS
235	414	LOH-Score [%]	14.3	intimal sarcoma	MSS
236	133	TMB [Muts/Mb]	3.26	intimal sarcoma	MSS
237	415	LOH-Score [%]	12.18	intimal sarcoma	MSS
238	134	TMB [Muts/Mb]	3.26	intimal sarcoma	MSS
239	416	LOH-Score [%]	9.2	intimal sarcoma	MSS
240	136	TMB [Muts/Mb]	0	MFS	unknown
241	418	LOH-Score [%]	0.37	MFS	unknown
242	137	TMB [Muts/Mb]	3.78	MFS	MSS
243	419	LOH-Score [%]	15.2	MFS	MSS
244	138	TMB [Muts/Mb]	3.78	MFS	MSS
245	420	LOH-Score [%]	13.87	MFS	MSS
246	139	TMB [Muts/Mb]	18.74	MFS	unknown
247	421	LOH-Score [%]	21.73	MFS	unknown
248	140	TMB [Muts/Mb]	0	MFS	MSS
249	422	LOH-Score [%]	6.84	MFS	MSS
250	141	TMB [Muts/Mb]	0	MFS	MSS
251	423	LOH-Score [%]	10.72	MFS	MSS
252	142	TMB [Muts/Mb]	24.44	MFS	MSI-high
253	424	LOH-Score [%]	25.24	MFS	MSI-high
254	143	TMB [Muts/Mb]	1.63	MFS	MSS
255	425	LOH-Score [%]	23.92	MFS	MSS
256	144	TMB [Muts/Mb]	4.89	MFS	MSS
257	426	LOH-Score [%]	13.26	MFS	MSS
258	145	TMB [Muts/Mb]	0	MFS	None
259	427	LOH-Score [%]	0	MFS	None
260	146	TMB [Muts/Mb]	1.63	MFS	MSS
261	428	LOH-Score [%]	0.27	MFS	MSS
262	147	TMB [Muts/Mb]	0.81	myxoid liposarcoma	unknown
263	429	LOH-Score [%]	0.22	myxoid liposarcoma	unknown
264	148	TMB [Muts/Mb]	1.63	myxoid liposarcoma	MSS
265	430	LOH-Score [%]	1.67	myxoid liposarcoma	MSS
266	149	TMB [Muts/Mb]	3.26	myxoid liposarcoma	MSS
267	431	LOH-Score [%]	0.03	myxoid liposarcoma	MSS
268	150	TMB [Muts/Mb]	2.44	myxoid liposarcoma	MSS
269	432	LOH-Score [%]	1.3	myxoid liposarcoma	MSS
270	151	TMB [Muts/Mb]	1.26	myxoid liposarcoma	MSS
271	433	LOH-Score [%]	0.64	myxoid liposarcoma	MSS
272	152	TMB [Muts/Mb]	2.52	myxoid liposarcoma	MSS
273	434	LOH-Score [%]	9.67	myxoid liposarcoma	MSS
274	153	TMB [Muts/Mb]	0	myxoid liposarcoma	MSS
275	435	LOH-Score [%]	0.02	myxoid liposarcoma	MSS
276	154	TMB [Muts/Mb]	0	myxoid liposarcoma	MSS
277	436	LOH-Score [%]	0.06	myxoid liposarcoma	MSS
278	156	TMB [Muts/Mb]	1.63	myxoid liposarcoma	MSS
279	438	LOH-Score [%]	0.63	myxoid liposarcoma	MSS
280	157	TMB [Muts/Mb]	4.89	myxoid liposarcoma	MSS
281	439	LOH-Score [%]	22.17	myxoid liposarcoma	MSS
282	158	TMB [Muts/Mb]	0.81	myxoid liposarcoma	MSS
283	440	LOH-Score [%]	2.29	myxoid liposarcoma	MSS
284	159	TMB [Muts/Mb]	3.51	myxoid liposarcoma	MSS
285	441	LOH-Score [%]	3.04	myxoid liposarcoma	MSS
286	160	TMB [Muts/Mb]	8.96	NTRK sarcoma	MSS
287	442	LOH-Score [%]	15.23	NTRK sarcoma	MSS
288	161	TMB [Muts/Mb]	5.7	NTRK sarcoma	MSS
289	443	LOH-Score [%]	1.53	NTRK sarcoma	MSS
290	162	TMB [Muts/Mb]	2.44	NTRK sarcoma	MSS
291	444	LOH-Score [%]	22.07	NTRK sarcoma	MSS
292	163	TMB [Muts/Mb]	8.15	NTRK sarcoma	MSS
293	445	LOH-Score [%]	15.95	NTRK sarcoma	MSS
294	164	TMB [Muts/Mb]	2.52	OS	MSS
295	446	LOH-Score [%]	11.21	OS	MSS
296	165	TMB [Muts/Mb]	1.26	OS	MSS
297	447	LOH-Score [%]	11.05	OS	MSS
298	166	TMB [Muts/Mb]	2.44	OS	MSS
299	448	LOH-Score [%]	10.84	OS	MSS
300	167	TMB [Muts/Mb]	5.7	OS	MSS
301	449	LOH-Score [%]	13.8	OS	MSS
302	168	TMB [Muts/Mb]	3.26	OS	MSS
303	450	LOH-Score [%]	19.38	OS	MSS
304	169	TMB [Muts/Mb]	2.44	OS	MSS
305	451	LOH-Score [%]	21.91	OS	MSS
306	170	TMB [Muts/Mb]	3.26	OS	MSS
307	452	LOH-Score [%]	2	OS	MSS
308	171	TMB [Muts/Mb]	2.44	OS	MSS
309	453	LOH-Score [%]	13.25	OS	MSS
310	172	TMB [Muts/Mb]	1.26	OS	MSS
311	454	LOH-Score [%]	3.3	OS	MSS
312	173	TMB [Muts/Mb]	2.52	OS	MSS
313	455	LOH-Score [%]	12.94	OS	MSS
314	176	TMB [Muts/Mb]	0	LMS	MSS
315	458	LOH-Score [%]	10.76	LMS	MSS
316	177	TMB [Muts/Mb]	1.26	LMS	unknown
317	459	LOH-Score [%]	15.15	LMS	unknown
318	178	TMB [Muts/Mb]	5.7	LMS	MSS
319	460	LOH-Score [%]	16.32	LMS	MSS
320	179	TMB [Muts/Mb]	6.3	LMS	MSS
321	461	LOH-Score [%]	10.89	LMS	MSS
322	180	TMB [Muts/Mb]	4.07	LMS	MSS
323	462	LOH-Score [%]	34.5	LMS	MSS
324	181	TMB [Muts/Mb]	3.26	LMS	MSS
325	463	LOH-Score [%]	11.64	LMS	MSS
326	182	TMB [Muts/Mb]	4.07	LMS	MSS
327	464	LOH-Score [%]	6.21	LMS	MSS
328	183	TMB [Muts/Mb]	1.63	LMS	MSS
329	465	LOH-Score [%]	14.39	LMS	MSS
330	184	TMB [Muts/Mb]	8.15	LMS	MSS
331	466	LOH-Score [%]	6.73	LMS	MSS
332	185	TMB [Muts/Mb]	2.41	LMS	MSS
333	467	LOH-Score [%]	14.61	LMS	MSS
334	186	TMB [Muts/Mb]	4.83	LMS	MSS
335	468	LOH-Score [%]	22.52	LMS	MSS
336	187	TMB [Muts/Mb]	1.63	LMS	MSS
337	469	LOH-Score [%]	0.91	LMS	MSS
338	188	TMB [Muts/Mb]	4.07	LMS	MSS
339	470	LOH-Score [%]	8.73	LMS	MSS
340	189	TMB [Muts/Mb]	5.7	LMS	MSS
341	471	LOH-Score [%]	7.85	LMS	MSS
342	190	TMB [Muts/Mb]	3.26	LMS	MSS
343	472	LOH-Score [%]	8.76	LMS	MSS
344	191	TMB [Muts/Mb]	5.7	LMS	MSS
345	473	LOH-Score [%]	16.45	LMS	MSS
346	192	TMB [Muts/Mb]	3.26	LMS	MSS
347	474	LOH-Score [%]	13.04	LMS	MSS
348	193	TMB [Muts/Mb]	1.63	LMS	MSS
349	475	LOH-Score [%]	13.24	LMS	MSS
350	194	TMB [Muts/Mb]	2.44	LMS	MSS
351	476	LOH-Score [%]	4.79	LMS	MSS
352	195	TMB [Muts/Mb]	2.44	LMS	MSS
353	477	LOH-Score [%]	17.96	LMS	MSS
354	196	TMB [Muts/Mb]	4.07	LMS	MSS
355	478	LOH-Score [%]	12.58	LMS	MSS
356	197	TMB [Muts/Mb]	4.07	LMS	MSS
357	479	LOH-Score [%]	8.8	LMS	MSS
358	198	TMB [Muts/Mb]	4.07	LMS	MSS
359	480	LOH-Score [%]	15.98	LMS	MSS
360	199	TMB [Muts/Mb]	3.26	LMS	MSS
361	481	LOH-Score [%]	5.74	LMS	MSS
362	200	TMB [Muts/Mb]	1.63	LMS	MSS
363	482	LOH-Score [%]	8.62	LMS	MSS
364	201	TMB [Muts/Mb]	2.44	LMS	MSS
365	483	LOH-Score [%]	10.06	LMS	MSS
366	202	TMB [Muts/Mb]	4.07	LMS	MSS
367	484	LOH-Score [%]	12.32	LMS	MSS
368	203	TMB [Muts/Mb]	0.81	LMS	MSS
369	485	LOH-Score [%]	16.15	LMS	MSS
370	204	TMB [Muts/Mb]	0.81	LMS	MSS
371	486	LOH-Score [%]	11.84	LMS	MSS
372	205	TMB [Muts/Mb]	7.57	LMS	MSS
373	487	LOH-Score [%]	5.87	LMS	MSS
374	206	TMB [Muts/Mb]	5.04	LMS	MSS
375	488	LOH-Score [%]	8.81	LMS	MSS
376	207	TMB [Muts/Mb]	3.78	LMS	MSS
377	489	LOH-Score [%]	5.66	LMS	MSS
378	208	TMB [Muts/Mb]	4.89	LMS	MSS
379	490	LOH-Score [%]	5.97	LMS	MSS
380	209	TMB [Muts/Mb]	4.89	LMS	MSS
381	491	LOH-Score [%]	5.42	LMS	MSS
382	210	TMB [Muts/Mb]	0	LMS	MSS
383	492	LOH-Score [%]	19.39	LMS	MSS
384	211	TMB [Muts/Mb]	3.26	LMS	MSS
385	493	LOH-Score [%]	13.65	LMS	MSS
386	212	TMB [Muts/Mb]	4.89	LMS	MSS
387	494	LOH-Score [%]	6.07	LMS	MSS
388	213	TMB [Muts/Mb]	4.07	LMS	MSS
389	495	LOH-Score [%]	13.47	LMS	MSS
390	214	TMB [Muts/Mb]	0.81	LMS	MSS
391	496	LOH-Score [%]	19.07	LMS	MSS
392	215	TMB [Muts/Mb]	4.89	LMS	MSS
393	497	LOH-Score [%]	5.97	LMS	MSS
394	216	TMB [Muts/Mb]	0	LMS	MSS
395	498	LOH-Score [%]	11.13	LMS	MSS
396	217	TMB [Muts/Mb]	2.63	LMS	MSS
397	499	LOH-Score [%]	14.2	LMS	MSS
398	218	TMB [Muts/Mb]	0.88	LMS	MSS
399	500	LOH-Score [%]	18.97	LMS	MSS
400	219	TMB [Muts/Mb]	7.02	LMS	MSS
401	501	LOH-Score [%]	12.02	LMS	MSS
402	220	TMB [Muts/Mb]	6.14	LMS	MSS
403	502	LOH-Score [%]	10.04	LMS	MSS
404	222	TMB [Muts/Mb]	0	Synovial sarcoma	MSS
405	504	LOH-Score [%]	3.01	Synovial sarcoma	MSS
406	223	TMB [Muts/Mb]	0.81	Synovial sarcoma	MSS
407	505	LOH-Score [%]	2.28	Synovial sarcoma	MSS
408	224	TMB [Muts/Mb]	1.21	Synovial sarcoma	MSS
409	506	LOH-Score [%]	1.74	Synovial sarcoma	MSS
410	225	TMB [Muts/Mb]	7.57	Synovial sarcoma	MSS
411	507	LOH-Score [%]	0.14	Synovial sarcoma	MSS
412	226	TMB [Muts/Mb]	1.26	Synovial sarcoma	MSS
413	508	LOH-Score [%]	0.9	Synovial sarcoma	MSS
414	227	TMB [Muts/Mb]	0.88	Synovial sarcoma	MSS
415	509	LOH-Score [%]	0.46	Synovial sarcoma	MSS
416	228	TMB [Muts/Mb]	3.51	Synovial sarcoma	MSS
417	510	LOH-Score [%]	10.77	Synovial sarcoma	MSS
418	230	TMB [Muts/Mb]	1.63	Synovial sarcoma	MSS
419	512	LOH-Score [%]	3.08	Synovial sarcoma	MSS
420	231	TMB [Muts/Mb]	1.26	UPS	MSS
421	513	LOH-Score [%]	2.48	UPS	MSS
422	232	TMB [Muts/Mb]	3.78	UPS	MSS
423	514	LOH-Score [%]	22.24	UPS	MSS
424	233	TMB [Muts/Mb]	2.44	UPS	MSS
425	515	LOH-Score [%]	13.98	UPS	MSS
426	234	TMB [Muts/Mb]	2.52	UPS	MSS
427	516	LOH-Score [%]	14.49	UPS	MSS
428	235	TMB [Muts/Mb]	2.63	UPS	MSS
429	517	LOH-Score [%]	32.95	UPS	MSS
430	236	TMB [Muts/Mb]	7.57	UPS	MSS
431	518	LOH-Score [%]	12.87	UPS	MSS
432	238	TMB [Muts/Mb]	3.26	UPS	MSS
433	520	LOH-Score [%]	20.43	UPS	MSS
434	239	TMB [Muts/Mb]	1.26	UPS	MSS
435	521	LOH-Score [%]	10.65	UPS	MSS
436	241	TMB [Muts/Mb]	3.26	UPS	MSS
437	523	LOH-Score [%]	20.38	UPS	MSS
438	242	TMB [Muts/Mb]	5.7	UPS	MSS
439	524	LOH-Score [%]	40.78	UPS	MSS
440	243	TMB [Muts/Mb]	2.44	UPS	MSS
441	525	LOH-Score [%]	0.44	UPS	MSS
442	244	TMB [Muts/Mb]	0	UPS	MSS
443	526	LOH-Score [%]	31	UPS	MSS
444	245	TMB [Muts/Mb]	0	UPS	MSS
445	527	LOH-Score [%]	24.47	UPS	MSS
446	246	TMB [Muts/Mb]	1.21	UPS	MSS
447	528	LOH-Score [%]	24.77	UPS	MSS
448	247	TMB [Muts/Mb]	1.63	UPS	MSS
449	529	LOH-Score [%]	7.06	UPS	MSS
450	248	TMB [Muts/Mb]	4.07	UPS	MSS
451	530	LOH-Score [%]	20.84	UPS	MSS
452	249	TMB [Muts/Mb]	4.07	UPS	MSS
453	531	LOH-Score [%]	14.88	UPS	MSS
454	250	TMB [Muts/Mb]	1.63	UPS	MSS
455	532	LOH-Score [%]	13.42	UPS	MSS
456	251	TMB [Muts/Mb]	2.44	UPS	MSS
457	533	LOH-Score [%]	7.84	UPS	MSS
458	252	TMB [Muts/Mb]	0	UPS	MSS
459	534	LOH-Score [%]	10.89	UPS	MSS
460	253	TMB [Muts/Mb]	1.63	UPS	MSS
461	535	LOH-Score [%]	2.33	UPS	MSS
462	254	TMB [Muts/Mb]	0.81	UPS	MSS
463	536	LOH-Score [%]	10.2	UPS	MSS
464	255	TMB [Muts/Mb]	33.4	UPS	MSS
465	537	LOH-Score [%]	21.53	UPS	MSS
466	256	TMB [Muts/Mb]	2.44	UPS	MSS
467	538	LOH-Score [%]	25.71	UPS	MSS
468	257	TMB [Muts/Mb]	4.07	UPS	MSS
469	539	LOH-Score [%]	2.18	UPS	MSS
470	258	TMB [Muts/Mb]	0.81	UPS	MSS
471	540	LOH-Score [%]	8.26	UPS	MSS
472	259	TMB [Muts/Mb]	2.44	UPS	MSS
473	541	LOH-Score [%]	17.12	UPS	MSS
474	260	TMB [Muts/Mb]	3.26	UPS	MSS
475	542	LOH-Score [%]	22.89	UPS	MSS
476	261	TMB [Muts/Mb]	3.26	UPS	MSS
477	543	LOH-Score [%]	24.09	UPS	MSS
478	262	TMB [Muts/Mb]	2.44	UPS	MSS
479	544	LOH-Score [%]	13.69	UPS	MSS
480	263	TMB [Muts/Mb]	0	UPS	MSS
481	545	LOH-Score [%]	19.89	UPS	MSS
482	264	TMB [Muts/Mb]	2.44	UPS	MSS
483	546	LOH-Score [%]	22.6	UPS	MSS
484	265	TMB [Muts/Mb]	0	UPS	MSS
485	547	LOH-Score [%]	20.14	UPS	MSS
486	266	TMB [Muts/Mb]	6.52	ULMS	MSS
487	548	LOH-Score [%]	25.96	ULMS	MSS
488	267	TMB [Muts/Mb]	1.26	ULMS	MSS
489	549	LOH-Score [%]	9.74	ULMS	MSS
490	268	TMB [Muts/Mb]	2.44	ULMS	MSS
491	550	LOH-Score [%]	8.81	ULMS	MSS
492	269	TMB [Muts/Mb]	3.62	ULMS	MSS
493	551	LOH-Score [%]	12.17	ULMS	MSS
494	270	TMB [Muts/Mb]	10.86	ULMS	MSI-high
495	552	LOH-Score [%]	5.88	ULMS	MSI-high
496	271	TMB [Muts/Mb]	2.44	ULMS	MSS
497	553	LOH-Score [%]	14.05	ULMS	MSS
498	272	TMB [Muts/Mb]	2.44	ULMS	MSS
499	554	LOH-Score [%]	25.13	ULMS	MSS
500	273	TMB [Muts/Mb]	1.63	ULMS	MSS
501	555	LOH-Score [%]	5.65	ULMS	MSS
502	274	TMB [Muts/Mb]	2.44	ULMS	MSS
503	556	LOH-Score [%]	20.42	ULMS	MSS
504	275	TMB [Muts/Mb]	0.81	ULMS	MSS
505	557	LOH-Score [%]	17.18	ULMS	MSS
506	276	TMB [Muts/Mb]	3.26	ULMS	MSS
507	558	LOH-Score [%]	6.53	ULMS	MSS
508	277	TMB [Muts/Mb]	2.52	ULMS	MSS
509	559	LOH-Score [%]	14.12	ULMS	MSS
510	278	TMB [Muts/Mb]	2.52	ULMS	MSS
511	560	LOH-Score [%]	7.01	ULMS	MSS
512	279	TMB [Muts/Mb]	1.26	ULMS	MSS
513	561	LOH-Score [%]	15.92	ULMS	MSS
514	280	TMB [Muts/Mb]	3.78	ULMS	MSS
515	562	LOH-Score [%]	14.3	ULMS	MSS
