# Supplementary material for: Unravelling homologous recombination repair deficiency and therapeutic opportunities in soft tissue and bone sarcoma
Source: EMBO Mol Med. 2023 Feb 13;15(4):e16863. doi: 10.15252/emmm.202216863 (PMC10086583; doi:10.15252/emmm.202216863)
Supplement: Supplementary file 7 — Source Data for Figure 3 [file EMMM-15-e16863-s007.zip › Fig3/Fig3H.xls]

## Sheet: Fig3H
Sample - angiosarcoma	Gain_%	Loss_%	CIN_%
1	41.6155	14.3198	55.9353
2	9.75174	4.80947	14.5612
3	12.364	21.6422	34.0062
4	13.7976	3.28381	17.0814
5	7.22262	15.6635	22.8861
6	2.46055	3.2099	5.67045
7	38.4277	39.3893	77.8169
8	36.047	44.9212	80.9682
9	0.69498	0.740224	1.4352
10	27.3799	12.9899	40.3698
11	24.9498	36.7202	61.67
12	8.07897	2.82129	10.9003
13	5.07692	5.14732	10.2242
14	13.5329	6.70395	20.2369
15	18.3601	12.5041	30.8642
16	15.2953	4.40166	19.697
17	8.5577	7.86124	16.4189
18	12.2253	18.2202	30.4454
19	14.4455	1.52152	15.967
20	10.6258	13.8686	24.4944
21	37.8241	31.8712	69.6953
