# Supplementary material for: Unravelling homologous recombination repair deficiency and therapeutic opportunities in soft tissue and bone sarcoma
Source: EMBO Mol Med. 2023 Feb 13;15(4):e16863. doi: 10.15252/emmm.202216863 (PMC10086583; doi:10.15252/emmm.202216863)
Supplement: Supplementary file 7 — Source Data for Figure 3 [file EMMM-15-e16863-s007.zip › Fig3/Fig3G.xls]

## Sheet: Fig3G
HRD	Telomeric AI	LST	HRD-sum	SampleID - Angiosarcoma
2	6	8	16	1
12	19	14	45	2
3	8	2	13	3
0	2	1	3	4
0	2	0	2	5
7	17	6	30	6
15	16	10	41	7
9	10	6	25	8
3	11	8	22	9
1	13	3	17	10
2	2	1	5	11
11	21	16	48	12
9	17	13	39	13
7	8	7	22	14
0	5	2	7	15
11	10	8	29	16
8	31	11	50	17
11	14	6	31	18
3	5	11	19	19
1	4	0	5	20
3	25	12	40	21
