# Supplementary material for: Unravelling homologous recombination repair deficiency and therapeutic opportunities in soft tissue and bone sarcoma
Source: EMBO Mol Med. 2023 Feb 13;15(4):e16863. doi: 10.15252/emmm.202216863 (PMC10086583; doi:10.15252/emmm.202216863)
Supplement: Supplementary file 7 — Source Data for Figure 3 [file EMMM-15-e16863-s007.zip › Fig3/Fig3A.xls]

## Sheet: Fig3A
HRD	Telomeric AI	LST	HRD-sum	SampleID
0	4	1	5	MFS1
14	26	18	58	MFS2
7	21	15	43	MFS3
17	30	20	67	MFS4
12	33	24	69	MFS5
