# Supplementary material for: Unravelling homologous recombination repair deficiency and therapeutic opportunities in soft tissue and bone sarcoma
Source: EMBO Mol Med. 2023 Feb 13;15(4):e16863. doi: 10.15252/emmm.202216863 (PMC10086583; doi:10.15252/emmm.202216863)
Supplement: Supplementary file 7 — Source Data for Figure 3 [file EMMM-15-e16863-s007.zip › Fig3/Fig3B.xls]

## Sheet: Fig3B
Sample	Gain_%	Loss_%	CIN_%
MFS3	57.7234	31.8009	89.5243
MFS1	2.26037	0.0318608	2.29223
MFS4	40.8383	32.267	73.1053
MFS5	39.1961	35.4986	74.6946
MFS2	37.6563	25.0141	62.6705
