# Supplementary material for: Unravelling homologous recombination repair deficiency and therapeutic opportunities in soft tissue and bone sarcoma
Source: EMBO Mol Med. 2023 Feb 13;15(4):e16863. doi: 10.15252/emmm.202216863 (PMC10086583; doi:10.15252/emmm.202216863)
Supplement: Supplementary file 8 — Source Data for Figure 4 [file EMMM-15-e16863-s006.zip]

Archive with 6 entries (5 files):
- Fig4/
- __MACOSX/._Fig4
- Fig4/Fig4E.csv
- __MACOSX/Fig4/._Fig4E.csv
- Fig4/Fig4D.csv
- __MACOSX/Fig4/._Fig4D.csv
