# Supplementary material for: Unravelling homologous recombination repair deficiency and therapeutic opportunities in soft tissue and bone sarcoma
Source: EMBO Mol Med. 2023 Feb 13;15(4):e16863. doi: 10.15252/emmm.202216863 (PMC10086583; doi:10.15252/emmm.202216863)
Supplement: Supplementary file 8 — Source Data for Figure 4 [file EMMM-15-e16863-s006.zip › Fig4/Fig4E.csv]

ID	Description	setSize	enrichmentScore	NES	pvalue	p.adjust	qvalue	rank	leading_edge	core_enrichment
KEGG_CELL_CYCLE	KEGG_CELL_CYCLE	123	0.615668368	2.817944804	9.30E-19	8.60E-17	6.75E-17	2439	tags=46%, list=12%, signal=41%	PLK1/TTK/CCNB2/RBL1/CCNA2/MAD2L1/DBF4/CDC20/CCNB1/PKMYT1/BUB1/ESPL1/CDK1/ORC1/E2F2/BUB1B/CDC25B/MCM4/SKP2/CDC6/MCM3/CDC25C/ORC6/TFDP1/MCM6/CDC45/CDC25A/CDC7/CCNE1/YWHAE/MAD2L2/BUB3/MCM5/FZR1/MCM2/SMC1A/PTTG1/YWHAB/RAD21/E2F3/PRKDC/MCM7/PCNA/ZBTB17/CHEK2/CDC27/SMAD3/GSK3B/CDC26/TGFB1/ORC5/CCND3/HDAC2/MAD1L1/CCNB3/ANAPC1/E2F1
KEGG_DNA_REPLICATION	KEGG_DNA_REPLICATION	36	0.76482353	2.745326596	6.61E-12	4.08E-10	3.20E-10	2786	tags=78%, list=14%, signal=67%	PRIM2/MCM4/RFC3/MCM3/RNASEH2A/POLE3/MCM6/DNA2/MCM5/MCM2/RPA1/RPA3/POLD1/MCM7/PCNA/FEN1/RFC5/RFC1/POLA2/RFC4/POLE/LIG1/POLD2/RNASEH1/POLD3/RPA2/RFC2/PRIM1
KEGG_MISMATCH_REPAIR	KEGG_MISMATCH_REPAIR	23	0.781469811	2.494955056	3.45E-08	1.60E-06	1.25E-06	2777	tags=70%, list=14%, signal=60%	EXO1/RFC3/RPA1/RPA3/POLD1/PCNA/RFC5/RFC1/MSH6/MSH2/RFC4/LIG1/POLD2/POLD3/RPA2/RFC2
KEGG_HOMOLOGOUS_RECOMBINATION	KEGG_HOMOLOGOUS_RECOMBINATION	28	0.695380233	2.343219147	9.24E-07	2.34E-05	1.84E-05	2732	tags=54%, list=14%, signal=46%	EME1/BLM/RAD54L/RAD51/XRCC2/RAD54B/BRCA2/RPA1/RPA3/POLD1/TOP3A/XRCC3/POLD2/POLD3/RPA2
KEGG_PROTEASOME	KEGG_PROTEASOME	43	0.604279996	2.263798893	7.83E-07	2.34E-05	1.84E-05	3929	tags=49%, list=20%, signal=39%	PSMD12/PSMD11/PSMD2/PSMA7/PSMC4/PSMD3/PSMB2/PSMC2/PSME4/PSMA6/PSMD8/PSMD14/PSMC1/PSMD7/PSMA5/PSMD6/PSMB6/PSME3/PSMA4/PSMA3/PSMD4
KEGG_NUCLEOTIDE_EXCISION_REPAIR	KEGG_NUCLEOTIDE_EXCISION_REPAIR	44	0.571854812	2.164447215	3.35E-06	6.20E-05	4.87E-05	3298	tags=50%, list=16%, signal=42%	RFC3/POLE3/RAD23B/RPA1/RPA3/POLD1/PCNA/RFC5/RFC1/RFC4/POLE/ERCC4/LIG1/POLD2/POLD3/RPA2/RFC2/ERCC2/CDK7/RAD23A/CUL4A/POLE2
KEGG_OOCYTE_MEIOSIS	KEGG_OOCYTE_MEIOSIS	106	0.473819316	2.118159009	3.05E-07	1.13E-05	8.87E-06	2943	tags=31%, list=15%, signal=27%	AURKA/PLK1/CCNB2/FBXO5/SGO1/MAD2L1/CDC20/CCNB1/PKMYT1/BUB1/ESPL1/CDK1/PPP2R5D/CDC25C/CCNE1/PPP2R5C/STAG3/YWHAE/MAD2L2/SMC1A/PTTG1/YWHAB/CDC27/CDC26/CHP1/MAP2K1/FBXO43/ANAPC1/ADCY8/ITPR2/SMC1B/ITPR3/ADCY1
KEGG_PROGESTERONE_MEDIATED_OOCYTE_MATURATION	KEGG_PROGESTERONE_MEDIATED_OOCYTE_MATURATION	81	0.481166165	2.05884757	2.85E-06	5.86E-05	4.60E-05	2621	tags=32%, list=13%, signal=28%	PLK1/CCNB2/CCNA2/MAD2L1/CCNB1/PKMYT1/BUB1/CDK1/CDC25B/CDC25C/CDC25A/MAD2L2/FZR1/RAF1/KRAS/HSP90AA1/CDC27/GNAI3/MAPK9/CDC26/ARAF/MAP2K1/CCNB3/ANAPC1/ADCY8/AKT1
KEGG_SPLICEOSOME	KEGG_SPLICEOSOME	126	0.430572312	1.979358585	1.01E-06	2.34E-05	1.84E-05	4252	tags=40%, list=21%, signal=32%	PRPF4/EFTUD2/CDC5L/SNRNP40/SNRPA1/DHX16/NCBP1/HNRNPM/PRPF8/LSM5/EIF4A3/U2AF2/PPIL1/PRPF3/RBM8A/SRSF4/DHX15/DHX8/MAGOH/CHERP/SNRPG/HSPA1B/SNRPC/MAGOHB/PRPF19/SNRPB/LSM3/LSM8/PPIH/USP39/SNRNP200/SF3B2/SF3A3/SRSF10/LSM4/SNW1/ALYREF/RBM17/SF3B4/DDX46/PRPF40A/PHF5A/DDX23/SNRPD1/THOC3/TRA2B/SF3B3/DHX38/WBP11/SRSF9
KEGG_AMINOACYL_TRNA_BIOSYNTHESIS	KEGG_AMINOACYL_TRNA_BIOSYNTHESIS	41	0.527833062	1.964231544	0.000254465	0.002769178	0.002174376	3567	tags=34%, list=18%, signal=28%	TARS1/IARS1/YARS1/AARS2/FARSA/GARS1/TARS2/PARS2/WARS1/CARS1/HARS2/DARS2/NARS2/RARS1
KEGG_N_GLYCAN_BIOSYNTHESIS	KEGG_N_GLYCAN_BIOSYNTHESIS	46	0.514914303	1.963322913	0.000161805	0.002138141	0.001678882	4092	tags=50%, list=20%, signal=40%	MGAT5B/DPM1/B4GALT1/DDOST/GANAB/ALG10/RPN2/FUT8/ALG2/DOLPP1/ALG3/STT3B/MGAT4B/MGAT2/RPN1/ALG6/ALG1/DAD1/DPM2/MOGS/MAN1A1/ALG8/MAN1B1
KEGG_PYRIMIDINE_METABOLISM	KEGG_PYRIMIDINE_METABOLISM	95	0.412941668	1.800144065	0.000102526	0.001580616	0.00124111	4620	tags=42%, list=23%, signal=33%	PRIM2/CANT1/POLR3G/POLE3/TK1/RRM2/CMPK1/NT5C3A/RRM1/POLD1/POLR2B/UMPS/POLA2/POLR1C/POLE/ENTPD6/POLR3C/POLR2E/NT5E/UCK2/DUT/POLD2/POLD3/CTPS2/NME6/PRIM1/ENTPD5/TYMS/POLR2D/POLE2/UPRT/POLR3A/NME1/POLR3K/POLR2K/PNP/UPP1/POLA1/POLR1B/CAD
KEGG_RENAL_CELL_CARCINOMA	KEGG_RENAL_CELL_CARCINOMA	70	0.429707683	1.778059309	0.000249216	0.002769178	0.002174376	3349	tags=33%, list=17%, signal=27%	VEGFA/MET/SLC2A1/PAK4/CDC42/NRAS/RAF1/KRAS/PAK1/ARAF/TGFB1/MAP2K1/VEGFC/VHL/HGF/CUL2/PAK2/FLCN/AKT1/CRK/CRKL/RAPGEF1/AKT2
KEGG_UBIQUITIN_MEDIATED_PROTEOLYSIS	KEGG_UBIQUITIN_MEDIATED_PROTEOLYSIS	132	0.374913856	1.739431382	0.000156559	0.002138141	0.001678882	3277	tags=25%, list=16%, signal=21%	UBE2C/CDC20/BRCA1/SKP2/UBE2K/UBE2S/UBE2G1/SMURF2/UBA1/FZR1/HUWE1/UBE4B/UBE2A/CDC27/UBE2Q1/SAE1/CDC26/SOCS1/UBA2/UBA6/ITCH/SMURF1/FBXO4/PRPF19/VHL/CBLB/ANAPC1/CUL2/PIAS4/KEAP1/UBE2O/UBE2J2/CUL4A
KEGG_PANCREATIC_CANCER	KEGG_PANCREATIC_CANCER	70	0.41500139	1.7172071	0.000656506	0.006392294	0.005019269	3477	tags=31%, list=17%, signal=26%	E2F2/RAD51/VEGFA/IKBKG/RALA/BRCA2/CDC42/E2F3/RAF1/CASP9/KRAS/SMAD3/MAPK9/ARAF/TGFB1/MAP2K1/VEGFC/E2F1/AKT1/JAK1/AKT2/CDK6
KEGG_VASCULAR_SMOOTH_MUSCLE_CONTRACTION	KEGG_VASCULAR_SMOOTH_MUSCLE_CONTRACTION	106	-0.348503512	-1.558134953	0.004638403	0.039004755	0.030626778	5016	tags=41%, list=25%, signal=31%	PLCB4/PRKCB/MYLK/ROCK1/MYLK3/ADCY2/PLA2G2D/ARHGEF12/ITPR1/ROCK2/AVPR1A/PRKG1/PPP1CC/CACNA1D/PPP1CB/PPP1R12B/PLA2G10/PPP1R12A/CALM1/PLCB3/CALD1/PLA2G12A/KCNMA1/MYL6B/PRKCD/ADCY5/GUCY1A1/ACTG2/CACNA1C/PPP1R14A/EDNRA/ACTA2/MYH11/ADCY6/RAMP3/KCNMB1/ADCY4/ADRA1A/PLA2G6/RAMP1/MYL6/IRAG1/MYL9
KEGG_PARKINSONS_DISEASE	KEGG_PARKINSONS_DISEASE	110	-0.365486757	-1.648049743	0.0021074	0.018565191	0.014577504	4160	tags=34%, list=21%, signal=27%	NDUFS1/COX4I2/NDUFS8/COX6B2/NDUFV3/NDUFA2/ATP5MC3/NDUFA5/SLC6A3/COX7A2/SLC25A6/SEPTIN5/ATP5F1D/COX7A1/COX7A2L/UBE2G2/NDUFA4/VDAC2/NDUFB5/NDUFA3/UBA7/NDUFB1/NDUFB8/NDUFS4/ATP5F1B/SLC18A2/ATP5PO/COX4I1/UQCRB/NDUFC1/ATP5MC2/COX7C/UQCRC2/SDHD/SLC25A4/ATP5F1A/NDUFA10
KEGG_CALCIUM_SIGNALING_PATHWAY	KEGG_CALCIUM_SIGNALING_PATHWAY	169	-0.345664068	-1.655432614	0.000325155	0.003341872	0.002624059	3799	tags=30%, list=19%, signal=25%	ERBB2/AVPR1A/TBXA2R/CAMK2A/CACNA1D/PLCD4/RYR2/SLC8A2/CALM1/HTR2A/NOS2/SLC25A6/PLCB3/VDAC2/CHRM1/CACNA1C/PHKB/CACNA1G/CYSLTR1/PTGER3/EDNRA/F2R/ATP2B4/PLN/CAMK2B/PLCD1/PTK2B/ATP2A3/GRIN2C/RYR3/GRIN1/PPP3CB/ADCY4/ADRB1/CCKBR/ADRA1A/TACR1/P2RX4/PDE1A/ADRB3/CAMK2G/PDE1B/NOS1/SLC25A4/SLC8A1/TACR2/PHKG1/P2RX1/DRD1/P2RX2/CACNA1H
KEGG_NEUROACTIVE_LIGAND_RECEPTOR_INTERACTION	KEGG_NEUROACTIVE_LIGAND_RECEPTOR_INTERACTION	232	-0.337151412	-1.694489385	2.65E-05	0.000445062	0.000349466	3275	tags=26%, list=16%, signal=22%	GRIK4/GABRD/PRLR/HTR2A/P2RY8/APLNR/GABRP/VIPR1/CHRM1/ADRA2C/PTGDR/GABRG3/GPR35/ADRA2A/CHRNE/P2RY2/MC4R/CYSLTR1/P2RY14/PTGER3/EDNRA/F2R/CHRNA4/HCRTR1/ADORA1/MAS1/CNR1/GRIN2C/GRIN1/SSTR2/VIPR2/MC2R/GABBR1/ADRB1/CCKBR/ADRA1A/MCHR1/F2RL3/GRIK5/TACR1/P2RX4/ADRB3/THRA/BRS3/AVPR2/DRD4/GRM3/CTSG/TACR2/DRD2/CRHR1/F2RL2/HRH3/P2RX1/GRIK3/DRD1/P2RX2/GRM4/PRLHR/NMUR1
KEGG_OXIDATIVE_PHOSPHORYLATION	KEGG_OXIDATIVE_PHOSPHORYLATION	115	-0.383129802	-1.737217318	0.000203084	0.002504704	0.001966709	6507	tags=49%, list=32%, signal=33%	UQCR10/COX17/NDUFA1/UQCRH/UQCRQ/ATP6V0A1/ATP12A/NDUFA7/ATP4A/COX5B/ATP5F1C/PPA2/ATP5ME/NDUFV1/ATP6V0E2/NDUFA6/NDUFV2/SDHA/NDUFB9/PPA1/ATP6V1C2/ATP6V1E1/NDUFA11/NDUFS1/COX4I2/NDUFS8/COX6B2/NDUFV3/NDUFA2/ATP5MC3/NDUFA5/COX7A2/ATP5F1D/COX7A1/COX7A2L/NDUFA4/ATP6V0A4/NDUFB5/COX15/LHPP/NDUFA3/NDUFB1/NDUFB8/NDUFS4/ATP5F1B/ATP5PO/COX4I1/UQCRB/NDUFC1/ATP5MC2/COX7C/UQCRC2/ATP5MG/SDHD/ATP5F1A/NDUFA10
KEGG_CARDIAC_MUSCLE_CONTRACTION	KEGG_CARDIAC_MUSCLE_CONTRACTION	71	-0.417459265	-1.746053165	0.000937451	0.008671418	0.006808852	4111	tags=39%, list=20%, signal=31%	COX4I2/TNNC1/COX6B2/CACNG3/CACNA1D/RYR2/CACNB4/COX7A2/CACNB1/COX7A1/COX7A2L/CACNA1C/ACTC1/TNNI3/CACNB3/COX4I1/ATP1B2/UQCRB/TPM2/TPM1/COX7C/TNNT2/ATP1A2/CACNB2/UQCRC2/CACNA2D3/SLC8A1/ATP1A4
KEGG_RIBOSOME	KEGG_RIBOSOME	86	-0.709364845	-3.071863723	4.26E-22	7.88E-20	6.19E-20	4191	tags=80%, list=21%, signal=64%	RPS12/RPL39/RPS10/RPL8/RPL22/RPS3/RPL32/RPL38/RPL18A/RPL30/RPL36A/RPL35/RPL11/RPL27/RPL7/RPS17/RPS28/RPL36AL/RPS4X/RPS19/RPS20/RPL21/RPS5/FAU/RPS27L/RPS15A/RPL14/RPS26/RPS29/RPL28/RPS18/RPL18/RPS2/RPL19/RPS8/RPL29/RPL36/RPL23A/RPL9/RPL15/RPS27A/RPLP2/RPL6/RPL31/RPS11/RPS3A/RPS13/RPL35A/RPS6/RPL7A/RPL5/RPL13/RPL4/RPS7/RPL27A/RPS24/RPL23/RPL24/RPS23/RPL13A/RPS9/RPL41/RPL22L1/RPL37A/RPL34/RPS25/RPL1…
