# Supplementary material for: Unravelling homologous recombination repair deficiency and therapeutic opportunities in soft tissue and bone sarcoma
Source: EMBO Mol Med. 2023 Feb 13;15(4):e16863. doi: 10.15252/emmm.202216863 (PMC10086583; doi:10.15252/emmm.202216863)
Supplement: Supplementary file 8 — Source Data for Figure 4 [file EMMM-15-e16863-s006.zip › Fig4/Fig4D.csv]

ID	Description	setSize	enrichmentScore	NES	pvalue	p.adjust	qvalue	rank	leading_edge	core_enrichment
HALLMARK_E2F_TARGETS	HALLMARK_E2F_TARGETS	200	0.722799699	3.577152554	1.00E-50	5.00E-49	3.58E-49	2919	tags=65%, list=14%, signal=56%	KPNA2/KIF4A/AURKA/PLK1/CCNB2/CDCA8/KIF18B/KIF2C/MELK/SPAG5/AURKB/DLGAP5/MKI67/MAD2L1/CDC20/PRIM2/BRCA1/ESPL1/CDK1/CKS2/PLK4/BIRC5/BUB1B/TRIP13/CDC25B/SPC25/SUV39H1/RACGAP1/CSE1L/TACC3/MCM4/TUBB/MYBL2/CENPE/TFRC/DEPDC1/CDKN3/DDX39A/DCLRE1B/KIF22/CKS1B/RFC3/UBE2S/NUP153/MMS22L/MCM3/GINS3/TOP2A/RNASEH2A/SSRP1/RAD51AP1/ORC6/MCM6/HMGA1/GINS4/CIT/NUP205/TK1/NCAPD2/STMN1/CDC25A/GINS1/CDCA3/CCNE1/RRM2/DN…
HALLMARK_G2M_CHECKPOINT	HALLMARK_G2M_CHECKPOINT	199	0.702988067	3.478669878	4.79E-46	1.20E-44	8.57E-45	3007	tags=61%, list=15%, signal=52%	KPNA2/KIF4A/UBE2C/AURKA/SMC2/PLK1/TTK/CCNB2/TPX2/CCNF/KIF2C/FBXO5/INCENP/RBL1/AURKB/MKI67/CCNA2/MAD2L1/DBF4/CDC20/PRIM2/CHAF1A/BUB1/ESPL1/CDK1/STIL/CKS2/PLK4/KNL1/KIF23/CENPA/NSD2/RAD54L/E2F2/BIRC5/DKC1/CDC25B/POLQ/NEK2/SUV39H1/TROAP/RACGAP1/TACC3/EXO1/PBK/MYBL2/CENPE/KIF11/PRC1/CDKN3/DDX39A/KIF22/TRAIP/CKS1B/KIF15/NDC80/TENT4A/UBE2S/CDC6/CENPF/MCM3/NUSAP1/TOP2A/ORC6/TFDP1/MCM6/NUP50/HMGA1/CDC45/…
HALLMARK_MITOTIC_SPINDLE	HALLMARK_MITOTIC_SPINDLE	199	0.540568278	2.674950931	1.07E-19	1.79E-18	1.28E-18	1701	tags=30%, list=8%, signal=28%	KIF4A/AURKA/PLK1/TTK/CCNB2/TPX2/KIF2C/FBXO5/INCENP/DLGAP5/BUB1/ESPL1/CDK1/SASS6/KIF23/BIRC5/CKAP5/NEK2/RACGAP1/CENPE/KIF11/PRC1/KIF22/KIF15/NDC80/ECT2/TRIO/CENPF/NUSAP1/TOP2A/DOCK4/ANLN/KIF3B/ARHGEF2/KIF1B/KIF20B/PIF1/YWHAE/DYNC1H1/BRCA2/STAU1/CDC42/SMC1A/LMNB1/MYO9B/HDAC6/TUBGCP3/EPB41L2/ARF6/RANBP9/OPHN1/LLGL1/SMC4/PAFAH1B1/RFC1/CDC27/NOTCH2/KNTC1/PXN/GEMIN4
HALLMARK_MYC_TARGETS_V1	HALLMARK_MYC_TARGETS_V1	199	0.498201072	2.465300827	4.92E-15	6.15E-14	4.40E-14	4493	tags=47%, list=22%, signal=37%	KPNA2/CCNA2/MAD2L1/CDC20/ILF2/IARS1/HDGF/MCM4/HNRNPA2B1/SNRPA1/HNRNPR/NCBP1/PGK1/CSTF2/POLE3/PSMA7/TFDP1/MCM6/CDC45/RAD23B/CBX3/YWHAE/PSMC4/BUB3/PSMD3/MCM5/TCP1/DEK/EIF2S2/SRPK1/MCM2/MRPL9/GSPT1/PSMB2/GNL3/RRM1/CCT5/ABCE1/MCM7/PRDX4/VBP1/PCNA/GLO1/PSMA6/USP1/PSMD8/DHX15/PSMD14/RAN/EIF2S1/RANBP1/RFC4/SNRPG/UBA2/PSMD7/HDAC2/HPRT1/ERH/VDAC1/C1QBP/EIF3B/KPNB1/XPO1/DUT/POLD2/TARDBP/SRM/AIMP2/RNPS1/TYM…
HALLMARK_MTORC1_SIGNALING	HALLMARK_MTORC1_SIGNALING	199	0.478407624	2.367354821	2.04E-13	2.04E-12	1.46E-12	5627	tags=55%, list=28%, signal=40%	AURKA/PLK1/CCNF/PSMD12/BUB1/MCM4/TFRC/ENO1/DDX39A/POLR3G/SRD5A1/PGK1/EBP/ERO1A/EDEM1/NUP205/PSAT1/SLC2A1/CDC25A/RRM2/HMGCS1/PSMC4/PLOD2/SLC1A5/EIF2S2/ACLY/MCM2/SLC7A11/TOMM40/CCT6A/YKT6/RPA1/PSMC2/SLC7A5/CACYBP/MLLT11/GGA2/BHLHE40/PSMD14/NMT1/STIP1/GSK3B/UNG/PSMG1/GMPS/HPRT1/TUBG1/UFM1/WARS1/TRIB3/ASNS/PSPH/EEF1E1/G6PD/ACSL3/RPN1/PSME3/STC1/HMGCR/NFKBIB/SQLE/SERPINH1/FADS2/IFRD1/TCEA1/GBE1/DHCR24…
HALLMARK_MYC_TARGETS_V2	HALLMARK_MYC_TARGETS_V2	57	0.508591749	2.028526857	3.02E-05	0.000167758	0.000120079	6720	tags=70%, list=33%, signal=47%	PLK1/PLK4/MCM4/CBX3/TBRG4/FARSA/MCM5/GNL3/MRTO4/GRWD1/UNG/LAS1L/BYSL/MYBBP1A/SRM/AIMP2/PUS1/HK2/EXOSC5/PES1/NOP2/NIP7/WDR43/DDX18/WDR74/RRP9/DCTPP1/UTP20/TMEM97/PRMT3/HSPE1/SORD/MPHOSPH10/IPO4/PPRC1/IMP4/HSPD1/NOLC1/RABEPK/NOP56
HALLMARK_UNFOLDED_PROTEIN_RESPONSE	HALLMARK_UNFOLDED_PROTEIN_RESPONSE	111	0.446709144	2.023598887	5.87E-07	4.89E-06	3.50E-06	3609	tags=35%, list=18%, signal=29%	TARS1/POP4/DKC1/IARS1/PAIP1/TATDN2/VEGFA/CKS1B/ERO1A/EXOSC10/EDEM1/PSAT1/CEBPG/EIF4A3/ARFGAP1/KHSRP/CHAC1/SLC7A5/NOP14/ZBTB17/EIF2AK3/EIF2S1/GEMIN4/EXOSC2/EIF4G1/ASNS/WIPI1/PDIA6/GOSR2/NFYA/LSM4/IGFBP1/SLC30A5/H2AX/EIF4EBP1/SLC1A4/XPOT/TUBB2A/EXOSC5
HALLMARK_DNA_REPAIR	HALLMARK_DNA_REPAIR	150	0.401157471	1.925261608	2.18E-06	1.37E-05	9.77E-06	3538	tags=34%, list=18%, signal=28%	RAE1/RAD51/CANT1/RFC3/SSRP1/ARL6IP1/ZWINT/ELOA/RALA/TAF12/NELFCD/CLP1/NT5C3A/RPA3/POLD1/PCNA/FEN1/RFC5/UMPS/SUPT5H/POLA2/POLR1C/RFC4/RNMT/TAF13/HPRT1/POLR3C/ERCC4/LIG1/STX3/POLR2E/DUT/POLD3/POLH/GSDME/RPA2/RFC2/PRIM1/SF3A3/BRF2/ERCC2/TYMS/SDCBP/DAD1/ADRM1/POLR2D/SNAPC4/ALYREF/USP11/NELFB/NME1
HALLMARK_PROTEIN_SECRETION	HALLMARK_PROTEIN_SECRETION	96	0.41532339	1.828607432	9.09E-05	0.00045467	0.000325448	5975	tags=54%, list=30%, signal=38%	KIF1B/RAB22A/LAMP2/ADAM10/YKT6/SCAMP3/RAB9A/RAB14/IGF2R/COPB2/ATP7A/BET1/TMX1/GOLGA4/CLTC/ARFGEF2/RER1/SCRN1/LMAN1/SNX2/GOSR2/VAMP7/ARFGAP3/RPS6KA3/SEC22B/AP3B1/COPE/ATP1A1/ANP32E/COPB1/NAPG/M6PR/AP2B1/VAMP3/KRT18/RAB5A/GLA/AP1G1/NAPA/BNIP3/CLTA/CLCN3/STX16/ABCA1/SEC31A/SEC24D/GBF1/STAM/ARFGEF1/USO1/TSPAN8/DST
HALLMARK_SPERMATOGENESIS	HALLMARK_SPERMATOGENESIS	110	0.35108968	1.588228789	0.003726509	0.014332726	0.010259215	1855	tags=20%, list=9%, signal=18%	NCAPH/AURKA/TTK/CCNB2/KIF2C/DBF4/BUB1/CDK1/NEK2/TUBA3C/TOPBP1/CDKN3/IL13RA2/MTOR/PARP2/CHRM4/CLPB/SYCP1/TSN/RFC4/PSMG1/MLF1
HALLMARK_GLYCOLYSIS	HALLMARK_GLYCOLYSIS	197	0.31339292	1.539935453	0.001897161	0.007904837	0.005658199	5372	tags=37%, list=27%, signal=27%	AURKA/CDK1/CENPA/VEGFA/DEPDC1/MET/ENO1/KIF20A/B4GALT1/PGK1/ERO1A/NANP/STMN1/ADORA2B/PSMC4/PLOD2/GALE/PGM2/SLC25A13/PLOD1/TGFBI/KIF2A/FUT8/TPBG/PMM2/COPB2/HMMR/PKM/NDST3/HS2ST1/SRD5A3/NT5E/TXN/HS6ST2/G6PD/NASP/GALK2/GNPDA1/IER3/TPST1/PRPS1/STC1/ALG1/IGFBP3/CTH/GPR87/EXT2/PAXIP1/HK2/RARS1/POLR3K/TPI1/KDELR3/FKBP4/SLC25A10/SPAG4/GNE/DSC2/COL5A1/DCN/PC/CD44/SLC35A3/ANGPTL4/HSPA5/IDH1/GFPT1/PFKFB1/P4H…
HALLMARK_EPITHELIAL_MESENCHYMAL_TRANSITION	HALLMARK_EPITHELIAL_MESENCHYMAL_TRANSITION	200	0.275660044	1.364247983	0.015821054	0.049440794	0.0353892	5123	tags=35%, list=25%, signal=26%	TFPI2/VEGFA/MMP14/PLOD3/COPA/SPP1/GJA1/CALU/PLOD2/COLGALT1/SNTB1/FBN1/FBLN2/MMP1/GAS1/PLOD1/TNFRSF12A/TGFBI/PLAUR/MCM7/NOTCH2/TPM4/SLIT2/PCOLCE2/EMP3/SNAI2/TGFB1/PVR/DAB2/CXCL8/VEGFC/LOXL2/TIMP3/NT5E/ITGB5/CDH2/P3H1/SERPINH1/IGFBP3/LAMC2/RGS4/NID2/SERPINE1/ANPEP/BASP1/LOXL1/FSTL1/OXTR/LGALS1/SLC6A8/LRRC15/PRRX1/MXRA5/VIM/FAP/PMP22/ABI3BP/ITGA2/BMP1/COL12A1/COL5A1/COL5A2/DCN/LUM/COL6A3/ITGA5/CD44/…
HALLMARK_KRAS_SIGNALING_DN	HALLMARK_KRAS_SIGNALING_DN	183	-0.297986378	-1.453176466	0.007274187	0.025979238	0.018595665	3504	tags=27%, list=17%, signal=22%	PDK2/RYR2/FGGY/SLC6A3/NR4A2/MX1/MAGIX/CAPN9/KLHDC8A/MFSD6/ADRA2C/CPEB3/EDN2/FGF22/PCDHB1/KRT13/KLK8/COPZ2/ACTC1/TAS2R4/KCNN1/TNNI3/PNMT/KCNQ2/MYO15A/GP1BA/GPRC5C/COL2A1/UPK3B/IGFBP2/KCND1/SLC25A23/KCNMB1/KRT1/NRIP2/CCDC106/IDUA/BTG2/TENT5C/PDE6B/ITIH3/FGFR3/SYNPO/NOS1/CD40LG/COQ8A/YBX2/GAMT/EDAR
HALLMARK_OXIDATIVE_PHOSPHORYLATION	HALLMARK_OXIDATIVE_PHOSPHORYLATION	200	-0.30989946	-1.522362967	0.001753492	0.007904837	0.005658199	4556	tags=28%, list=23%, signal=22%	ETFDH/ECH1/ATP6V1E1/RETSAT/NDUFS1/RHOT2/NDUFS8/MRPL35/SLC25A3/ACAT1/PHB2/NDUFA2/ATP5MC3/NDUFA5/LDHB/TIMM9/COX7A2/SLC25A6/ATP5F1D/PDHX/COX7A2L/NDUFA4/VDAC2/NDUFB5/SLC25A20/PDHB/COX15/NDUFA3/DLAT/ACADVL/NDUFB1/NDUFB8/SURF1/CYB5R3/BDH2/CS/ETFB/ISCU/NDUFS4/TIMM8B/MAOB/ATP5F1B/ATP5PO/COX4I1/UQCRB/NDUFC1/ATP5MC2/COX7C/UQCRC2/CPT1A/ATP5MG/SDHD/HADHB/HADHA/SLC25A12/SLC25A4/ATP5F1A
HALLMARK_MYOGENESIS	HALLMARK_MYOGENESIS	198	-0.382131077	-1.87647445	1.33E-06	9.50E-06	6.80E-06	3198	tags=35%, list=16%, signal=30%	NCAM1/ACTN2/PPP1R3C/APLNR/MRAS/MYOM2/COX7A1/VIPR1/NOTCH1/MAPRE3/BAG1/SH3BGR/SVIL/MYL6B/REEP1/CRYAB/HSPB8/ACTN3/CASQ2/GADD45B/GABARAPL2/ACTC1/SORBS1/GNAO1/PKIA/DENND2B/SYNGR2/GJA5/FHL1/TCAP/FST/ITGA7/PSEN2/CAMK2B/CKB/CDKN1A/IGF1/SH2B1/LDB3/MYH11/PDLIM7/APOD/ITGB4/KCNH2/FXYD1/DES/MYOM1/TPM2/PLXNB2/CKMT2/SOD3/TNNT2/TAGLN/MYL7/DTNA/SPEG/SGCA/PICK1/HSPB2/DMPK/SSPN/CTF1/PFKM/NOS1/SMTN/ACTA1/CLU/IGFBP7/…
