# Supplementary material for: Unravelling homologous recombination repair deficiency and therapeutic opportunities in soft tissue and bone sarcoma
Source: EMBO Mol Med. 2023 Feb 13;15(4):e16863. doi: 10.15252/emmm.202216863 (PMC10086583; doi:10.15252/emmm.202216863)
Supplement: Supplementary file 9 — Source Data for Figure 5 [file EMMM-15-e16863-s011.zip]

Archive with 32 entries (31 files):
- Fig5/
- __MACOSX/._Fig5
- Fig5/Fig5J.xlsx
- __MACOSX/Fig5/._Fig5J.xlsx
- Fig5/Fig5S.xlsx
- __MACOSX/Fig5/._Fig5S.xlsx
- Fig5/Fig5F.xlsx
- __MACOSX/Fig5/._Fig5F.xlsx
- Fig5/Fig5G.xlsx
- __MACOSX/Fig5/._Fig5G.xlsx
- Fig5/Fig5R.xlsx
- __MACOSX/Fig5/._Fig5R.xlsx
- Fig5/Fig5K.xlsx
- __MACOSX/Fig5/._Fig5K.xlsx
- Fig5/Fig5M.xlsx
- __MACOSX/Fig5/._Fig5M.xlsx
- Fig5/Fig5N.xlsx
- __MACOSX/Fig5/._Fig5N.xlsx
- Fig5/Fig5O.xlsx
- __MACOSX/Fig5/._Fig5O.xlsx
- Fig5/Fig5D.xls
- __MACOSX/Fig5/._Fig5D.xls
- Fig5/Fig5Q.xlsx
- __MACOSX/Fig5/._Fig5Q.xlsx
- Fig5/Fig5B.xls
- __MACOSX/Fig5/._Fig5B.xls
- Fig5/Fig5E.xlsx
- __MACOSX/Fig5/._Fig5E.xlsx
- Fig5/Fig5A.xls
- __MACOSX/Fig5/._Fig5A.xls
- Fig5/Fig5I.xlsx
- __MACOSX/Fig5/._Fig5I.xlsx
