# Supplementary material for: Unravelling homologous recombination repair deficiency and therapeutic opportunities in soft tissue and bone sarcoma
Source: EMBO Mol Med. 2023 Feb 13;15(4):e16863. doi: 10.15252/emmm.202216863 (PMC10086583; doi:10.15252/emmm.202216863)
Supplement: Supplementary file 9 — Source Data for Figure 5 [file EMMM-15-e16863-s011.zip › Fig5/Fig5J.xlsx]

## Sheet: 5J_Nir_D12
Concentration log10 (μM)	NMFH1-1			OH931			PM197			USZ-21_MFS2			USZ-21_UPS1			UWB1.289			USZ-20_REA1			USZ-21_LG1			USZ-22_EMC2			USZ-20_SFT1			USZ-21_CIC1
	0.0855303	0.00610441	-0.0916347	0.0795584	0.011609	-0.0911675	-0.175052	-0.0356675	0.21072	0.141991	0.000667146	-0.142658	0.0243795	0.0151337	-0.0395132	0.0699997	-0.0699997		0.626493	0.00294359	-0.629437	0.144572	-0.0186716	-0.1259	-0.0228147	0.00548431	0.0173304	0.0266467	-0.0133234	-0.0133234	0.0121065	-0.007009	-0.00509746
1.30103	-0.168283	-0.156451	-0.0929722	-0.134275	-0.142556	-0.0819127	-0.644067	-0.634036	-0.550616	-0.0124534	-0.0614886	-0.0987376	-0.144115	-0.139423	-0.051657	-0.0181828	-0.0289987	-0.050796	-0.828129	-0.9601	-1.13573	69.9472	60.4182	65.378	0.185808	0.170014	0.176595	0.152706	0.0758407	0.232646	0.0197526	0.0369566	0.000637182
1	0.52299	0.693262	0.546036	0.773665	1.08005	0.600747	-0.303173	-0.319189	-0.117327	6.15075	4.89663	5.02672	0.0384553	-0.0455851	0.0878583	0.63077	0.57509	0.262699	8.40541	3.69862	-0.673591	73.5337	80.6652	72.1398	5.48826	4.89069	4.90187	0.232646	1.08432	1.23497	0.119153	0.379123	0.354273
0	37.0276	47.5705	52.5694	53.498	63.7747	47.8361	31.189	33.7394	38.5119	75.9441	70.9008	75.3794	9.10267	8.11848	11.3689	3.53671	2.95287	2.41098	88.3871	95.2633	95.1122	101.474	109.596	95.378	88.9382	89.5193	92.9612	134.984	118.157	96.0102	90.7035	81.5549	92.9916
-1	79.5674	88.8193	80.7746	69.5526	81.395	72.1054	61.5535	88.7503	61.7992	103.219	101.042	109.894	73.054	73.1993	58.7389	72.7186	75.3765	65.085	88.2914	92.4124	95.537	111.712	93.0269	109.611	98.9409	96.7849	96.009	95.552	106.983	116.918	95.9813	83.1319	79.5191
-2	97.5497	88.2511	87.5841	66.4208	73.358	94.0329	63.7795	115.256	95.339	120.674	111.902	112.626	85.416	90.2854	70.0907	100.583	102.076	94.6473	86.6562	90.3598	103.728	97.3097	111.835	85.7274	94.823	93.4206	97.8069	108.272	94.7158	130.879	82.4628	85.4965	76.128
-3	93.9899	95.5963	90.4286	113.836	79.7255	84.538	75.4466	121.574	92.6478	115.28	112.923	116.625	82.1527	80.343	93.3779	98.5949	98.9992	97.8036	92.4051	91.0647	103.283	102.513	111.661	119.372	86.7262	100.111	97.5575	117.843	113.351	110.596	96.6542	64.8365	86.112
-4	94.1093	106.564	99.3264	77.3845	82.4087	140.207	102.297	112.072	85.6315	102.3	98.1461	99.5543	102.309	95.3742	102.317	98.0878	103.918	97.9943	95.9001	98.0597	106.04	103.539	109.129	87.3326	104.385	103.49	92.1248	100.616	103.955	95.4291	95.3715	89.6044	115.024
