# Supplementary material for: Unravelling homologous recombination repair deficiency and therapeutic opportunities in soft tissue and bone sarcoma
Source: EMBO Mol Med. 2023 Feb 13;15(4):e16863. doi: 10.15252/emmm.202216863 (PMC10086583; doi:10.15252/emmm.202216863)
Supplement: Supplementary file 9 — Source Data for Figure 5 [file EMMM-15-e16863-s011.zip › Fig5/Fig5S.xlsx]

## Sheet: 5S_UPS1_Ada-Dox
block_id	drug1	drug2	cell_line_name	conc1	conc2	response	conc_unit
1	Adavosertib	Doxorubicin	USZ-21_UPS1	10	10	0.161211	uM
1	Adavosertib	Doxorubicin	USZ-21_UPS1	1	10	0.427454	uM
1	Adavosertib	Doxorubicin	USZ-21_UPS1	0.1	10	0.405199	uM
1	Adavosertib	Doxorubicin	USZ-21_UPS1	0.01	10	0.446181	uM
1	Adavosertib	Doxorubicin	USZ-21_UPS1	0.001	10	0.569396	uM
2	Adavosertib	Doxorubicin	USZ-21_UPS1	10	10	0.193508	uM
2	Adavosertib	Doxorubicin	USZ-21_UPS1	1	10	0.357976	uM
2	Adavosertib	Doxorubicin	USZ-21_UPS1	0.1	10	0.357704	uM
2	Adavosertib	Doxorubicin	USZ-21_UPS1	0.01	10	0.352548	uM
2	Adavosertib	Doxorubicin	USZ-21_UPS1	0.001	10	0.458394	uM
3	Adavosertib	Doxorubicin	USZ-21_UPS1	10	10	0.205721	uM
3	Adavosertib	Doxorubicin	USZ-21_UPS1	1	10	0.41497	uM
3	Adavosertib	Doxorubicin	USZ-21_UPS1	0.1	10	0.464907	uM
3	Adavosertib	Doxorubicin	USZ-21_UPS1	0.01	10	0.390815	uM
3	Adavosertib	Doxorubicin	USZ-21_UPS1	0.001	10	0.432611	uM
1	Adavosertib	Doxorubicin	USZ-21_UPS1	10	1	1.11219	uM
1	Adavosertib	Doxorubicin	USZ-21_UPS1	1	1	1.20067	uM
1	Adavosertib	Doxorubicin	USZ-21_UPS1	0.1	1	0.818541	uM
1	Adavosertib	Doxorubicin	USZ-21_UPS1	0.01	1	1.58009	uM
1	Adavosertib	Doxorubicin	USZ-21_UPS1	0.001	1	0.894532	uM
2	Adavosertib	Doxorubicin	USZ-21_UPS1	10	1	0.904303	uM
2	Adavosertib	Doxorubicin	USZ-21_UPS1	1	1	1.51549	uM
2	Adavosertib	Doxorubicin	USZ-21_UPS1	0.1	1	0.733864	uM
2	Adavosertib	Doxorubicin	USZ-21_UPS1	0.01	1	1.60153	uM
2	Adavosertib	Doxorubicin	USZ-21_UPS1	0.001	1	1.60641	uM
3	Adavosertib	Doxorubicin	USZ-21_UPS1	10	1	0.888562	uM
3	Adavosertib	Doxorubicin	USZ-21_UPS1	1	1	0.693154	uM
3	Adavosertib	Doxorubicin	USZ-21_UPS1	0.1	1	1.23324	uM
3	Adavosertib	Doxorubicin	USZ-21_UPS1	0.01	1	0.900503	uM
3	Adavosertib	Doxorubicin	USZ-21_UPS1	0.001	1	1.80589	uM
1	Adavosertib	Doxorubicin	USZ-21_UPS1	10	0.1	5.85653	uM
1	Adavosertib	Doxorubicin	USZ-21_UPS1	1	0.1	18.2891	uM
1	Adavosertib	Doxorubicin	USZ-21_UPS1	0.1	0.1	31.675	uM
1	Adavosertib	Doxorubicin	USZ-21_UPS1	0.01	0.1	49.5749	uM
1	Adavosertib	Doxorubicin	USZ-21_UPS1	0.001	0.1	52.5101	uM
2	Adavosertib	Doxorubicin	USZ-21_UPS1	10	0.1	5.25918	uM
2	Adavosertib	Doxorubicin	USZ-21_UPS1	1	0.1	15.9833	uM
2	Adavosertib	Doxorubicin	USZ-21_UPS1	0.1	0.1	34.4558	uM
2	Adavosertib	Doxorubicin	USZ-21_UPS1	0.01	0.1	47.6338	uM
2	Adavosertib	Doxorubicin	USZ-21_UPS1	0.001	0.1	56.8413	uM
3	Adavosertib	Doxorubicin	USZ-21_UPS1	10	0.1	5.24751	uM
3	Adavosertib	Doxorubicin	USZ-21_UPS1	1	0.1	19.0919	uM
3	Adavosertib	Doxorubicin	USZ-21_UPS1	0.1	0.1	35.2548	uM
3	Adavosertib	Doxorubicin	USZ-21_UPS1	0.01	0.1	48.2673	uM
3	Adavosertib	Doxorubicin	USZ-21_UPS1	0.001	0.1	51.0836	uM
1	Adavosertib	Doxorubicin	USZ-21_UPS1	10	0.01	8.41528	uM
1	Adavosertib	Doxorubicin	USZ-21_UPS1	1	0.01	23.8549	uM
1	Adavosertib	Doxorubicin	USZ-21_UPS1	0.1	0.01	70.5117	uM
1	Adavosertib	Doxorubicin	USZ-21_UPS1	0.01	0.01	97.1238	uM
1	Adavosertib	Doxorubicin	USZ-21_UPS1	0.001	0.01	100.5	uM
2	Adavosertib	Doxorubicin	USZ-21_UPS1	10	0.01	6.69352	uM
2	Adavosertib	Doxorubicin	USZ-21_UPS1	1	0.01	23.4226	uM
2	Adavosertib	Doxorubicin	USZ-21_UPS1	0.1	0.01	68.5376	uM
2	Adavosertib	Doxorubicin	USZ-21_UPS1	0.01	0.01	93.2607	uM
2	Adavosertib	Doxorubicin	USZ-21_UPS1	0.001	0.01	108.064	uM
3	Adavosertib	Doxorubicin	USZ-21_UPS1	10	0.01	6.50029	uM
3	Adavosertib	Doxorubicin	USZ-21_UPS1	1	0.01	23.0999	uM
3	Adavosertib	Doxorubicin	USZ-21_UPS1	0.1	0.01	58.1454	uM
3	Adavosertib	Doxorubicin	USZ-21_UPS1	0.01	0.01	106.084	uM
3	Adavosertib	Doxorubicin	USZ-21_UPS1	0.001	0.01	103.563	uM
1	Adavosertib	Doxorubicin	USZ-21_UPS1	10	0.001	9.88464	uM
1	Adavosertib	Doxorubicin	USZ-21_UPS1	1	0.001	20.7811	uM
1	Adavosertib	Doxorubicin	USZ-21_UPS1	0.1	0.001	69.4044	uM
1	Adavosertib	Doxorubicin	USZ-21_UPS1	0.01	0.001	114.751	uM
1	Adavosertib	Doxorubicin	USZ-21_UPS1	0.001	0.001	106.466	uM
2	Adavosertib	Doxorubicin	USZ-21_UPS1	10	0.001	8.43754	uM
2	Adavosertib	Doxorubicin	USZ-21_UPS1	1	0.001	23.8441	uM
2	Adavosertib	Doxorubicin	USZ-21_UPS1	0.1	0.001	75.0202	uM
2	Adavosertib	Doxorubicin	USZ-21_UPS1	0.01	0.001	111.155	uM
2	Adavosertib	Doxorubicin	USZ-21_UPS1	0.001	0.001	108.51	uM
3	Adavosertib	Doxorubicin	USZ-21_UPS1	10	0.001	7.20213	uM
3	Adavosertib	Doxorubicin	USZ-21_UPS1	1	0.001	23.7458	uM
3	Adavosertib	Doxorubicin	USZ-21_UPS1	0.1	0.001	68.5872	uM
3	Adavosertib	Doxorubicin	USZ-21_UPS1	0.01	0.001	95.1697	uM
3	Adavosertib	Doxorubicin	USZ-21_UPS1	0.001	0.001	116.624	uM
1	Adavosertib	Doxorubicin	USZ-21_UPS1	10	0	8.54311	uM
1	Adavosertib	Doxorubicin	USZ-21_UPS1	1	0	22.3188	uM
1	Adavosertib	Doxorubicin	USZ-21_UPS1	0.1	0	71.5431	uM
1	Adavosertib	Doxorubicin	USZ-21_UPS1	0.01	0	111.994	uM
1	Adavosertib	Doxorubicin	USZ-21_UPS1	0.001	0	102.847	uM
1	Adavosertib	Doxorubicin	USZ-21_UPS1	0	0	97.7521	uM
2	Adavosertib	Doxorubicin	USZ-21_UPS1	10	0	8.24756	uM
2	Adavosertib	Doxorubicin	USZ-21_UPS1	1	0	22.8391	uM
2	Adavosertib	Doxorubicin	USZ-21_UPS1	0.1	0	66.0548	uM
2	Adavosertib	Doxorubicin	USZ-21_UPS1	0.01	0	98.4417	uM
2	Adavosertib	Doxorubicin	USZ-21_UPS1	0.001	0	104.486	uM
2	Adavosertib	Doxorubicin	USZ-21_UPS1	0	0	95.7451	uM
3	Adavosertib	Doxorubicin	USZ-21_UPS1	10	0	7.64125	uM
3	Adavosertib	Doxorubicin	USZ-21_UPS1	1	0	21.8525	uM
3	Adavosertib	Doxorubicin	USZ-21_UPS1	0.1	0	69.4101	uM
3	Adavosertib	Doxorubicin	USZ-21_UPS1	0.01	0	95.6059	uM
3	Adavosertib	Doxorubicin	USZ-21_UPS1	0.001	0	102.454	uM
3	Adavosertib	Doxorubicin	USZ-21_UPS1	0	0	106.503	uM
1	Adavosertib	Doxorubicin	USZ-21_UPS1	0	10	0.511859	uM
1	Adavosertib	Doxorubicin	USZ-21_UPS1	0	1	1.74021	uM
1	Adavosertib	Doxorubicin	USZ-21_UPS1	0	0.1	58.9767	uM
1	Adavosertib	Doxorubicin	USZ-21_UPS1	0	0.01	88.9997	uM
1	Adavosertib	Doxorubicin	USZ-21_UPS1	0	0.001	101.236	uM
2	Adavosertib	Doxorubicin	USZ-21_UPS1	0	10	0.472235	uM
2	Adavosertib	Doxorubicin	USZ-21_UPS1	0	1	1.89817	uM
2	Adavosertib	Doxorubicin	USZ-21_UPS1	0	0.1	55.8201	uM
2	Adavosertib	Doxorubicin	USZ-21_UPS1	0	0.01	99.8082	uM
2	Adavosertib	Doxorubicin	USZ-21_UPS1	0	0.001	118.517	uM
3	Adavosertib	Doxorubicin	USZ-21_UPS1	0	10	0.302068	uM
3	Adavosertib	Doxorubicin	USZ-21_UPS1	0	1	1.27802	uM
3	Adavosertib	Doxorubicin	USZ-21_UPS1	0	0.1	55.3275	uM
3	Adavosertib	Doxorubicin	USZ-21_UPS1	0	0.01	85.6067	uM
3	Adavosertib	Doxorubicin	USZ-21_UPS1	0	0.001	95.0679	uM
