# Supplementary material for: Unravelling homologous recombination repair deficiency and therapeutic opportunities in soft tissue and bone sarcoma
Source: EMBO Mol Med. 2023 Feb 13;15(4):e16863. doi: 10.15252/emmm.202216863 (PMC10086583; doi:10.15252/emmm.202216863)
Supplement: Supplementary file 9 — Source Data for Figure 5 [file EMMM-15-e16863-s011.zip › Fig5/Fig5F.xlsx]

## Sheet: 5F_Dox_D4
Concentration log10 (μM)	NMFH-1			OH931			PM197			USZ-21_MFS2			USZ-21_UPS1			UWB1.289			USZ-20_REA1			USZ-21_LG1			USZ-22_EMC2			USZ-20_SFT1			USZ-21_CIC1
	0.0892147	0.0133083	-0.102523	0.0805592	-0.00947755	-0.0710816	0.38689	-0.0037201	-0.38317	0.00674073	-0.00674073		0.0290336	0.00686248	-0.035896	0.0508035	0.00689717	-0.0577007	0.0494153	-0.000555229	-0.0488601	-0.0455915	-0.00222398	0.0478155	-0.00742828	-0.00165073	0.009079	-0.00658614	0.0060373	0.000548845	-0.000478622	0.00957245	-0.00909382
1	1.34364	0.968054	0.759064	0.162698	0.3096	0.187182	-0.182285	0.325509	-0.455712	3.08007	3.20848	3.79083	0.137513	0.162852	0.0306172	12.9769	9.99685	10.8003	3.39911	4.84492	1.55686	0.745032	0.331373	0.181254	23.9917	23.9124	23.1779	5.63335	5.18494	5.64872	2.35147	1.45262	2.52808
0	3.43748	2.79474	2.6587	9.70185	9.63235	8.82123	17.2557	13.4612	18.461	5.40463	5.81261	7.00582	1.09008	0.996643	0.424154	16.4627	19.3691	17.1137	7.11692	5.46456	5.32631	5.10347	3.19363	4.13771	36.6041	37.8124	31.1864	8.6037	8.33971	6.97253	5.99857	5.5951	6.3561
-1	25.2118	20.9137	23.9367	67.1903	76.5604	67.5481	81.9519	96.6947	110.193	53.394	55.7439	62.023	58.8988	60.2227	69.0151	88.723	104.674	91.3997	65.5259	56.4162	54.5673	82.4512	93.5683	90.7527	56.2007	59.9181	53.9772	17.4599	15.9769	16.8024	13.4823	16.8092	13.4665
-2	83.9939	74.5534	78.678	96.2374	87.2709	85.1345	133.234	104.764	76.2825	90.4461	86.0363	96.4953	81.0453	88.9287	96.1913	97.1015	117.065	94.4242	73.9692	72.3052	71.0526	95.6699	97.6181	86.7946	91.5007	85.6744	87.4044	92.7499	82.5189	88.5452	86.9685	92.2353	76.1493
-3	100.641	94.5656	106.902	93.5853	81.4137	79.068	105.668	89.7586	100.997	91.8722	86.8187	91.796	109.388	106.469	99.2406	100.921	117.609	116.458	90.9775	83.6385	98.6414	105.901	107.072	81	86.0954	93.9173	88.744	98.9596	100.662	97.6034	96.372	85.8313	107.741
-4	95.369	106.502	98.1288	111.4	96.0321	92.568	102.548	93.6033	103.848	86.963	104.897	108.14	102.795	98.1273	99.0775	95.0889	101.199	103.712	105.156	86.9882	107.856	93.4298	99.211	107.359	97.9583	98.3182	95.8784	100.211	109.196	107.455	96.8172	104.276	108.018
