# Supplementary material for: Unravelling homologous recombination repair deficiency and therapeutic opportunities in soft tissue and bone sarcoma
Source: EMBO Mol Med. 2023 Feb 13;15(4):e16863. doi: 10.15252/emmm.202216863 (PMC10086583; doi:10.15252/emmm.202216863)
Supplement: Supplementary file 9 — Source Data for Figure 5 [file EMMM-15-e16863-s011.zip › Fig5/Fig5G.xlsx]

## Sheet: 5G_Tra_D4
Concentration log10 (μM)	NMFH-1			OH931			PM197			USZ-21_MFS2			USZ-21_UPS1			UWB1.289			USZ-20_REA1			USZ-21_LG1			USZ-22_EMC2			USZ-20_SFT1			USZ-21_CIC1
	-0.429192	0.274167	0.155025	0.105418	-0.0984483	-0.00696979	0.998107	0.766587	2.47983	0.0632262	0.475612	0.515247	0.402262	0.367369	0.125671	11.5084	10.0224	10.0492	1.16887	-0.0326958	3.42979	-0.0275804	0.00405594	0.0235244	18.815	15.1364	16.1317	12.922	15.7919	14.9248	3.05361	4.41768	4.12477
-1	-1.14562	-1.89809	-2.27381	0.392922	0.534061	0.0923498	2.01679	1.34076	2.37796	1.05975	1.58443	0.416161	0.495877	0.309497	0.135884	13.7307	11.2056	14.8888	3.70933	1.74268	6.9315	24.6999	27.8294	29.9028	53.0181	46.8699	56.1264	24.3528	22.1629	24.4719	7.98151	7.32531	9.93285
-2	-0.125587	-0.31632	-0.518549	6.60301	5.05833	4.99821	22.1096	22.338	23.7055	4.40791	6.24619	6.45474	1.26522	1.12395	1.30267	12.6766	15.646	12.6579	2.71375	2.73337	12.5127	29.3918	35.5463	34.1299	57.1276	53.3598	53.7692	22.0208	18.0279	21.9999	6.17662	8.18684	8.6377
-3	3.59605	3.2381	3.63786	9.78124	9.99033	8.86906	22.0293	21.983	23.3722	7.51543	6.74067	9.16497	9.95441	8.67614	8.45146	21.6083	22.2165	27.5341	93.4837	65.6417	79.6878	53.7396	46.9524	51.7295	51.3583	55.1979	55.7294	31.3039	27.1887	31.2825	15.9147	16.904	17.9335
-4	75.2676	82.6895	90.1939	94.4355	93.2959	96.2834	91.9915	100.511	125.874	97.8119	88.0808	81.9469	96.3825	95.6685	84.4031	74.3145	82.1556	73.068	105.828	98.7608	83.8516	95.9327	99.1645	87.5612	67.2894	64.9041	68.0917	34.7326	26.3786	28.1311	11.9818	7.22624	9.11728
-5	96.8978	103.322	99.7802	97.24	96.6519	106.108	99.6038	97.1436	103.253	99.134	108.668	92.198	95.2165	98.0207	106.763	97.4059	102.555	100.039	86.4803	116.456	97.0639	97.0619	102.683	100.255	99.1716	97.4268	91.0302	120.918	109.845	103.672	101.106	95.2693	91.5705
