# Supplementary material for: Unravelling homologous recombination repair deficiency and therapeutic opportunities in soft tissue and bone sarcoma
Source: EMBO Mol Med. 2023 Feb 13;15(4):e16863. doi: 10.15252/emmm.202216863 (PMC10086583; doi:10.15252/emmm.202216863)
Supplement: Supplementary file 9 — Source Data for Figure 5 [file EMMM-15-e16863-s011.zip › Fig5/Fig5R.xlsx]

## Sheet: 5R_MFS2_Ada-Dox
block_id	drug1	drug2	cell_line_name	conc1	conc2	response	conc_unit
1	Adavosertib	Doxorubicin	USZ-21_MFS2	10	10	0.779206	uM
1	Adavosertib	Doxorubicin	USZ-21_MFS2	1	10	0.944349	uM
1	Adavosertib	Doxorubicin	USZ-21_MFS2	0.1	10	1.26293	uM
1	Adavosertib	Doxorubicin	USZ-21_MFS2	0.01	10	1.06827	uM
1	Adavosertib	Doxorubicin	USZ-21_MFS2	0.001	10	0.782377	uM
2	Adavosertib	Doxorubicin	USZ-21_MFS2	10	10	0.738469	uM
2	Adavosertib	Doxorubicin	USZ-21_MFS2	1	10	1.3905	uM
2	Adavosertib	Doxorubicin	USZ-21_MFS2	0.1	10	1.05973	uM
2	Adavosertib	Doxorubicin	USZ-21_MFS2	0.01	10	1.19487	uM
2	Adavosertib	Doxorubicin	USZ-21_MFS2	0.001	10	1.31757	uM
3	Adavosertib	Doxorubicin	USZ-21_MFS2	10	10	1.14486	uM
3	Adavosertib	Doxorubicin	USZ-21_MFS2	1	10	1.5415	uM
3	Adavosertib	Doxorubicin	USZ-21_MFS2	0.1	10	1.19999	uM
3	Adavosertib	Doxorubicin	USZ-21_MFS2	0.01	10	1.31513	uM
3	Adavosertib	Doxorubicin	USZ-21_MFS2	0.001	10	1.09095	uM
1	Adavosertib	Doxorubicin	USZ-21_MFS2	10	1	3.34954	uM
1	Adavosertib	Doxorubicin	USZ-21_MFS2	1	1	2.92948	uM
1	Adavosertib	Doxorubicin	USZ-21_MFS2	0.1	1	3.2061	uM
1	Adavosertib	Doxorubicin	USZ-21_MFS2	0.01	1	3.36929	uM
1	Adavosertib	Doxorubicin	USZ-21_MFS2	0.001	1	4.25843	uM
2	Adavosertib	Doxorubicin	USZ-21_MFS2	10	1	3.85155	uM
2	Adavosertib	Doxorubicin	USZ-21_MFS2	1	1	2.34843	uM
2	Adavosertib	Doxorubicin	USZ-21_MFS2	0.1	1	4.35015	uM
2	Adavosertib	Doxorubicin	USZ-21_MFS2	0.01	1	2.95363	uM
2	Adavosertib	Doxorubicin	USZ-21_MFS2	0.001	1	2.808	uM
3	Adavosertib	Doxorubicin	USZ-21_MFS2	10	1	2.33794	uM
3	Adavosertib	Doxorubicin	USZ-21_MFS2	1	1	2.86313	uM
3	Adavosertib	Doxorubicin	USZ-21_MFS2	0.1	1	2.70384	uM
3	Adavosertib	Doxorubicin	USZ-21_MFS2	0.01	1	3.01022	uM
3	Adavosertib	Doxorubicin	USZ-21_MFS2	0.001	1	4.25599	uM
1	Adavosertib	Doxorubicin	USZ-21_MFS2	10	0.1	35.6376	uM
1	Adavosertib	Doxorubicin	USZ-21_MFS2	1	0.1	42.928	uM
1	Adavosertib	Doxorubicin	USZ-21_MFS2	0.1	0.1	48.1302	uM
1	Adavosertib	Doxorubicin	USZ-21_MFS2	0.01	0.1	54.0178	uM
1	Adavosertib	Doxorubicin	USZ-21_MFS2	0.001	0.1	57.9846	uM
2	Adavosertib	Doxorubicin	USZ-21_MFS2	10	0.1	39.1285	uM
2	Adavosertib	Doxorubicin	USZ-21_MFS2	1	0.1	40.8202	uM
2	Adavosertib	Doxorubicin	USZ-21_MFS2	0.1	0.1	49.1464	uM
2	Adavosertib	Doxorubicin	USZ-21_MFS2	0.01	0.1	53.9219	uM
2	Adavosertib	Doxorubicin	USZ-21_MFS2	0.001	0.1	60.6359	uM
3	Adavosertib	Doxorubicin	USZ-21_MFS2	10	0.1	40.1745	uM
3	Adavosertib	Doxorubicin	USZ-21_MFS2	1	0.1	39.1741	uM
3	Adavosertib	Doxorubicin	USZ-21_MFS2	0.1	0.1	46.8188	uM
3	Adavosertib	Doxorubicin	USZ-21_MFS2	0.01	0.1	51.1298	uM
3	Adavosertib	Doxorubicin	USZ-21_MFS2	0.001	0.1	49.7738	uM
1	Adavosertib	Doxorubicin	USZ-21_MFS2	10	0.01	38.4262	uM
1	Adavosertib	Doxorubicin	USZ-21_MFS2	1	0.01	44.4512	uM
1	Adavosertib	Doxorubicin	USZ-21_MFS2	0.1	0.01	61.4333	uM
1	Adavosertib	Doxorubicin	USZ-21_MFS2	0.01	0.01	87.5391	uM
1	Adavosertib	Doxorubicin	USZ-21_MFS2	0.001	0.01	86.5532	uM
2	Adavosertib	Doxorubicin	USZ-21_MFS2	10	0.01	40.2235	uM
2	Adavosertib	Doxorubicin	USZ-21_MFS2	1	0.01	46.6412	uM
2	Adavosertib	Doxorubicin	USZ-21_MFS2	0.1	0.01	61.4341	uM
2	Adavosertib	Doxorubicin	USZ-21_MFS2	0.01	0.01	90.24	uM
2	Adavosertib	Doxorubicin	USZ-21_MFS2	0.001	0.01	109.007	uM
3	Adavosertib	Doxorubicin	USZ-21_MFS2	10	0.01	36.4704	uM
3	Adavosertib	Doxorubicin	USZ-21_MFS2	1	0.01	39.6723	uM
3	Adavosertib	Doxorubicin	USZ-21_MFS2	0.1	0.01	51.7175	uM
3	Adavosertib	Doxorubicin	USZ-21_MFS2	0.01	0.01	81.3898	uM
3	Adavosertib	Doxorubicin	USZ-21_MFS2	0.001	0.01	78.1191	uM
1	Adavosertib	Doxorubicin	USZ-21_MFS2	10	0.001	40.9451	uM
1	Adavosertib	Doxorubicin	USZ-21_MFS2	1	0.001	40.7195	uM
1	Adavosertib	Doxorubicin	USZ-21_MFS2	0.1	0.001	67.3326	uM
1	Adavosertib	Doxorubicin	USZ-21_MFS2	0.01	0.001	95.106	uM
1	Adavosertib	Doxorubicin	USZ-21_MFS2	0.001	0.001	98.8364	uM
2	Adavosertib	Doxorubicin	USZ-21_MFS2	10	0.001	37.9679	uM
2	Adavosertib	Doxorubicin	USZ-21_MFS2	1	0.001	39.7303	uM
2	Adavosertib	Doxorubicin	USZ-21_MFS2	0.1	0.001	75.64	uM
2	Adavosertib	Doxorubicin	USZ-21_MFS2	0.01	0.001	97.0316	uM
2	Adavosertib	Doxorubicin	USZ-21_MFS2	0.001	0.001	107.88	uM
3	Adavosertib	Doxorubicin	USZ-21_MFS2	10	0.001	41.3503	uM
3	Adavosertib	Doxorubicin	USZ-21_MFS2	1	0.001	35.6793	uM
3	Adavosertib	Doxorubicin	USZ-21_MFS2	0.1	0.001	71.0151	uM
3	Adavosertib	Doxorubicin	USZ-21_MFS2	0.01	0.001	99.8954	uM
3	Adavosertib	Doxorubicin	USZ-21_MFS2	0.001	0.001	96.4578	uM
1	Adavosertib	Doxorubicin	USZ-21_MFS2	10	0	39.3122	uM
1	Adavosertib	Doxorubicin	USZ-21_MFS2	1	0	39.4847	uM
1	Adavosertib	Doxorubicin	USZ-21_MFS2	0.1	0	65.0262	uM
1	Adavosertib	Doxorubicin	USZ-21_MFS2	0.01	0	81.9643	uM
1	Adavosertib	Doxorubicin	USZ-21_MFS2	0.001	0	90.4317	uM
1	Adavosertib	Doxorubicin	USZ-21_MFS2	0	0	101.917	uM
2	Adavosertib	Doxorubicin	USZ-21_MFS2	10	0	37.9518	uM
2	Adavosertib	Doxorubicin	USZ-21_MFS2	1	0	41.0988	uM
2	Adavosertib	Doxorubicin	USZ-21_MFS2	0.1	0	68.8902	uM
2	Adavosertib	Doxorubicin	USZ-21_MFS2	0.01	0	86.5414	uM
2	Adavosertib	Doxorubicin	USZ-21_MFS2	0.001	0	102.839	uM
2	Adavosertib	Doxorubicin	USZ-21_MFS2	0	0	97.2618	uM
3	Adavosertib	Doxorubicin	USZ-21_MFS2	10	0	44.0118	uM
3	Adavosertib	Doxorubicin	USZ-21_MFS2	1	0	39.9328	uM
3	Adavosertib	Doxorubicin	USZ-21_MFS2	0.1	0	75.6676	uM
3	Adavosertib	Doxorubicin	USZ-21_MFS2	0.01	0	89.302	uM
3	Adavosertib	Doxorubicin	USZ-21_MFS2	0.001	0	89.3413	uM
3	Adavosertib	Doxorubicin	USZ-21_MFS2	0	0	100.821	uM
1	Adavosertib	Doxorubicin	USZ-21_MFS2	0	10	1.72201	uM
1	Adavosertib	Doxorubicin	USZ-21_MFS2	0	1	7.42372	uM
1	Adavosertib	Doxorubicin	USZ-21_MFS2	0	0.1	57.9256	uM
1	Adavosertib	Doxorubicin	USZ-21_MFS2	0	0.01	91.2442	uM
1	Adavosertib	Doxorubicin	USZ-21_MFS2	0	0.001	89.9509	uM
2	Adavosertib	Doxorubicin	USZ-21_MFS2	0	10	1.70225	uM
2	Adavosertib	Doxorubicin	USZ-21_MFS2	0	1	5.51835	uM
2	Adavosertib	Doxorubicin	USZ-21_MFS2	0	0.1	65.7519	uM
2	Adavosertib	Doxorubicin	USZ-21_MFS2	0	0.01	87.4789	uM
2	Adavosertib	Doxorubicin	USZ-21_MFS2	0	0.001	101.945	uM
3	Adavosertib	Doxorubicin	USZ-21_MFS2	0	10	1.78104	uM
3	Adavosertib	Doxorubicin	USZ-21_MFS2	0	1	5.28661	uM
3	Adavosertib	Doxorubicin	USZ-21_MFS2	0	0.1	61.2848	uM
3	Adavosertib	Doxorubicin	USZ-21_MFS2	0	0.01	83.1425	uM
3	Adavosertib	Doxorubicin	USZ-21_MFS2	0	0.001	94.2507	uM
