# Supplementary material for: Unravelling homologous recombination repair deficiency and therapeutic opportunities in soft tissue and bone sarcoma
Source: EMBO Mol Med. 2023 Feb 13;15(4):e16863. doi: 10.15252/emmm.202216863 (PMC10086583; doi:10.15252/emmm.202216863)
Supplement: Supplementary file 9 — Source Data for Figure 5 [file EMMM-15-e16863-s011.zip › Fig5/Fig5K.xlsx]

## Sheet: 5K_Ada_D12
Concentration log10 (μM)	NMFH1-1			OH931			PM197			USZ-21_MFS2			USZ-21_UPS1			UWB1.289			USZ-20_REA1			USZ-21_LG1			USZ-22_EMC2			USZ-20_SFT1			USZ-21_CIC1
	0.171701	-0.000919593	-0.170782	0.0601022	-0.0703887	0.0102864	0.0906837	0.000530792	-0.0912145	0.119934	-0.00707764	-0.112856	0.116325	0.0211501	-0.137476	0.14893	-0.00566374	-0.143267	0.0496449	-0.165483	0.115838	-0.0192841	-0.00321402	0.0224982	-0.0228147	0.00548431	0.0173304	0.0266467	-0.0133234	-0.0133234	0.0121065	-0.007009	-0.00509746
1.30103	0.0637147	0.187466	0.469551	-0.311532	-0.227771	-0.227331	-0.181735	-0.103831	-0.077863	-0.0985722	0.15352	0.115687	-0.498789	-0.368364	-0.151771	-0.379856	-0.337121	-0.260918	-0.852237	-0.757085	-0.711577	0.604236	-0.0562454	-0.144631	0.256885	0.153561	0.112757	0.540108	0.137333	0.134258	0.224288	0.142092	0.142092
1	1.40931	1.1287	2.1459	1.0357	1.12299	1.98308	0.469424	0.541203	0.625354	1.23061	0.972725	1.84945	-0.212872	-0.0395585	-0.0522877	-0.356622	-0.300435	-0.187676	36.9937	37.3371	31.8348	44.9272	39.9551	37.2441	50.4646	45.1122	47.5887	80.8	77.8515	66.912	13.9664	9.01931	10.841
0	2.22374	3.19503	2.11536	5.29297	3.81172	4.4245	0.982046	0.899978	0.670798	5.41234	4.58116	3.38942	0.835624	0.77844	1.22044	-0.274756	-0.193339	-0.0756237	35.2106	50.6171	54.2122	64.2853	67.4784	69.1899	73.1986	76.047	79.893	118.479	88.6987	73.5132	41.8195	34.4754	31.6845
-1	26.78	22.0971	29.0446	11.3141	9.8672	9.40343	2.60112	5.52031	3.87845	7.79197	9.35664	8.69147	12.4476	11.5288	10.9798	1.08415	1.33877	1.46659	39.2112	35.1155	25.9891	54.9212	48.3003	54.3443	83.0803	77.5402	83.2468	67.244	43.7908	50.5396	52.1132	59.314	52.4114
-2	102.529	103.334	108.71	47.2119	64.1267	73.0178	58.5877	52.6863	88.2154	74.4294	97.8582	58.0302	105.617	96.5781	93.1808	115.992	100.511	114.294	72.1754	83.329	50.8736	98.3266	95.299	86.7336	98.5249	93.2139	95.701	123.571	86.5988	109.127	79.4904	91.7797	80.3678
-3	104.821	103.664	113.079	134.037	162.681	152.419	96.6377	129.319	99.2839	122.687	137.308	135.092	94.262	95.831	95.7813	87.7421	101.416	102.286	104.089	71.5838	97.0268	96.2583	99.0288	102.553	100.753	98.8658	95.2363	128.125	141.625	114.206	77.1354	79.9587	73.7041
-4	101.984	98.7387	99.2768	69.2697	125.703	105.027	102.815	91.8181	105.367	78.0204	97.7474	124.232	92.8571	102.629	104.514	96.5739	102.367	101.059	80.6523	132.85	86.498	102.49	95.54	101.97	104.385	103.49	92.1248	100.616	103.955	95.4291	95.3715	89.6044	115.024
