# Supplementary material for: Unravelling homologous recombination repair deficiency and therapeutic opportunities in soft tissue and bone sarcoma
Source: EMBO Mol Med. 2023 Feb 13;15(4):e16863. doi: 10.15252/emmm.202216863 (PMC10086583; doi:10.15252/emmm.202216863)
Supplement: Supplementary file 9 — Source Data for Figure 5 [file EMMM-15-e16863-s011.zip › Fig5/Fig5M.xlsx]

## Sheet: 5M_UWB1_Ola-Tra
block_id	drug1	drug2	cell_line_name	conc1	conc2	response	conc_unit
1	Olaparib	Trabectedin	UWB1.289	10	1	13.7218	uM
1	Olaparib	Trabectedin	UWB1.289	1	1	11.9825	uM
1	Olaparib	Trabectedin	UWB1.289	0.1	1	13.2994	uM
1	Olaparib	Trabectedin	UWB1.289	0.01	1	11.1378	uM
1	Olaparib	Trabectedin	UWB1.289	0.001	1	10.2938	uM
2	Olaparib	Trabectedin	UWB1.289	10	1	12.0079	uM
2	Olaparib	Trabectedin	UWB1.289	1	1	11.5449	uM
2	Olaparib	Trabectedin	UWB1.289	0.1	1	13.0495	uM
2	Olaparib	Trabectedin	UWB1.289	0.01	1	11.2847	uM
2	Olaparib	Trabectedin	UWB1.289	0.001	1	10.3615	uM
3	Olaparib	Trabectedin	UWB1.289	10	1	12.126	uM
3	Olaparib	Trabectedin	UWB1.289	1	1	13.7455	uM
3	Olaparib	Trabectedin	UWB1.289	0.1	1	11.6298	uM
3	Olaparib	Trabectedin	UWB1.289	0.01	1	12.7035	uM
3	Olaparib	Trabectedin	UWB1.289	0.001	1	10.9785	uM
1	Olaparib	Trabectedin	UWB1.289	10	0.1	12.2444	uM
1	Olaparib	Trabectedin	UWB1.289	1	0.1	12.0856	uM
1	Olaparib	Trabectedin	UWB1.289	0.1	0.1	12.4027	uM
1	Olaparib	Trabectedin	UWB1.289	0.01	0.1	12.0173	uM
1	Olaparib	Trabectedin	UWB1.289	0.001	0.1	12.4749	uM
2	Olaparib	Trabectedin	UWB1.289	10	0.1	13.1523	uM
2	Olaparib	Trabectedin	UWB1.289	1	0.1	12.5365	uM
2	Olaparib	Trabectedin	UWB1.289	0.1	0.1	13.0647	uM
2	Olaparib	Trabectedin	UWB1.289	0.01	0.1	11.4735	uM
2	Olaparib	Trabectedin	UWB1.289	0.001	0.1	12.9427	uM
3	Olaparib	Trabectedin	UWB1.289	10	0.1	11.9849	uM
3	Olaparib	Trabectedin	UWB1.289	1	0.1	12.4272	uM
3	Olaparib	Trabectedin	UWB1.289	0.1	0.1	12.8001	uM
3	Olaparib	Trabectedin	UWB1.289	0.01	0.1	12.3581	uM
3	Olaparib	Trabectedin	UWB1.289	0.001	0.1	12.3028	uM
1	Olaparib	Trabectedin	UWB1.289	10	0.01	9.09737	uM
1	Olaparib	Trabectedin	UWB1.289	1	0.01	11.1524	uM
1	Olaparib	Trabectedin	UWB1.289	0.1	0.01	10.5393	uM
1	Olaparib	Trabectedin	UWB1.289	0.01	0.01	10.7741	uM
1	Olaparib	Trabectedin	UWB1.289	0.001	0.01	9.66333	uM
2	Olaparib	Trabectedin	UWB1.289	10	0.01	8.54197	uM
2	Olaparib	Trabectedin	UWB1.289	1	0.01	11.1655	uM
2	Olaparib	Trabectedin	UWB1.289	0.1	0.01	10.6447	uM
2	Olaparib	Trabectedin	UWB1.289	0.01	0.01	10.113	uM
2	Olaparib	Trabectedin	UWB1.289	0.001	0.01	10.4225	uM
3	Olaparib	Trabectedin	UWB1.289	10	0.01	9.90563	uM
3	Olaparib	Trabectedin	UWB1.289	1	0.01	10.8469	uM
3	Olaparib	Trabectedin	UWB1.289	0.1	0.01	11.0861	uM
3	Olaparib	Trabectedin	UWB1.289	0.01	0.01	10.8384	uM
3	Olaparib	Trabectedin	UWB1.289	0.001	0.01	9.97601	uM
1	Olaparib	Trabectedin	UWB1.289	10	0.001	13.2723	uM
1	Olaparib	Trabectedin	UWB1.289	1	0.001	27.4486	uM
1	Olaparib	Trabectedin	UWB1.289	0.1	0.001	25.2924	uM
1	Olaparib	Trabectedin	UWB1.289	0.01	0.001	26.5535	uM
1	Olaparib	Trabectedin	UWB1.289	0.001	0.001	27.4768	uM
2	Olaparib	Trabectedin	UWB1.289	10	0.001	12.779	uM
2	Olaparib	Trabectedin	UWB1.289	1	0.001	22.4644	uM
2	Olaparib	Trabectedin	UWB1.289	0.1	0.001	25.5627	uM
2	Olaparib	Trabectedin	UWB1.289	0.01	0.001	28.0028	uM
2	Olaparib	Trabectedin	UWB1.289	0.001	0.001	28.885	uM
3	Olaparib	Trabectedin	UWB1.289	10	0.001	10.5994	uM
3	Olaparib	Trabectedin	UWB1.289	1	0.001	24.6891	uM
3	Olaparib	Trabectedin	UWB1.289	0.1	0.001	25.3169	uM
3	Olaparib	Trabectedin	UWB1.289	0.01	0.001	27.1011	uM
3	Olaparib	Trabectedin	UWB1.289	0.001	0.001	25.8243	uM
1	Olaparib	Trabectedin	UWB1.289	10	0.0001	55.1977	uM
1	Olaparib	Trabectedin	UWB1.289	1	0.0001	58.1177	uM
1	Olaparib	Trabectedin	UWB1.289	0.1	0.0001	67.915	uM
1	Olaparib	Trabectedin	UWB1.289	0.01	0.0001	68.2518	uM
1	Olaparib	Trabectedin	UWB1.289	0.001	0.0001	73.5025	uM
2	Olaparib	Trabectedin	UWB1.289	10	0.0001	55.1311	uM
2	Olaparib	Trabectedin	UWB1.289	1	0.0001	62.0075	uM
2	Olaparib	Trabectedin	UWB1.289	0.1	0.0001	68.7697	uM
2	Olaparib	Trabectedin	UWB1.289	0.01	0.0001	67.7854	uM
2	Olaparib	Trabectedin	UWB1.289	0.001	0.0001	73.193	uM
3	Olaparib	Trabectedin	UWB1.289	10	0.0001	57.662	uM
3	Olaparib	Trabectedin	UWB1.289	1	0.0001	63.7506	uM
3	Olaparib	Trabectedin	UWB1.289	0.1	0.0001	73.7362	uM
3	Olaparib	Trabectedin	UWB1.289	0.01	0.0001	77.2512	uM
3	Olaparib	Trabectedin	UWB1.289	0.001	0.0001	71.5733	uM
1	Olaparib	Trabectedin	UWB1.289	10	0	61.7215	uM
1	Olaparib	Trabectedin	UWB1.289	1	0	79.0649	uM
1	Olaparib	Trabectedin	UWB1.289	0.1	0	84.4234	uM
1	Olaparib	Trabectedin	UWB1.289	0.01	0	98.1923	uM
1	Olaparib	Trabectedin	UWB1.289	0.001	0	99.5872	uM
1	Olaparib	Trabectedin	UWB1.289	0	0	104.195	uM
2	Olaparib	Trabectedin	UWB1.289	10	0	59.7999	uM
2	Olaparib	Trabectedin	UWB1.289	1	0	73.675	uM
2	Olaparib	Trabectedin	UWB1.289	0.1	0	80.7576	uM
2	Olaparib	Trabectedin	UWB1.289	0.01	0	90.7159	uM
2	Olaparib	Trabectedin	UWB1.289	0.001	0	96.0392	uM
2	Olaparib	Trabectedin	UWB1.289	0	0	90.9755	uM
3	Olaparib	Trabectedin	UWB1.289	10	0	56.3409	uM
3	Olaparib	Trabectedin	UWB1.289	1	0	71.2929	uM
3	Olaparib	Trabectedin	UWB1.289	0.1	0	85.3578	uM
3	Olaparib	Trabectedin	UWB1.289	0.01	0	98.2411	uM
3	Olaparib	Trabectedin	UWB1.289	0.001	0	91.8145	uM
3	Olaparib	Trabectedin	UWB1.289	0	0	104.829	uM
1	Olaparib	Trabectedin	UWB1.289	0	1	9.82372	uM
1	Olaparib	Trabectedin	UWB1.289	0	0.1	12.1398	uM
1	Olaparib	Trabectedin	UWB1.289	0	0.01	9.53747	uM
1	Olaparib	Trabectedin	UWB1.289	0	0.001	47.5552	uM
1	Olaparib	Trabectedin	UWB1.289	0	0.0001	80.2638	uM
2	Olaparib	Trabectedin	UWB1.289	0	1	9.91035	uM
2	Olaparib	Trabectedin	UWB1.289	0	0.1	11.7015	uM
2	Olaparib	Trabectedin	UWB1.289	0	0.01	9.56824	uM
2	Olaparib	Trabectedin	UWB1.289	0	0.001	46.4706	uM
2	Olaparib	Trabectedin	UWB1.289	0	0.0001	81.7804	uM
3	Olaparib	Trabectedin	UWB1.289	0	1	9.60914	uM
3	Olaparib	Trabectedin	UWB1.289	0	0.1	11.3187	uM
3	Olaparib	Trabectedin	UWB1.289	0	0.01	8.51372	uM
3	Olaparib	Trabectedin	UWB1.289	0	0.001	46.9059	uM
3	Olaparib	Trabectedin	UWB1.289	0	0.0001	82.345	uM
