# Supplementary material for: Unravelling homologous recombination repair deficiency and therapeutic opportunities in soft tissue and bone sarcoma
Source: EMBO Mol Med. 2023 Feb 13;15(4):e16863. doi: 10.15252/emmm.202216863 (PMC10086583; doi:10.15252/emmm.202216863)
Supplement: Supplementary file 9 — Source Data for Figure 5 [file EMMM-15-e16863-s011.zip › Fig5/Fig5N.xlsx]

## Sheet: 5N_MFS2_Ola-Tra
block_id	drug1	drug2	cell_line_name	conc1	conc2	response	conc_unit
1	Olaparib	Trabectedin	USZ-21_MFS2	10	1	4.53828	uM
1	Olaparib	Trabectedin	USZ-21_MFS2	1	1	4.30683	uM
1	Olaparib	Trabectedin	USZ-21_MFS2	0.1	1	2.90673	uM
1	Olaparib	Trabectedin	USZ-21_MFS2	0.01	1	4.15465	uM
1	Olaparib	Trabectedin	USZ-21_MFS2	0.001	1	4.2534	uM
2	Olaparib	Trabectedin	USZ-21_MFS2	10	1	5.2627	uM
2	Olaparib	Trabectedin	USZ-21_MFS2	1	1	5.62904	uM
2	Olaparib	Trabectedin	USZ-21_MFS2	0.1	1	5.0476	uM
2	Olaparib	Trabectedin	USZ-21_MFS2	0.01	1	5.96127	uM
2	Olaparib	Trabectedin	USZ-21_MFS2	0.001	1	4.70572	uM
3	Olaparib	Trabectedin	USZ-21_MFS2	10	1	5.00275	uM
3	Olaparib	Trabectedin	USZ-21_MFS2	1	1	5.45647	uM
3	Olaparib	Trabectedin	USZ-21_MFS2	0.1	1	4.33486	uM
3	Olaparib	Trabectedin	USZ-21_MFS2	0.01	1	4.99402	uM
3	Olaparib	Trabectedin	USZ-21_MFS2	0.001	1	3.94656	uM
1	Olaparib	Trabectedin	USZ-21_MFS2	10	0.1	5.56254	uM
1	Olaparib	Trabectedin	USZ-21_MFS2	1	0.1	5.425	uM
1	Olaparib	Trabectedin	USZ-21_MFS2	0.1	0.1	4.83827	uM
1	Olaparib	Trabectedin	USZ-21_MFS2	0.01	0.1	5.02237	uM
1	Olaparib	Trabectedin	USZ-21_MFS2	0.001	0.1	4.6241	uM
2	Olaparib	Trabectedin	USZ-21_MFS2	10	0.1	5.16723	uM
2	Olaparib	Trabectedin	USZ-21_MFS2	1	0.1	5.21224	uM
2	Olaparib	Trabectedin	USZ-21_MFS2	0.1	0.1	6.10161	uM
2	Olaparib	Trabectedin	USZ-21_MFS2	0.01	0.1	4.30776	uM
2	Olaparib	Trabectedin	USZ-21_MFS2	0.001	0.1	5.33653	uM
3	Olaparib	Trabectedin	USZ-21_MFS2	10	0.1	5.52733	uM
3	Olaparib	Trabectedin	USZ-21_MFS2	1	0.1	4.49249	uM
3	Olaparib	Trabectedin	USZ-21_MFS2	0.1	0.1	4.75914	uM
3	Olaparib	Trabectedin	USZ-21_MFS2	0.01	0.1	4.9554	uM
3	Olaparib	Trabectedin	USZ-21_MFS2	0.001	0.1	4.91817	uM
1	Olaparib	Trabectedin	USZ-21_MFS2	10	0.01	11.0223	uM
1	Olaparib	Trabectedin	USZ-21_MFS2	1	0.01	7.90916	uM
1	Olaparib	Trabectedin	USZ-21_MFS2	0.1	0.01	9.1979	uM
1	Olaparib	Trabectedin	USZ-21_MFS2	0.01	0.01	7.26153	uM
1	Olaparib	Trabectedin	USZ-21_MFS2	0.001	0.01	8.81941	uM
2	Olaparib	Trabectedin	USZ-21_MFS2	10	0.01	8.3132	uM
2	Olaparib	Trabectedin	USZ-21_MFS2	1	0.01	7.92318	uM
2	Olaparib	Trabectedin	USZ-21_MFS2	0.1	0.01	8.75305	uM
2	Olaparib	Trabectedin	USZ-21_MFS2	0.01	0.01	5.82717	uM
2	Olaparib	Trabectedin	USZ-21_MFS2	0.001	0.01	8.45182	uM
3	Olaparib	Trabectedin	USZ-21_MFS2	10	0.01	7.96384	uM
3	Olaparib	Trabectedin	USZ-21_MFS2	1	0.01	7.89779	uM
3	Olaparib	Trabectedin	USZ-21_MFS2	0.1	0.01	7.68768	uM
3	Olaparib	Trabectedin	USZ-21_MFS2	0.01	0.01	7.74624	uM
3	Olaparib	Trabectedin	USZ-21_MFS2	0.001	0.01	8.72206	uM
1	Olaparib	Trabectedin	USZ-21_MFS2	10	0.001	5.44805	uM
1	Olaparib	Trabectedin	USZ-21_MFS2	1	0.001	6.9983	uM
1	Olaparib	Trabectedin	USZ-21_MFS2	0.1	0.001	8.45167	uM
1	Olaparib	Trabectedin	USZ-21_MFS2	0.01	0.001	7.86026	uM
1	Olaparib	Trabectedin	USZ-21_MFS2	0.001	0.001	7.68254	uM
2	Olaparib	Trabectedin	USZ-21_MFS2	10	0.001	4.892	uM
2	Olaparib	Trabectedin	USZ-21_MFS2	1	0.001	7.12088	uM
2	Olaparib	Trabectedin	USZ-21_MFS2	0.1	0.001	6.07809	uM
2	Olaparib	Trabectedin	USZ-21_MFS2	0.01	0.001	8.57456	uM
2	Olaparib	Trabectedin	USZ-21_MFS2	0.001	0.001	7.79095	uM
3	Olaparib	Trabectedin	USZ-21_MFS2	10	0.001	3.38023	uM
3	Olaparib	Trabectedin	USZ-21_MFS2	1	0.001	4.48408	uM
3	Olaparib	Trabectedin	USZ-21_MFS2	0.1	0.001	3.3145	uM
3	Olaparib	Trabectedin	USZ-21_MFS2	0.01	0.001	3.66558	uM
3	Olaparib	Trabectedin	USZ-21_MFS2	0.001	0.001	5.11847	uM
1	Olaparib	Trabectedin	USZ-21_MFS2	10	0.0001	60.8846	uM
1	Olaparib	Trabectedin	USZ-21_MFS2	1	0.0001	80.1273	uM
1	Olaparib	Trabectedin	USZ-21_MFS2	0.1	0.0001	91.4265	uM
1	Olaparib	Trabectedin	USZ-21_MFS2	0.01	0.0001	93.2563	uM
1	Olaparib	Trabectedin	USZ-21_MFS2	0.001	0.0001	103.941	uM
2	Olaparib	Trabectedin	USZ-21_MFS2	10	0.0001	60.7058	uM
2	Olaparib	Trabectedin	USZ-21_MFS2	1	0.0001	75.1097	uM
2	Olaparib	Trabectedin	USZ-21_MFS2	0.1	0.0001	95.3377	uM
2	Olaparib	Trabectedin	USZ-21_MFS2	0.01	0.0001	96.2185	uM
2	Olaparib	Trabectedin	USZ-21_MFS2	0.001	0.0001	87.0672	uM
3	Olaparib	Trabectedin	USZ-21_MFS2	10	0.0001	59.4462	uM
3	Olaparib	Trabectedin	USZ-21_MFS2	1	0.0001	85.3556	uM
3	Olaparib	Trabectedin	USZ-21_MFS2	0.1	0.0001	92.0965	uM
3	Olaparib	Trabectedin	USZ-21_MFS2	0.01	0.0001	87.6196	uM
3	Olaparib	Trabectedin	USZ-21_MFS2	0.001	0.0001	98.4078	uM
1	Olaparib	Trabectedin	USZ-21_MFS2	10	0	68.1365	uM
1	Olaparib	Trabectedin	USZ-21_MFS2	1	0	94.5531	uM
1	Olaparib	Trabectedin	USZ-21_MFS2	0.1	0	96.665	uM
1	Olaparib	Trabectedin	USZ-21_MFS2	0.01	0	87.9902	uM
1	Olaparib	Trabectedin	USZ-21_MFS2	0.001	0	93.5723	uM
1	Olaparib	Trabectedin	USZ-21_MFS2	0	0	108.923	uM
2	Olaparib	Trabectedin	USZ-21_MFS2	10	0	78.7206	uM
2	Olaparib	Trabectedin	USZ-21_MFS2	1	0	105.489	uM
2	Olaparib	Trabectedin	USZ-21_MFS2	0.1	0	100.012	uM
2	Olaparib	Trabectedin	USZ-21_MFS2	0.01	0	94.3693	uM
2	Olaparib	Trabectedin	USZ-21_MFS2	0.001	0	101.503	uM
2	Olaparib	Trabectedin	USZ-21_MFS2	0	0	102.26	uM
3	Olaparib	Trabectedin	USZ-21_MFS2	10	0	77.0938	uM
3	Olaparib	Trabectedin	USZ-21_MFS2	1	0	90.9564	uM
3	Olaparib	Trabectedin	USZ-21_MFS2	0.1	0	94.1868	uM
3	Olaparib	Trabectedin	USZ-21_MFS2	0.01	0	93.5055	uM
3	Olaparib	Trabectedin	USZ-21_MFS2	0.001	0	96.5538	uM
3	Olaparib	Trabectedin	USZ-21_MFS2	0	0	88.8162	uM
1	Olaparib	Trabectedin	USZ-21_MFS2	0	1	6.58632	uM
1	Olaparib	Trabectedin	USZ-21_MFS2	0	0.1	5.57624	uM
1	Olaparib	Trabectedin	USZ-21_MFS2	0	0.01	9.04837	uM
1	Olaparib	Trabectedin	USZ-21_MFS2	0	0.001	12.3545	uM
1	Olaparib	Trabectedin	USZ-21_MFS2	0	0.0001	86.9641	uM
2	Olaparib	Trabectedin	USZ-21_MFS2	0	1	6.34552	uM
2	Olaparib	Trabectedin	USZ-21_MFS2	0	0.1	6.33462	uM
2	Olaparib	Trabectedin	USZ-21_MFS2	0	0.01	9.74943	uM
2	Olaparib	Trabectedin	USZ-21_MFS2	0	0.001	15.0473	uM
2	Olaparib	Trabectedin	USZ-21_MFS2	0	0.0001	91.51	uM
3	Olaparib	Trabectedin	USZ-21_MFS2	0	1	7.02229	uM
3	Olaparib	Trabectedin	USZ-21_MFS2	0	0.1	6.29163	uM
3	Olaparib	Trabectedin	USZ-21_MFS2	0	0.01	8.82953	uM
3	Olaparib	Trabectedin	USZ-21_MFS2	0	0.001	14.3288	uM
3	Olaparib	Trabectedin	USZ-21_MFS2	0	0.0001	93.0141	uM
