# Supplementary material for: Unravelling homologous recombination repair deficiency and therapeutic opportunities in soft tissue and bone sarcoma
Source: EMBO Mol Med. 2023 Feb 13;15(4):e16863. doi: 10.15252/emmm.202216863 (PMC10086583; doi:10.15252/emmm.202216863)
Supplement: Supplementary file 9 — Source Data for Figure 5 [file EMMM-15-e16863-s011.zip › Fig5/Fig5O.xlsx]

## Sheet: 5O_UPS1_Ola-Tra
block_id	drug1	drug2	cell_line_name	conc1	conc2	response	conc_unit
1	Olaparib	Trabectedin	USZ-21_UPS1	10	1	0.500425	uM
1	Olaparib	Trabectedin	USZ-21_UPS1	1	1	0.185635	uM
1	Olaparib	Trabectedin	USZ-21_UPS1	0.1	1	0.232398	uM
1	Olaparib	Trabectedin	USZ-21_UPS1	0.01	1	0.371473	uM
1	Olaparib	Trabectedin	USZ-21_UPS1	0.001	1	0.328961	uM
2	Olaparib	Trabectedin	USZ-21_UPS1	10	1	0.589902	uM
2	Olaparib	Trabectedin	USZ-21_UPS1	1	1	0.267217	uM
2	Olaparib	Trabectedin	USZ-21_UPS1	0.1	1	0.187052	uM
2	Olaparib	Trabectedin	USZ-21_UPS1	0.01	1	0.130572	uM
2	Olaparib	Trabectedin	USZ-21_UPS1	0.001	1	0.35467	uM
3	Olaparib	Trabectedin	USZ-21_UPS1	10	1	0.33058	uM
3	Olaparib	Trabectedin	USZ-21_UPS1	1	1	0.352646	uM
3	Olaparib	Trabectedin	USZ-21_UPS1	0.1	1	0.260739	uM
3	Olaparib	Trabectedin	USZ-21_UPS1	0.01	1	0.22592	uM
3	Olaparib	Trabectedin	USZ-21_UPS1	0.001	1	0.250415	uM
1	Olaparib	Trabectedin	USZ-21_UPS1	10	0.1	0.377141	uM
1	Olaparib	Trabectedin	USZ-21_UPS1	1	0.1	0.341917	uM
1	Olaparib	Trabectedin	USZ-21_UPS1	0.1	0.1	0.331187	uM
1	Olaparib	Trabectedin	USZ-21_UPS1	0.01	0.1	0.245354	uM
1	Olaparib	Trabectedin	USZ-21_UPS1	0.001	0.1	0.453055	uM
2	Olaparib	Trabectedin	USZ-21_UPS1	10	0.1	0.423499	uM
2	Olaparib	Trabectedin	USZ-21_UPS1	1	0.1	0.317422	uM
2	Olaparib	Trabectedin	USZ-21_UPS1	0.1	0.1	0.343536	uM
2	Olaparib	Trabectedin	USZ-21_UPS1	0.01	0.1	0.492935	uM
2	Olaparib	Trabectedin	USZ-21_UPS1	0.001	0.1	0.469655	uM
3	Olaparib	Trabectedin	USZ-21_UPS1	10	0.1	0.246164	uM
3	Olaparib	Trabectedin	USZ-21_UPS1	1	0.1	0.40285	uM
3	Olaparib	Trabectedin	USZ-21_UPS1	0.1	0.1	0.175108	uM
3	Olaparib	Trabectedin	USZ-21_UPS1	0.01	0.1	0.371068	uM
3	Olaparib	Trabectedin	USZ-21_UPS1	0.001	0.1	0.345763	uM
1	Olaparib	Trabectedin	USZ-21_UPS1	10	0.01	0.71015	uM
1	Olaparib	Trabectedin	USZ-21_UPS1	1	0.01	1.19721	uM
1	Olaparib	Trabectedin	USZ-21_UPS1	0.1	0.01	1.23386	uM
1	Olaparib	Trabectedin	USZ-21_UPS1	0.01	0.01	1.03223	uM
1	Olaparib	Trabectedin	USZ-21_UPS1	0.001	0.01	0.59881	uM
2	Olaparib	Trabectedin	USZ-21_UPS1	10	0.01	0.924531	uM
2	Olaparib	Trabectedin	USZ-21_UPS1	1	0.01	0.956112	uM
2	Olaparib	Trabectedin	USZ-21_UPS1	0.1	0.01	1.28042	uM
2	Olaparib	Trabectedin	USZ-21_UPS1	0.01	0.01	1.21604	uM
2	Olaparib	Trabectedin	USZ-21_UPS1	0.001	0.01	1.05227	uM
3	Olaparib	Trabectedin	USZ-21_UPS1	10	0.01	0.79234	uM
3	Olaparib	Trabectedin	USZ-21_UPS1	1	0.01	1.18932	uM
3	Olaparib	Trabectedin	USZ-21_UPS1	0.1	0.01	0.931414	uM
3	Olaparib	Trabectedin	USZ-21_UPS1	0.01	0.01	1.4867	uM
3	Olaparib	Trabectedin	USZ-21_UPS1	0.001	0.01	1.50674	uM
1	Olaparib	Trabectedin	USZ-21_UPS1	10	0.001	3.42241	uM
1	Olaparib	Trabectedin	USZ-21_UPS1	1	0.001	5.47957	uM
1	Olaparib	Trabectedin	USZ-21_UPS1	0.1	0.001	6.62719	uM
1	Olaparib	Trabectedin	USZ-21_UPS1	0.01	0.001	6.41726	uM
1	Olaparib	Trabectedin	USZ-21_UPS1	0.001	0.001	6.65229	uM
2	Olaparib	Trabectedin	USZ-21_UPS1	10	0.001	2.83979	uM
2	Olaparib	Trabectedin	USZ-21_UPS1	1	0.001	5.97089	uM
2	Olaparib	Trabectedin	USZ-21_UPS1	0.1	0.001	5.90591	uM
2	Olaparib	Trabectedin	USZ-21_UPS1	0.01	0.001	7.55112	uM
2	Olaparib	Trabectedin	USZ-21_UPS1	0.001	0.001	6.97721	uM
3	Olaparib	Trabectedin	USZ-21_UPS1	10	0.001	2.84202	uM
3	Olaparib	Trabectedin	USZ-21_UPS1	1	0.001	6.37414	uM
3	Olaparib	Trabectedin	USZ-21_UPS1	0.1	0.001	5.82817	uM
3	Olaparib	Trabectedin	USZ-21_UPS1	0.01	0.001	7.00211	uM
3	Olaparib	Trabectedin	USZ-21_UPS1	0.001	0.001	6.4452	uM
1	Olaparib	Trabectedin	USZ-21_UPS1	10	0.0001	34.1718	uM
1	Olaparib	Trabectedin	USZ-21_UPS1	1	0.0001	70.827	uM
1	Olaparib	Trabectedin	USZ-21_UPS1	0.1	0.0001	64.4565	uM
1	Olaparib	Trabectedin	USZ-21_UPS1	0.01	0.0001	71.6033	uM
1	Olaparib	Trabectedin	USZ-21_UPS1	0.001	0.0001	71.3792	uM
2	Olaparib	Trabectedin	USZ-21_UPS1	10	0.0001	43.0874	uM
2	Olaparib	Trabectedin	USZ-21_UPS1	1	0.0001	73.4469	uM
2	Olaparib	Trabectedin	USZ-21_UPS1	0.1	0.0001	71.1021	uM
2	Olaparib	Trabectedin	USZ-21_UPS1	0.01	0.0001	71.8626	uM
2	Olaparib	Trabectedin	USZ-21_UPS1	0.001	0.0001	81.2924	uM
3	Olaparib	Trabectedin	USZ-21_UPS1	10	0.0001	40.0992	uM
3	Olaparib	Trabectedin	USZ-21_UPS1	1	0.0001	69.3795	uM
3	Olaparib	Trabectedin	USZ-21_UPS1	0.1	0.0001	67.0547	uM
3	Olaparib	Trabectedin	USZ-21_UPS1	0.01	0.0001	69.8079	uM
3	Olaparib	Trabectedin	USZ-21_UPS1	0.001	0.0001	80.9482	uM
1	Olaparib	Trabectedin	USZ-21_UPS1	10	0	58.7331	uM
1	Olaparib	Trabectedin	USZ-21_UPS1	1	0	81.9853	uM
1	Olaparib	Trabectedin	USZ-21_UPS1	0.1	0	90.4456	uM
1	Olaparib	Trabectedin	USZ-21_UPS1	0.01	0	103.413	uM
1	Olaparib	Trabectedin	USZ-21_UPS1	0.001	0	93.2937	uM
1	Olaparib	Trabectedin	USZ-21_UPS1	0	0	107.311	uM
2	Olaparib	Trabectedin	USZ-21_UPS1	10	0	58.6475	uM
2	Olaparib	Trabectedin	USZ-21_UPS1	1	0	84.4676	uM
2	Olaparib	Trabectedin	USZ-21_UPS1	0.1	0	102.698	uM
2	Olaparib	Trabectedin	USZ-21_UPS1	0.01	0	91.7871	uM
2	Olaparib	Trabectedin	USZ-21_UPS1	0.001	0	99.3692	uM
2	Olaparib	Trabectedin	USZ-21_UPS1	0	0	97.9491	uM
3	Olaparib	Trabectedin	USZ-21_UPS1	10	0	57.8949	uM
3	Olaparib	Trabectedin	USZ-21_UPS1	1	0	97.3416	uM
3	Olaparib	Trabectedin	USZ-21_UPS1	0.1	0	97.9959	uM
3	Olaparib	Trabectedin	USZ-21_UPS1	0.01	0	105.872	uM
3	Olaparib	Trabectedin	USZ-21_UPS1	0.001	0	100.051	uM
3	Olaparib	Trabectedin	USZ-21_UPS1	0	0	94.7401	uM
1	Olaparib	Trabectedin	USZ-21_UPS1	0	1	0.284424	uM
1	Olaparib	Trabectedin	USZ-21_UPS1	0	0.1	0.455889	uM
1	Olaparib	Trabectedin	USZ-21_UPS1	0	0.01	2.55658	uM
1	Olaparib	Trabectedin	USZ-21_UPS1	0	0.001	20.8812	uM
1	Olaparib	Trabectedin	USZ-21_UPS1	0	0.0001	86.5956	uM
2	Olaparib	Trabectedin	USZ-21_UPS1	0	1	0.445767	uM
2	Olaparib	Trabectedin	USZ-21_UPS1	0	0.1	0.316814	uM
2	Olaparib	Trabectedin	USZ-21_UPS1	0	0.01	2.32196	uM
2	Olaparib	Trabectedin	USZ-21_UPS1	0	0.001	19.4864	uM
2	Olaparib	Trabectedin	USZ-21_UPS1	0	0.0001	95.6921	uM
3	Olaparib	Trabectedin	USZ-21_UPS1	0	1	0.16276	uM
3	Olaparib	Trabectedin	USZ-21_UPS1	0	0.1	0.367019	uM
3	Olaparib	Trabectedin	USZ-21_UPS1	0	0.01	2.35738	uM
3	Olaparib	Trabectedin	USZ-21_UPS1	0	0.001	21.9551	uM
3	Olaparib	Trabectedin	USZ-21_UPS1	0	0.0001	93.604	uM
