# Supplementary material for: Unravelling homologous recombination repair deficiency and therapeutic opportunities in soft tissue and bone sarcoma
Source: EMBO Mol Med. 2023 Feb 13;15(4):e16863. doi: 10.15252/emmm.202216863 (PMC10086583; doi:10.15252/emmm.202216863)
Supplement: Supplementary file 9 — Source Data for Figure 5 [file EMMM-15-e16863-s011.zip › Fig5/Fig5D.xls]

## Sheet: Fig5D
baseMean	log2FoldChange	lfcSE	stat	pvalue	padj	symbol
247.239	3.07504	0.455451	6.75163	1.4619e-11	4.0845e-09	FANCB
482.423	1.84618	0.419692	4.3989	1.08799e-05	0.000430618	EME1
1064.06	2.54748	0.266174	9.57073	1.06149e-21	3.85552e-18	BRCA1
348.725	2.0571	0.633638	3.24649	0.00116839	0.0151493	BLM
1461.03	2.11449	0.495924	4.26373	2.01045e-05	0.000698184	FANCI
398.412	1.8735	0.479552	3.90677	9.35365e-05	0.00231905	RAD51
524.969	2.04249	0.450159	4.53726	5.69911e-06	0.000257144	BRCA2
602.247	2.3507	0.531071	4.42634	9.58464e-06	0.00039411	XRCC2
730.413	2.53656	0.272335	9.31413	1.2295e-20	2.97717e-17	RAD54L
