# Supplementary material for: Unravelling homologous recombination repair deficiency and therapeutic opportunities in soft tissue and bone sarcoma
Source: EMBO Mol Med. 2023 Feb 13;15(4):e16863. doi: 10.15252/emmm.202216863 (PMC10086583; doi:10.15252/emmm.202216863)
Supplement: Supplementary file 9 — Source Data for Figure 5 [file EMMM-15-e16863-s011.zip › Fig5/Fig5Q.xlsx]

## Sheet: 5Q_UWB1_Ada-Dox
block_id	drug1	drug2	cell_line_name	conc1	conc2	response	conc_unit
1	Adavosertib	Doxorubicin	UWB1.289	10	10	6.80652	uM
1	Adavosertib	Doxorubicin	UWB1.289	1	10	6.00434	uM
1	Adavosertib	Doxorubicin	UWB1.289	0.1	10	7.2081	uM
1	Adavosertib	Doxorubicin	UWB1.289	0.01	10	6.454	uM
1	Adavosertib	Doxorubicin	UWB1.289	0.001	10	6.21767	uM
2	Adavosertib	Doxorubicin	UWB1.289	10	10	6.98661	uM
2	Adavosertib	Doxorubicin	UWB1.289	1	10	7.0013	uM
2	Adavosertib	Doxorubicin	UWB1.289	0.1	10	7.18597	uM
2	Adavosertib	Doxorubicin	UWB1.289	0.01	10	7.48731	uM
2	Adavosertib	Doxorubicin	UWB1.289	0.001	10	7.44932	uM
3	Adavosertib	Doxorubicin	UWB1.289	10	10	7.01537	uM
3	Adavosertib	Doxorubicin	UWB1.289	1	10	6.94674	uM
3	Adavosertib	Doxorubicin	UWB1.289	0.1	10	7.65138	uM
3	Adavosertib	Doxorubicin	UWB1.289	0.01	10	6.8674	uM
3	Adavosertib	Doxorubicin	UWB1.289	0.001	10	7.01863	uM
1	Adavosertib	Doxorubicin	UWB1.289	10	1	4.96181	uM
1	Adavosertib	Doxorubicin	UWB1.289	1	1	5.16132	uM
1	Adavosertib	Doxorubicin	UWB1.289	0.1	1	6.94088	uM
1	Adavosertib	Doxorubicin	UWB1.289	0.01	1	9.84603	uM
1	Adavosertib	Doxorubicin	UWB1.289	0.001	1	11.0242	uM
2	Adavosertib	Doxorubicin	UWB1.289	10	1	5.38011	uM
2	Adavosertib	Doxorubicin	UWB1.289	1	1	5.00239	uM
2	Adavosertib	Doxorubicin	UWB1.289	0.1	1	6.1853	uM
2	Adavosertib	Doxorubicin	UWB1.289	0.01	1	9.88422	uM
2	Adavosertib	Doxorubicin	UWB1.289	0.001	1	10.502	uM
3	Adavosertib	Doxorubicin	UWB1.289	10	1	4.99587	uM
3	Adavosertib	Doxorubicin	UWB1.289	1	1	5.40193	uM
3	Adavosertib	Doxorubicin	UWB1.289	0.1	1	6.31312	uM
3	Adavosertib	Doxorubicin	UWB1.289	0.01	1	10.1927	uM
3	Adavosertib	Doxorubicin	UWB1.289	0.001	1	10.4262	uM
1	Adavosertib	Doxorubicin	UWB1.289	10	0.1	4.14504	uM
1	Adavosertib	Doxorubicin	UWB1.289	1	0.1	3.82153	uM
1	Adavosertib	Doxorubicin	UWB1.289	0.1	0.1	19.718	uM
1	Adavosertib	Doxorubicin	UWB1.289	0.01	0.1	66.9678	uM
1	Adavosertib	Doxorubicin	UWB1.289	0.001	0.1	72.8366	uM
2	Adavosertib	Doxorubicin	UWB1.289	10	0.1	4.2824	uM
2	Adavosertib	Doxorubicin	UWB1.289	1	0.1	3.90627	uM
2	Adavosertib	Doxorubicin	UWB1.289	0.1	0.1	22.6593	uM
2	Adavosertib	Doxorubicin	UWB1.289	0.01	0.1	62.1042	uM
2	Adavosertib	Doxorubicin	UWB1.289	0.001	0.1	71.4465	uM
3	Adavosertib	Doxorubicin	UWB1.289	10	0.1	3.55792	uM
3	Adavosertib	Doxorubicin	UWB1.289	1	0.1	3.98953	uM
3	Adavosertib	Doxorubicin	UWB1.289	0.1	0.1	21.1853	uM
3	Adavosertib	Doxorubicin	UWB1.289	0.01	0.1	63.9834	uM
3	Adavosertib	Doxorubicin	UWB1.289	0.001	0.1	65.8659	uM
1	Adavosertib	Doxorubicin	UWB1.289	10	0.01	3.81969	uM
1	Adavosertib	Doxorubicin	UWB1.289	1	0.01	3.28473	uM
1	Adavosertib	Doxorubicin	UWB1.289	0.1	0.01	20.4962	uM
1	Adavosertib	Doxorubicin	UWB1.289	0.01	0.01	92.282	uM
1	Adavosertib	Doxorubicin	UWB1.289	0.001	0.01	88.5181	uM
2	Adavosertib	Doxorubicin	UWB1.289	10	0.01	3.63012	uM
2	Adavosertib	Doxorubicin	UWB1.289	1	0.01	3.61814	uM
2	Adavosertib	Doxorubicin	UWB1.289	0.1	0.01	21.0155	uM
2	Adavosertib	Doxorubicin	UWB1.289	0.01	0.01	92.3258	uM
2	Adavosertib	Doxorubicin	UWB1.289	0.001	0.01	95.7674	uM
3	Adavosertib	Doxorubicin	UWB1.289	10	0.01	4.10022	uM
3	Adavosertib	Doxorubicin	UWB1.289	1	0.01	2.88066	uM
3	Adavosertib	Doxorubicin	UWB1.289	0.1	0.01	22.9059	uM
3	Adavosertib	Doxorubicin	UWB1.289	0.01	0.01	92.0733	uM
3	Adavosertib	Doxorubicin	UWB1.289	0.001	0.01	103.788	uM
1	Adavosertib	Doxorubicin	UWB1.289	10	0.001	3.86517	uM
1	Adavosertib	Doxorubicin	UWB1.289	1	0.001	3.67468	uM
1	Adavosertib	Doxorubicin	UWB1.289	0.1	0.001	23.626	uM
1	Adavosertib	Doxorubicin	UWB1.289	0.01	0.001	91.3398	uM
1	Adavosertib	Doxorubicin	UWB1.289	0.001	0.001	89.1622	uM
2	Adavosertib	Doxorubicin	UWB1.289	10	0.001	3.68039	uM
2	Adavosertib	Doxorubicin	UWB1.289	1	0.001	3.84835	uM
2	Adavosertib	Doxorubicin	UWB1.289	0.1	0.001	21.7501	uM
2	Adavosertib	Doxorubicin	UWB1.289	0.01	0.001	88.4253	uM
2	Adavosertib	Doxorubicin	UWB1.289	0.001	0.001	101.737	uM
3	Adavosertib	Doxorubicin	UWB1.289	10	0.001	3.89158	uM
3	Adavosertib	Doxorubicin	UWB1.289	1	0.001	3.87343	uM
3	Adavosertib	Doxorubicin	UWB1.289	0.1	0.001	23.1739	uM
3	Adavosertib	Doxorubicin	UWB1.289	0.01	0.001	88.4329	uM
3	Adavosertib	Doxorubicin	UWB1.289	0.001	0.001	104.956	uM
1	Adavosertib	Doxorubicin	UWB1.289	10	0	4.30759	uM
1	Adavosertib	Doxorubicin	UWB1.289	1	0	3.92575	uM
1	Adavosertib	Doxorubicin	UWB1.289	0.1	0	21.3041	uM
1	Adavosertib	Doxorubicin	UWB1.289	0.01	0	85.4369	uM
1	Adavosertib	Doxorubicin	UWB1.289	0.001	0	93.8421	uM
1	Adavosertib	Doxorubicin	UWB1.289	0	0	105.188	uM
2	Adavosertib	Doxorubicin	UWB1.289	10	0	4.11256	uM
2	Adavosertib	Doxorubicin	UWB1.289	1	0	3.76192	uM
2	Adavosertib	Doxorubicin	UWB1.289	0.1	0	23.3692	uM
2	Adavosertib	Doxorubicin	UWB1.289	0.01	0	82.8657	uM
2	Adavosertib	Doxorubicin	UWB1.289	0.001	0	94.0869	uM
2	Adavosertib	Doxorubicin	UWB1.289	0	0	90.5068	uM
3	Adavosertib	Doxorubicin	UWB1.289	10	0	4.53678	uM
3	Adavosertib	Doxorubicin	UWB1.289	1	0	3.55961	uM
3	Adavosertib	Doxorubicin	UWB1.289	0.1	0	22.4318	uM
3	Adavosertib	Doxorubicin	UWB1.289	0.01	0	83.2638	uM
3	Adavosertib	Doxorubicin	UWB1.289	0.001	0	89.0863	uM
3	Adavosertib	Doxorubicin	UWB1.289	0	0	104.305	uM
1	Adavosertib	Doxorubicin	UWB1.289	0	10	7.55053	uM
1	Adavosertib	Doxorubicin	UWB1.289	0	1	12.3106	uM
1	Adavosertib	Doxorubicin	UWB1.289	0	0.1	88.3316	uM
1	Adavosertib	Doxorubicin	UWB1.289	0	0.01	94.4604	uM
1	Adavosertib	Doxorubicin	UWB1.289	0	0.001	95.4408	uM
2	Adavosertib	Doxorubicin	UWB1.289	0	10	8.36255	uM
2	Adavosertib	Doxorubicin	UWB1.289	0	1	12.6414	uM
2	Adavosertib	Doxorubicin	UWB1.289	0	0.1	82.9241	uM
2	Adavosertib	Doxorubicin	UWB1.289	0	0.01	89.9717	uM
2	Adavosertib	Doxorubicin	UWB1.289	0	0.001	95.6273	uM
3	Adavosertib	Doxorubicin	UWB1.289	0	10	6.69517	uM
3	Adavosertib	Doxorubicin	UWB1.289	0	1	10.4633	uM
3	Adavosertib	Doxorubicin	UWB1.289	0	0.1	83.0437	uM
3	Adavosertib	Doxorubicin	UWB1.289	0	0.01	100.015	uM
3	Adavosertib	Doxorubicin	UWB1.289	0	0.001	100.425	uM
