# Supplementary material for: Unravelling homologous recombination repair deficiency and therapeutic opportunities in soft tissue and bone sarcoma
Source: EMBO Mol Med. 2023 Feb 13;15(4):e16863. doi: 10.15252/emmm.202216863 (PMC10086583; doi:10.15252/emmm.202216863)
Supplement: Supplementary file 9 — Source Data for Figure 5 [file EMMM-15-e16863-s011.zip › Fig5/Fig5B.xls]

## Sheet: Fig5B
Sample	Gain_%	Loss_%	CIN_%
NMFH-1	46.3085	44.0744	90.3829
USZ-21_MFS2	49.0872	39.7772	88.8645
PM197	39.8134	38.8723	78.6856
OH931	31.4979	28.5941	60.092
USZ-21_UPS1	35.0699	25.6953	60.7652
USZ-21_LG1	17.5274	13.4688	30.9962
USZ-21_CIC1	10.9807	6.83666	17.8174
USZ-20_SFT1	1.53934	2.46057	3.99991
USZ-22_EMC2	9.5336	5.78081	15.3144
USZ-20_REA1	15.3697	6.26289	21.6326
