# Supplementary material for: Unravelling homologous recombination repair deficiency and therapeutic opportunities in soft tissue and bone sarcoma
Source: EMBO Mol Med. 2023 Feb 13;15(4):e16863. doi: 10.15252/emmm.202216863 (PMC10086583; doi:10.15252/emmm.202216863)
Supplement: Supplementary file 9 — Source Data for Figure 5 [file EMMM-15-e16863-s011.zip › Fig5/Fig5E.xlsx]

## Sheet: 5E_Oxa_D4
Concentration log10 (μM)	NMFH-1			OH931			PM197			USZ-21_MFS2			USZ-21_UPS1			UWB1.289			USZ-20_REA1			USZ-21_LG1			USZ-22_EMC2			USZ-20_SFT1			USZ-21_CIC1
	-0.0613115	-0.00705082	0.0683623	-0.238116	-0.00127335	0.23939	-0.24769	-0.28632	0.53401	0.0414409	0.0353928	-0.0768336	-0.139522	0.201878	-0.062356	0.0097084	0.00548735	-0.0151958	-0.0399301	-0.0199651	0.0598952	-0.0592496	0.00972754	0.049522	-0.00742828	-0.00165073	0.009079	-0.00658614	0.0060373	0.000548845	-0.000478622	0.00957245	-0.00909382
2.30103	6.06371	4.4037	4.47176	47.1114	50.92	41.2744	26.3733	29.1115	28.273	18.0037	18.2759	18.6186	4.27061	5.18257	5.69233	5.99937	6.19142	5.9141	89.4085	106.608	81.0332	33.1479	42.9294	33.3734	67.821	67.2614	67.6386	46.2271	46.4197	45.6837	10.938	11.7033	9.70167
2	21.5133	15.712	15.4435	90.4995	94.1859	98.5407	51.9285	64.7493	56.596	49.6045	46.4266	48.8875	24.2319	28.6853	25.3848	8.94608	9.26054	9.44163	68.6	72.8874	64.9314	60.6592	68.0397	67.3924	93.8992	96.5833	88.8628	73.9822	69.3406	63.2006	22.3	25.3024	27.3887
1.69897	26.0289	27.6797	24.9952	114.971	110.49	123.81	65.3537	72.6617	73.3889	58.0605	59.0517	61.7213	41.9485	40.4472	36.6603	7.70382	10.0955	8.68944	84.6668	66.1393	76.007	70.2019	86.8068	86.7962	101.47	99.926	103.397	76.5541	89.3114	85.7522	41.2864	40.2655	44.3147
1	60.6785	65.0819	57.9038	94.5259	99.6142	119.857	92.3428	94.622	82.6852	88.4933	90.3692	91.7563	62.948	59.5142	64.2096	17.0053	14.0358	14.8403	114.125	81.2778	79.3861	87.1199	82.4268	88.6771	93.829	102.591	107.775	83.0716	86.1051	81.0529	70.9328	67.201	55.6408
0	83.387	82.6632	93.4409	83.9061	111.235	101.967	90.5567	91.6838	108.715	98.8504	100.326	108.24	79.1493	88.0877	83.2625	39.7935	39.4549	40.4017	88.7946	87.6316	67.9062	101.441	96.5114	91.2585	98.4783	93.5814	93.9792	87.4497	87.4624	85.9108	74.9489	76.6317	77.1874
-1	105.951	87.8061	106.243	85.8162	104.84	109.344	110.71	89.7182	99.5713	108.049	95.7981	96.1529	102.85	98.4045	98.7459	99.197	93.8494	106.954	112.927	77.704	109.369	104.953	98.005	97.0419	96.8532	97.2353	93.139	104.513	101.081	94.6385	109.156	99.6731	88.7907
