# Supplementary material for: Unravelling homologous recombination repair deficiency and therapeutic opportunities in soft tissue and bone sarcoma
Source: EMBO Mol Med. 2023 Feb 13;15(4):e16863. doi: 10.15252/emmm.202216863 (PMC10086583; doi:10.15252/emmm.202216863)
Supplement: Supplementary file 9 — Source Data for Figure 5 [file EMMM-15-e16863-s011.zip › Fig5/Fig5A.xls]

## Sheet: Fig1A
HRD	Telomeric AI	LST	HRD-sum	SampleID
20	38	15	73	NMFH-1
18	38	11	67	USZ-21_MFS2
19	37	9	65	PM197
1	1	0	2	OH931
0	0	0	0	USZ-21_UPS1
0	0	0	0	USZ-21_LG1
18	30	21	69	USZ-21_CIC1
5	2	6	13	USZ-20_SFT1
14	23	25	62	USZ-22_EMC2
0	0	0	0	USZ-20_REA1
