# Supplementary material for: Unravelling homologous recombination repair deficiency and therapeutic opportunities in soft tissue and bone sarcoma
Source: EMBO Mol Med. 2023 Feb 13;15(4):e16863. doi: 10.15252/emmm.202216863 (PMC10086583; doi:10.15252/emmm.202216863)
Supplement: Supplementary file 9 — Source Data for Figure 5 [file EMMM-15-e16863-s011.zip › Fig5/Fig5I.xlsx]

## Sheet: 5I_Ola_D12
Concentration log10 (μM)	NMFH1-1			OH931			PM197			USZ-21_MFS2			USZ-21_UPS1			UWB1.289			USZ-20_REA1			USZ-21_LG1			USZ-22_EMC2			USZ-20_SFT1			USZ-21_CIC1
	0.0855303	0.00610441	-0.0916347	0.0795584	0.011609	-0.0911675	-0.175052	-0.0356675	0.21072	0.141991	0.000667146	-0.142658	0.0243795	0.0151337	-0.0395132	0.0732473	-0.0732473		0.677045	0.00318111	-0.680226	-0.0247772	-0.0330363	0.0578135	-0.0228147	0.00548431	0.0173304	0.0266467	-0.0133234	-0.0133234	0.0121065	-0.007009	-0.00509746
1.30103	2.20513	2.31892	2.67058	6.86963	6.18234	8.3784	3.9551	3.68583	2.80377	5.31393	18.5964	20.2506	1.32542	2.03541	1.16162	1.02035	1.7571	1.09709	75.2475	73.2953	71.49	61.8715	75.254	65.3403	76.0785	82.509	90.5611	69.4762	57.2484	69.4239	34.9303	39.1988	40.189
1	3.16709	4.03429	4.0808	10.4761	12.5893	12.6697	7.03511	7.22606	7.90187	6.25839	29.2296	35.9267	2.67048	6.71835	4.89099	1.33759	1.82593	2.10731	72.1374	75.7283	74.738	70.9895	69.0018	70.8464	85.9924	92.5216	86.3175	90.5466	80.9414	73.3533	77.3686	45.8682	43.0582
0	70.5904	62.298	54.7456	63.8979	63.5959	51.2245	51.5492	43.2707	57.7104	40.7546	86.2745	90.0702	42.6595	41.2729	31.1287	10.2861	24.5913	28.9426	92.4806	91.6026	100.59	84.1985	82.7587	90.2277	100.476	98.2044	105.333	97.1478	102.187	97.4183	82.5794	86.825	93.8365
-1	91.1899	82.8913	79.0362	76.7345	77.8655	51.7114	48.6645	70.0236	66.0212	57.228	105.771	105.155	67.8294	73.0642	68.697	52.0003	60.0471	67.106	93.6597	99.295	91.6779	78.687	90.324	92.598	94.0583	97.8701	94.9204	113.981	119.497	124.687	75.673	68.5353	82.7744
-2	86.8397	94.5838	86.7708	79.3626	88.9695	85.6132	79.4817	71.3928	102.717	66.3543	108.37	120.789	81.1783	73.3651	81.3051	77.5724	97.3181	100.278	93.0876	98.8857	92.9376	85.2998	81.3134	104.428	93.3396	101.336	90.563	115.411	112.343	126.412	83.1472	73.5053	88.2434
-3	95.4027	105.6	84.9728	105.36	89.3363	84.0458	105.332	93.9944	152.214	69.3842	106.228	118.843	92.9381	88.8288	94.9765	88.9181	105.473	101.47	93.6337	98.0878	100.464	91.205	101.361	79.9369	85.4231	102.257	92.6591	90.2176	133.139	112.195	84.5923	92.8922	62.9459
-4	94.1093	106.564	99.3264	77.3845	82.4087	140.207	102.297	112.072	85.6315	102.3	98.1461	99.5543	102.309	95.3742	102.317	87.2895	103.978	108.733	104.61	96.1627	99.2272	108.945	95.7475	95.307	104.385	103.49	92.1248	100.616	103.955	95.4291	95.3715	89.6044	115.024
