# Supplementary material for: Unravelling homologous recombination repair deficiency and therapeutic opportunities in soft tissue and bone sarcoma
Source: EMBO Mol Med. 2023 Feb 13;15(4):e16863. doi: 10.15252/emmm.202216863 (PMC10086583; doi:10.15252/emmm.202216863)
Supplement: Supplementary file 10 — Source Data for Figure 6 [file EMMM-15-e16863-s001.zip]

Archive with 96 entries (91 files):
- Fig6/
- __MACOSX/._Fig6
- Fig6/Fig6E/
- __MACOSX/Fig6/._Fig6E
- Fig6/Fig6B/
- __MACOSX/Fig6/._Fig6B
- Fig6/Fig6D.xlsx
- __MACOSX/Fig6/._Fig6D.xlsx
- Fig6/Fig6J.jpg
- __MACOSX/Fig6/._Fig6J.jpg
- Fig6/Fig6H.png
- __MACOSX/Fig6/._Fig6H.png
- Fig6/Fig6A/
- __MACOSX/Fig6/._Fig6A
- Fig6/Fig6F/
- __MACOSX/Fig6/._Fig6F
- Fig6/Fig6I.xls
- __MACOSX/Fig6/._Fig6I.xls
- Fig6/Fig6C.xlsx
- __MACOSX/Fig6/._Fig6C.xlsx
- Fig6/Fig6E/Fig6E_MFS2.jpg
- __MACOSX/Fig6/Fig6E/._Fig6E_MFS2.jpg
- Fig6/Fig6E/Fig6E_UPS1.png
- __MACOSX/Fig6/Fig6E/._Fig6E_UPS1.png
- Fig6/Fig6E/Fig6E_LG1.jpg
- __MACOSX/Fig6/Fig6E/._Fig6E_LG1.jpg
- Fig6/Fig6E/Fig6E_REA1.jpg
- __MACOSX/Fig6/Fig6E/._Fig6E_REA1.jpg
- Fig6/Fig6B/Fig6B_MFS2-C-RAD51.tif
- __MACOSX/Fig6/Fig6B/._Fig6B_MFS2-C-RAD51.tif
- Fig6/Fig6B/Fig6B_LG1-C-RAD51.tif
- __MACOSX/Fig6/Fig6B/._Fig6B_LG1-C-RAD51.tif
- Fig6/Fig6B/Fig6B_UPS1-C-DAPI.tif
- __MACOSX/Fig6/Fig6B/._Fig6B_UPS1-C-DAPI.tif
- Fig6/Fig6B/Fig6B_MFS2-C-DAPI.tif
- __MACOSX/Fig6/Fig6B/._Fig6B_MFS2-C-DAPI.tif
- Fig6/Fig6B/Fig6B_LG1-C-DAPI.tif
- __MACOSX/Fig6/Fig6B/._Fig6B_LG1-C-DAPI.tif
- Fig6/Fig6B/Fig6B_UWB1-C-RAD51.tif
- __MACOSX/Fig6/Fig6B/._Fig6B_UWB1-C-RAD51.tif
- Fig6/Fig6B/Fig6B_MFS2-TO-RAD51.tif
- __MACOSX/Fig6/Fig6B/._Fig6B_MFS2-TO-RAD51.tif
- Fig6/Fig6B/Fig6B_UPS1-TO-DAPI.tif
- __MACOSX/Fig6/Fig6B/._Fig6B_UPS1-TO-DAPI.tif
- Fig6/Fig6B/Fig6B_LG1-TO-DAPI.tif
- __MACOSX/Fig6/Fig6B/._Fig6B_LG1-TO-DAPI.tif
- Fig6/Fig6B/Fig6B_MFS2-TO-DAPI.tif
- __MACOSX/Fig6/Fig6B/._Fig6B_MFS2-TO-DAPI.tif
- Fig6/Fig6B/Fig6B_UWB1-C-DAPI.tif
- __MACOSX/Fig6/Fig6B/._Fig6B_UWB1-C-DAPI.tif
- Fig6/Fig6B/Fig6B_UPS1-C-RAD51.tif
- __MACOSX/Fig6/Fig6B/._Fig6B_UPS1-C-RAD51.tif
- Fig6/Fig6B/Fig6B_LG1-TO-RAD51.tif
- __MACOSX/Fig6/Fig6B/._Fig6B_LG1-TO-RAD51.tif
- Fig6/Fig6B/Fig6B_UPS1-TO-RAD51.tif
- __MACOSX/Fig6/Fig6B/._Fig6B_UPS1-TO-RAD51.tif
- Fig6/Fig6B/Fig6B_UWB1-TO-RAD51.tif
- __MACOSX/Fig6/Fig6B/._Fig6B_UWB1-TO-RAD51.tif
- Fig6/Fig6B/Fig6B_UWB1-TO-DAPI.tif
- __MACOSX/Fig6/Fig6B/._Fig6B_UWB1-TO-DAPI.tif
- Fig6/Fig6A/Fig6A_UWB1-C-DAPI.tif
- __MACOSX/Fig6/Fig6A/._Fig6A_UWB1-C-DAPI.tif
- Fig6/Fig6A/Fig6A_MFS2-TO-H2A.tif
- __MACOSX/Fig6/Fig6A/._Fig6A_MFS2-TO-H2A.tif
- Fig6/Fig6A/Fig6A_UPS1-C-H2A.tif
- __MACOSX/Fig6/Fig6A/._Fig6A_UPS1-C-H2A.tif
- Fig6/Fig6A/Fig6A_LG1-C-DAPI.tif
- __MACOSX/Fig6/Fig6A/._Fig6A_LG1-C-DAPI.tif
- Fig6/Fig6A/Fig6A_UPS1-TO-H2A.tif
- __MACOSX/Fig6/Fig6A/._Fig6A_UPS1-TO-H2A.tif
- Fig6/Fig6A/Fig6A_LG1-TO-DAPI.tif
- __MACOSX/Fig6/Fig6A/._Fig6A_LG1-TO-DAPI.tif
- Fig6/Fig6A/Fig6A_MFS2-TO-DAPI.tif
- __MACOSX/Fig6/Fig6A/._Fig6A_MFS2-TO-DAPI.tif
- Fig6/Fig6A/Fig6A-UWB1-TO-DAPI.tif
- __MACOSX/Fig6/Fig6A/._Fig6A-UWB1-TO-DAPI.tif
- Fig6/Fig6A/Fig6A-UWB1-TO-H2A.tif
- __MACOSX/Fig6/Fig6A/._Fig6A-UWB1-TO-H2A.tif
- Fig6/Fig6A/Fig6A_LG1-C-H2A.tif
- __MACOSX/Fig6/Fig6A/._Fig6A_LG1-C-H2A.tif
- Fig6/Fig6A/Fig6A_UPS1-TO-DAPI.tif
- __MACOSX/Fig6/Fig6A/._Fig6A_UPS1-TO-DAPI.tif
- Fig6/Fig6A/Fig6A_UWB1-C-H2A.tif
- __MACOSX/Fig6/Fig6A/._Fig6A_UWB1-C-H2A.tif
- Fig6/Fig6A/Fig6A_MFS2-C-H2A.tif
- __MACOSX/Fig6/Fig6A/._Fig6A_MFS2-C-H2A.tif
- Fig6/Fig6A/Fig6A_LG1-TO-H2A.tif
- __MACOSX/Fig6/Fig6A/._Fig6A_LG1-TO-H2A.tif
- Fig6/Fig6A/Fig6A_UPS1-C-DAPI.tif
- __MACOSX/Fig6/Fig6A/._Fig6A_UPS1-C-DAPI.tif
- Fig6/Fig6A/Fig6A_MFS2-C-DAPI.tif
- __MACOSX/Fig6/Fig6A/._Fig6A_MFS2-C-DAPI.tif
- Fig6/Fig6F/Fig6F_REA1.tif
- __MACOSX/Fig6/Fig6F/._Fig6F_REA1.tif
- Fig6/Fig6F/Fig6F_UPS1.tif
- __MACOSX/Fig6/Fig6F/._Fig6F_UPS1.tif
