# Supplementary material for: Unravelling homologous recombination repair deficiency and therapeutic opportunities in soft tissue and bone sarcoma
Source: EMBO Mol Med. 2023 Feb 13;15(4):e16863. doi: 10.15252/emmm.202216863 (PMC10086583; doi:10.15252/emmm.202216863)
Supplement: Supplementary file 10 — Source Data for Figure 6 [file EMMM-15-e16863-s001.zip › Fig6/Fig6D.xlsx]

## Sheet: 6D_LG1
replicates	Control	Trabectedin 10 nM	Olaparib 100 nM	Trabectedin + Olaparib
1	1.6467	1.14	1.3471	1.3807
1	0.9922	0.6524	0.9471	1.6735
1	0.8353	0.3798	0.5433	1.1615
1	1.3372	1.4002	1.5872	1.9262
1	0.8547	0.8143	1.1172	1.8082
1	1.2247	1.0927	2.3037	1.4421
1	0.625	1.6525	1.7332	0.7158
1	0.7142	1.332	1.8974	1.2541
1	0.4928	1.0943	0.9747	1.2232
1	0.9922	0.9819	1.1365	2.3072
1	0.7943	0.969	1.91	2.2198
1	1.1644	1.2034	2.1551	2.3014
1	1.1433	1.0555	1.6926	1.7594
1	1.0637	0.9891	0.8708	2.9452
1	0.9432	0.8887	0.5286	2.1423
1	0.8604	1.9233	1.622	1.6188
1	0.4795	1.034	0.7873	1.736
1	1.0827	0.9604	1.6786	2.9446
1	1.0723	2.5383	1.3609	3.3886
1	1.09	1.6432	1.3579	1.7324
1	1.1888	1.0841	1.6582	1.8709
1	0.7157	1.9653	1.0742	2.1397
1	1.0502	1.1204	1.009	1.56
1	0.7066	0.7703	1.1358	1.2574
1	0.7119	2.0763	1.3516	2.0624
1	0.9683	1.4703	2.2765	2.5913
1	0.8198	1.0782	1.5195	4.2807
1	0.6714	0.9364	0.9392	1.4524
1	0.7797	1.4012	1.759	1.725
1	0.9166	0.7291	0.9032	2.9423
1	1.3069	1.1033	1.0158	1.9468
1	0.9766	0.8034	1.6233	0.8408
1	1.1375	0.9384	0.89	1.2544
1	1.2646	1.9243	2.109	1.9109
1	0.5154	1.4821	1.2396	2.2903
1	0.9586	1.9337	1.5614	1.8331
1	0.6145	0.9566	1.7784	2.8586
1	0.5588	1.3164	1.1738	2.4622
1	0.8797	1.058	0.84	1.8285
1	0.9411	1.3504	0.745	1.8754
1	0.7997	0.9605	1.2801	2.5225
1	0.5231	1.7708	1.1624	1.9736
1	0.6611	0.5645	2.3992	2.8962
1	0.6153	2.2366	1.1216	1.9911
1	0.8268	1.4172	0.9524	2.3394
1	0.6874	2.7647	1.2687	1.4974
1	0.8759	0.329	0.8988	1.7357
1	0.8789	0.5088	1.3335	4.7706
1	0.7477	1.4485	1.01	1.8507
1	0.5887	1.8908	2.6823	2.0302
1	1.0576	0.7655	0.9522	1.615
1	1.0975	0.5926	1.1423	3.8267
1	1.2811	0.8604	1.5736	2.2218
1	1.3812	0.8967	2.6426	1.2414
1	1.6335	1.1068	1.583	2.374
1	1.1787	0.7343	0.8878	1.359
1	0.9206	1.1961	1.3961	2.2142
1	0.6097	0.8413	1.1969	1.4294
1	0.6448	0.9964	0.8273	1.9556
1	0.7191	0.8186	1.4709	2.4257
1	1.13	0.5226	1.6261	0.9599
1	1.3347	1.1767	0.8758	1.4514
1	1.1406	1.1204	0.9935	3.4381
1	0.7847	1.0188	0.701	2.8401
1	0.8761	1.4962	0.8889	2.4564
1	1.718	1.1089	1.3835	1.3098
1	0.7787	1.266	0.4352	1.2086
1	0.5742	0.9646	3.0654	3.2913
1	1.6499	1.6276	1.3378	1.55982
1	0.8546	1.3428	1.0271	1.50594
1	1.0163	1.7822	1.0547	1.14537
1	0.7058	1.1082	0.9821	2.05151
1	0.9281	1.8906	1.7326
1	0.9078	1.1036	1.2135
1	1.8657	1.2826	0.9454
1	0.923	1.1109	1.7148
1	0.7932	0.6488	1.1669
1	1.1297	1.4246	1.0476
1	0.7975	1.1434	0.7353
1	0.6387	0.9907	1.2334
1	0.7357	1.8346
1	0.8562	0.3362
1	1.036	0.6067
1	0.7745	1.2502
1	1.0912	1.0332
1	1.2634	2.0502
1	0.6217	0.9658
1	0.807	1.3625
1	0.883	2.4719
1	0.829	1.182
1	0.6457	1.0913
1	0.782	1.6859
1	1.1652	0.8411
1	1.135	0.4261
1		0.8802
1		1.6024
1		0.9446
1		1.6
1		1.8048
1		1.2622
1		0.9907
1		2.0647
1		0.9878
1		1.4589
1		0.874
1		1.0102
1		1.5845
1		1.1068
1		1.4648
1		0.5305
1		0.8787
1		0.7356
1		1.7076
1		2.3208
1		1.5927
1		1.1544
1		1.7401
1		1.8763
1		1.0676
1		0.7766
1		1.0313
1		1.6329
1		0.5617
1		0.7492
1		0.9357
1		1.0795
1		1.208
1		0.7663
1		0.9017
1		1.3896
1		1.6202
1		1.5588
1		2.1151
1		1.8041
1		2.0044
1		1.2055
1		1.2553
1		1.3421
2	1.7465	0.4901	1.3546	2.4056
2	1.2177	1.2272	1.1635	1.792
2	0.9548	1.1777	1.6637	1.6367
2	0.9472	0.9576	1.4989	2.1942
2	1.2495	2.2048	0.5675	0.9924
2	1.1503	1.0644	2.2213	1.3317
2	0.6154	1.4303	1.263	1.3085
2	1.3295	1.4909	1.4018	0.7605
2	1.2665	1.6809	1.383	1.6626
2	0.9365	2.1827	1.4223	2.5406
2	0.9207	3.2254	0.7581	1.3201
2	1.0903	2.3681	0.7713	1.3194
2	0.7648	2.6364	1.4822	1.4461
2	0.9849	1.1626	1.3545	1.438
2	1.0226	2.3833	1.6639	0.9019
2	0.9634	1.673	0.7316	2.3938
2	2.3792	0.7225	2.457	1.6945
2	0.8567	1.7063	1.4462	1.2539
2	0.6366	1.487	0.7528	1.3871
2	0.9301	1.2515	2.2469	1.7205
2	1.1944	0.9753	1.6128	2.015
2	1.577	0.9479	2.1264	3.1849
2	1.1449	1.9196	1.02	1.255
2	1.3406	1.6503	1.7701	2.2269
2	1.4544	1.2846	1.9886	2.9325
2	0.9201	1.0811	2.327	1.1099
2	0.9178	0.6602	2.6109	1.7175
2	0.8262	1.3293	1.8404	2.2601
2	1.1305	1.0506	1.9604	2.7305
2	0.7441	1.1459	0.806	2.224
2	1.2865	1.4827	2.81	1.5777
2	0.8083	0.6875	2.7506	1.7345
2	1.2668	0.957	2.0842	1.4767
2	1.0993	2.0768	1.8151	2.7453
2	1.3088	0.67	1.3124	1.2932
2	0.6091	3.748	1.0635	1.1175
2	0.608	1.9089	2.0097	1.4238
2	0.5645	1.0602	1.6316	1.2379
2	0.3933	1.7036	1.8975	1.4844
2	1.2939	1.1203	1.5224	2.8421
2	0.9801	1.7401	2.2116	1.6822
2	1.195	1.8734	1.9278	1.9394
2	1.2843	1.3058	1.816	2.6266
2	1.1751	1.1269	1.7161	1.6982
2	1.0574	0.8895	1.5591	4.1122
2	1.1376	1.0689	2.3483	2.6809
2	0.8349	2.242	2.6667	1.6918
2	0.8784	1.6262	2.0987	1.5258
2	1.03	2.3123	1.2739	1.6381
2	1.1253	1.2044	2.1205	1.8184
2	0.7721	0.851	1.8561	0.7558
2	1.2977	1.4921	2.2841	1.6621
2	1.0269	2.1202	1.7755	1.3901
2	1.2151	1.2024	1.344	1.8232
2	1.0563	1.6075	1.0125	2.2009
2	1.0993	2.1336	2.2625	1.567
2	0.6089	1.4151	1.6492	2.0141
2	0.581	1.885	1.5617	1.447
2	0.6831	1.8304	1.3164	2.5895
2	0.6497	0.9441	1.3101	1.7576
2	1.8634	0.8676	2.1927	2.6538
2	1.4618	1.8824	2.8542	1.573
2	1.1695	1.6583	1.4049	2.6485
2	1.4396	1.6369	1.3928	1.9192
2	1.1906	2.1451	1.709	1.5878
2	0.7616	1.1333	1.5331	1.5155
2	1.0238	1.3647	3.4728	0.97
2	1.1949	2.8035	1.1607	1.1374
2	0.5885	1.0955	3.0807	1.3443
2	0.7905	1.0336	2.5165	1.5402
2	0.957	1.7495	2.3282	2.7477
2	1.4318	2.2307	1.4815	2.1469
2	1.5252	0.9741	2.2902	2.5397
2	1.2087	1.2885	1.4509	3.5228
2	0.6985	2.3799	1.1689	1.7864
2	1.1436	1.5605	2.0955	2.0815
2	1.1734	1.8105	2.1615	2.2198
2	0.985	1.5323	1.8465	2.6786
2	1.6556	2.3221	1.4017	1.9459
2	1.1858	2.3099		1.2263
2	2.869	2.7172		1.732
2	1.1207	1.365		1.6436
2	1.0947	1.0758		1.9265
2	1.2846	0.8102		3.0976
2	1.3799	1.939		2.26407
2	1.0729	2.5494		3.21906
2	1.7108	0.9675		1.82127
2	1.6836	1.4897		2.71687
2	0.8793	3.0602		3.05994
2	0.8572	2.7431
2	0.6085	2.1686
2	1.0797	2.3938
2	0.995	1.0388
2	1.0528	1.5865
2	1.1662	0.9662
2	1.7619	1.3475
2	0.8605	0.8642
2	0.8619	1.1128
2	0.7951	2.2132
2	1.4594	1.3216
2	0.7801	2.0055
2	1.7461	1.8712
2	1.5406	2.7097
2	1.5269
2	1.0918
2	0.3384
2	1.1148
2	1.2214
2	0.7768
2	0.8592
2	0.6465
2	1.2362
2	1.624
2	1.5401
2	0.9194
2	0.7004
2	1.3364
2	1.544
2	1.6492
2	1.3106
2	0.9907
2	1.2974
2	0.967
2	1.0269
2	2.5742
2	1.3305
2	2.0526
2	1.2785
2	1.5541
2	1.0958
2	0.867
2	1.7542
2	1.5686
2	1.0881
2	1.0759
2	1.177
2	1.0539
2	0.7796
2	2.0959
2	1.6181
2	1.2379
2	0.6762
2	0.8309
2	1.2719
2	0.9076
2	2.3294
2	2.4194
2	0.7376
2	0.8776
2	0.4695
2	0.6833
2	0.7955
2	0.8448
2	0.7774
2	1.1909
2	1.839
2	1.2055
2	1.72
2	0.9642
2	1.3338
2	1.113
2	1.0214
2	0.7865
2	0.6165
2	1.1576
2	0.7042
2	0.8959
2	1.0252
2	0.5002
3	0.7057	0.7709	0.7456	1.6596
3	1.087	1.8437	1.1011	2.9533
3	1.1035	1.2865	1.5834	2.6121
3	0.5508	0.9866	1.2466	0.4126
3	0.6423	1.1069	1.0257	1.9791
3	0.6584	3.0785	1.3057	2.1722
3	0.495	0.7327	1.1577	2.4936
3	0.3862	1.08	1.2861	3.16262
3	1.1412	2.605	1.5585	1.76124
3	1.2647	1.8228	1.4693
3	1.1289	1.6719	1.5929
3	0.8579	1.9305	2.7267
3	0.6139	1.0461	1.256
3	0.6125	2.1549	2.2134
3	1.1809	0.5573	1.2732
3	1.0184	1.3724	1.8499
3	1.0327	1.5583	1.3228
3	0.7385	2.9812	2.5171
3	1.1384	3.8421	0.755
3	0.915	2.3732	2.1886
3	0.9787	3.0803	2.4027
3	0.8064	2.0549	1.1131
3	1.302	2.8521	1.6831
3	0.749	3.171	1.181
3	0.493	2.506	2.6363
3	1.4038	1.1952	1.3635
3	1.4431	0.9692	1.488
3	0.7653	2.041	1.7829
3	0.7293	2.146	1.4404
3	0.6076		1.5473
3	0.9909		1.1603
3	1.2154		1.8125
3	1.603		1.5052
3	1.1323		1.7154
3	0.7478		2.7857
3	1.0289		1.4994
3	0.8457		1.3574
3	0.8658		2.137
3	0.5379		1.9395
3	1.1438		0.9801
3	1.2142		1.009
3	0.9748		1.1224
3	0.7857		1.1187
3	0.5006		1.9388
3	1.0052		1.2673
3	1.1906		1.1837
3	0.7079		3.1504
3	1.206		1.4524
3	1.2305		0.9216
3	1.01		0.9284
3	1.0559		1.9976
3	1.0852		0.9575
3	0.6652		1.6413
3	0.9412		1.6802
3	0.7393		2.2648
3	0.7874		1.491
3	0.8734		1.1431
3	0.6398		2.1932
3	1.2012		2.51
3	0.8501
3	0.7618
3	0.7759
3	0.9555
3	1.3068
3	1.2416
3	0.8104
3	0.6105
3	0.8437
3	0.8211
3	1.0486
3	1.2848
3	0.6639
3	0.7356
3	1.1058
3	0.7339
3	0.9504
3	0.8147
3	1.555
3	0.4075
3	2.1685
3	1.0271
3	0.8994
3	0.8611
3	1.2609
3	1.0843
3	1.2605
3	0.9204
3	1.5208
3	0.7474
3	0.953
3	2.2624
3	1.3105
3	0.9215
3	0.7795
3	0.6387
3	0.8149
3	1.1374
3	0.7048
3	0.5817
3	0.8628
3	0.9322

## Sheet: 6D_UWB1
Replicates	Control	Trabectedin 10 nM	Olaparib 100 nM	Trabectedin + Olaparib
1	0.7395	0.3816	0.4366	0.5214
1	0.5243	0.3852	0.4158	1.7346
1	0.6633	0.8561	0.3078	1.48452
1	0.5644	1.0994	0.7646	0.590143
1	1.3184	1.8359	1.38042	0.420421
1	1.0809	1.2758	0.923538	0.607671
1	1.1508	1.0153	2.32074	1.49131
1	0.553705	1.2909	0.764054	0.456553
1	0.853304	0.878	0.743749	0.568497
1	0.497198	0.4726	0.600075	0.603464
1	0.862259	0.797021	1.52508	1.46558
1	0.717838	0.662707	0.929281	0.968478
1	0.930016	0.802381	0.96789	0.865637
1	0.684412	0.491049	1.19289
1	0.762566	0.494462	0.916648
1		0.477652	0.611625
1		0.747144	1.18471
1		0.419192
1		0.612607
1		0.609842
1		0.557971
2	0.718	3.6962	0.9484	0.9994
2	0.2042	2.74189	0.4561	2.2307
2	1.0017	1.851	1.28464	0.502758
2	0.3854	1.15305	1.74298	1.03366
2	0.8889	1.02516	1.60216	0.645274
2	0.8489	1.56186	0.632841	0.747209
2	0.5597	0.745985	0.934564	0.708888
2	0.6123	2.25262	1.57426	1.01142
2	1.19898	1.8889	0.891978	0.638749
2	0.106083	2.6633	0.552829	0.919367
2	0.344804	1.37763	0.943843	0.869714
2	0.238455	1.32011	1.0988	1.76413
2	0.11598	1.46489	1.29635	1.60511
2	0.365891	0.985064	1.6562	0.602022
2	0.377117	2.22411	1.7434	0.787007
2	0.369574	1.36303	1.9281	0.687207
2		2.09781	0.94632	0.726963
2		1.03704	1.15134	0.721444
2		1.17567	1.33647	0.486495
2		1.81605		0.6691
2		1.10995		1.2737
2		1.14957
2		1.31802
2		1.35733
2		0.97215
2		2.25105
2		1.65187
2		0.515761
2		0.749057
2		0.549816
2		0.990171
2		0.485342
3	0.6063	1.0385	2.11919	0.403
3	0.5674	0.6051	1.045	0.6691
3	1.7133	0.8462	2.00161	1.2737
3	1.0156	0.799115	1.27424	1.88647
3	0.48	0.938389	1.02719	1.19737
3	0.5359	0.915201	2.28904	0.572816
3	0.9826	0.910953	2.39524	0.685889
3	0.188903	0.739931	3.07588	0.762018
3	0.174288	1.12261	1.6797	0.581947
3	0.652805	0.99998	0.9855	0.572974
3	0.140933	1.33082	1.53438	0.819867
3	0.393068	0.769091	1.94293	0.839142
3	0.184213		2.04835	1.34149
3	0.471851		1.17983	1.63719
3	0.25067		2.58544	0.523792
3	2.0807		0.775386	1.34897
3	1.30331		1.30453	1.02963
3	1.97605			0.889124
3				1.69122
3				0.691043
3				1.19262
3				0.742484
3				1.11731
3				0.738966

## Sheet: 6D_MFS2
Replicates	Control	Trabectedin 10 nM	Olaparib 100 nM	Trabectedin + Olaparib
1	2.1055	0.9154	1.3335	1.594
1	2.1055	0.7372	1.1341	0.9556
1	0.7921	1.3349	0.8293	1.0209
1	0.9015	1.4753	1.0265	0.4339
1	1.0287	0.5787	0.6544	0.7651
1	1.2422	2.4092	0.8877	0.7834
1	0.7457	0.8766	0.9251	1.0403
1	0.6418	2.4019	1.6772	0.5978
1	0.8263	0.9427	2.245	0.4389
1	0.947	1.3409	0.8052	0.9425
1	1.0916	1.2189	0.5627	0.9811
1	1.1725	0.8403	1.5672	2.3748
1	1.0683	1.2072	0.9963	1.003
1	0.7108	0.8883	1.5006	0.7113
1	0.4579	0.6519	0.9298	0.5221
1	0.8719	1.1613	0.724	1.775
1	3.4931	1.0412	1.0389	1.3322
1	1.9198	1.8455	1.0436	1.4115
1	0.7309	0.4839	1.7406	1.0409
1	0.9334	4.0273	2.6572	0.6656
1	1.8032	1.0661	1.4243	1.0501
1	1.1479	1.4699	1.4899	0.684
1	0.3295	1.2311	0.6897	1.8648
1	0.8285	1.1093	1.0078	2.3111
1	1.0253	1.0289	0.3106	0.7373
1	2.3671	0.702	0.6961	1.8358
1	0.7829	0.1711	0.388	0.7226
1	0.135	4.0739	1.0487	1.895
1	0.8666	0.7893	0.5934	2.267
1	0.5217	1.9501	1.3645	1.071
1	1.3909	1.5746	1.1139	0.8332
1	1.1555	0.818	0.979	0.6817
1	1.6842	0.6855	1.0384	0.5022
1	0.9474	0.4333	1.2112	0.6425
1	1.559	1.6656	0.7386	0.6055
1	1.3775	1.957	0.3515	0.7105
1	0.6293	1.0932	0.9882	0.3551
1	0.384	2.2594	0.8511	0.633
1	0.343	2.1796	0.5695	0.9881
1	1.1874	1.0032	1.3386	0.455
1	1.8513	1.0106	2.6313	0.7155
1	1.3567	0.8574	1.3603	0.9072
1	5.5737	0.7093	1.7862	1.4715
1	0.1657	0.5733	2.2325	0.8857
1	1.0637	1.0808	0.619	1.1644
1	0.2069	0.7526	1.7876	1.5283
1	0.7149	1.6134	1.5545	2.0663
1	0.8956	0.7075	1.1876	0.2555
1	0.7222	1.4035	0.7557	0.4792
1	1.2977	1.456	0.818	1.1799
1	0.5936	0.8308	0.5932	1.5528
1	1.6972	2.2882	1.016	0.9772
1	1.5925	2.2876	1.9837	1.4745
1	1.1708	1.3263	1.1654	1.6871
1	2.1486	1.5964	0.7838	1.8661
1	1.3096	0.8538	1.2317	1.808
1	1.3584	0.8919	0.5529	1.4237
1	0.8099	1.3114	0.5725	1.3159
1	0.6443	0.7964	1.4532	0.5594
1	0.6479	1.704	1.0107	1.4474
1	3.8066	1.9357	1.4164	1.8839
1	0.9459	0.6188	1.7272	1.6521
1	0.9833	0.2566	2.1538	0.9004
1	1.69	0.8761	1.4531	0.6456
1	1.3883	0.8213	0.4733	2.3345
1	0.563	0.8047	0.613	2.7256
1	1.5806	2.5824	1.2277	0.7252
1	0.8775	1.0935	0.9955	1.6873
1	0.8316	1.3442	1.6564	1.3973
1	0.7291	0.7901	1.3943	1.2615
1	1.3522	1.3668	1.2166	1.0133
1	0.642	1.419	1.3799	0.9696
1	1.2579	1.4457	1.6554	1.4063
1	3.0403	0.8043	1.1359	1.034
1	0.3338	0.7566	1.0328	1.6553
1	0.2478	0.3332	0.9415	1.3907
2	1.3808	0.7094	2.7343	2.045
2	0.5649	0.6919	1.2156	1.5466
2	1.8573	1.2169	1.8449	0.9504
2	0.7443	0.7195	0.8946	1.6464
2	1.0373	0.3755	0.6984	1.1132
2	2.09	0.265	1.3594	0.5529
2	0.9448	0.2738	2.3452	0.8894
2	0.5225	0.7381	0.612	0.3913
2	0.733	0.585	0.9122	1.5421
2	0.397	0.7009	0.5216	1.2694
2	2.1626	1.2707	2.2601	1.4985
2	0.5891	0.9687	1.4808	0.9272
2	1.2687	0.9919	1.1301	3.6309
2	2.1055	0.8233	0.9398	2.0893
2	2.6292	1.1468	1.0734	0.9624
2	0.9052	0.7993	0.2823	1.2271
2	0.6543	1.2117	0.5297	0.858
2	1.203	2.3358	1.4229	2.6627
2	0.4078	1.3251	2.4983	1.3775
2	0.5132	2.2249	0.6343	2.1123
2	0.4228	1.3525	0.3301	2.0972
2	0.6953	0.9577	1.0665	1.3064
2	0.7114	1.1678	0.7628	1.8939
2	0.5888	1.057	1.6376	1.7604
2	2.2898	1.7982	0.8745	0.8935
2	1.7523	2.0269	1.1484	0.3029
2	0.9546	1.3934	1.0798	2.0378
2	0.4284	1.6718	1.3273	0.6276
2	0.9554	1.371	0.9412	1.1902
2	0.3619	0.7967	0.9066	2.5643
2	0.808	0.4598	1.1337	1.0504
2	2.2547	1.6341	0.7196	1.1184
2	0.7835	0.5324	0.611	0.8873
2	1.6235	0.8152	1.2839	0.7699
2	0.7822	2.0107	1.9489	1.199
2	0.7605	0.8608	0.8343	2.0892
2	1.57	0.5829	2.1324	2.3838
2	1.0571	0.5369	0.3973	1.7294
2	0.5145	0.6036	1.926	0.5892
2	1.0863	2.4125	0.9646	0.8841
2	1.6748	0.4952	0.7164	1.1105
2	0.8326	0.7785	0.9399	0.6059
2	0.475	0.5087	1.0339	0.5462
2	0.9711	0.7376	0.5918	0.9504
2	1.0797	0.885	1.7209	0.7833
2	0.8628	1.8222	1.5881	0.9803
2	0.8179	1.0191	1.2142	2.0494
2	0.835	1.0375	0.7533	2.0176
2	0.4957	1.8497	0.7295	0.1889
2	1.3574	1.4844	1.1612	0.7572
2	1.0169	2.1722	0.761	0.5901
2	0.8078	0.6172	1.445	1.4439
2	0.8761	0.8364	1.5551	0.9662
2	0.6475	0.7791	0.7795	1.2601
2	0.519	0.9222	0.7824	1.2083
2	0.6037	1.1991	1.7413	1.5131
2	1.1424	1.102	1.0733	1.7663
2	1.0368	0.7548	1.0114	2.9302
2	1.3454	0.6879	0.386	2.3178
2	0.5812	0.4523	1.3558	1.0692
2	0.141	0.9635	1.9051	2.2867
2	0.5109	0.8816	0.8724	3.6495
2	0.7854	1.9463	1.0583	2.6746
2	1.1545	0.7625	0.8729	1.3001
2	0.2852	0.6577	0.9551	2.1884
2	0.3251	0.7179	0.3264	1.086
2	1.0583	0.9021	0.5429	0.762
2	0.7866	1.4843	0.6411	1.5262
2	1.0026	1.5402	2.132	0.7895
2	1.1357	2.4815	0.9271	1.2001
2	1.4408	1.5478	1.4218	1.325
2	1.1085	0.8092	2.0532	1.2252
2	2.2103	0.9396	1.1646	2.1128
2	1.0348	1.3814	0.5443	2.1096
2	0.2507	0.7035	1.8076	1.0001
2	2.2742	0.7174	1.6184	0.9068
2	0.8662	0.6017	1.3545	0.9469
2	1.3549	1.2055	1.9453	1.0874
2	0.8831	0.3349	2.0913	0.4322
2	0.5258	0.7142	2.5564	0.4073
2	0.6389	1.3042	1.7043	1.3022
2	1.208	1.3855	1.9351	1.6511
2	0.3292	0.7519	1.9625	1.8774
2	0.6952	0.9005	2.1562	0.656
2	0.8144	0.6856	1.4964	1.633
2	1.4712	2.0915	2.4296	0.7192
2	1.1168	0.7687	2.1326	1.8024
2	0.1666	0.4116	1.4012	1.4332
2	1.0235	1.4365	1.7276	1.1487
2	0.5265	1.4503	1.6003	1.0001
2	0.3317	1.0231	0.7677	1.7333
2	0.3826	0.9376	1.2107	1.7885
2	1.4315	0.5981	0.6878	2.2555
2	0.2374	2.0564	0.9652	1.1163
2	0.5751	0.5654	1.137	2.0051
2	0.6334	0.7739	1.1413	1.6052
2	0.4485	0.8034	2.3153	2.3077
2	0.842	0.654	2.1686	1.6385
2	2.2829	1.0987	1.6107	1.0805
2	0.568	0.8242	1.5212	0.7317
2	1.2266	0.9112	0.7462	1.1563
2	1.622	0.4954	1.9693	0.8967
2	0.997	1.091	1.0324	1.853
2	1.8113	0.7943	1.2261	1.7565
2	1.5439	0.5745	1.1237	2.2118
2	2.0075	1.7427	1.3507	1.6192
2	0.5781	0.9755	2.1222	2.4432
2	0.6906	0.9329	1.2004	1.3728
2	1.6201	1.4712	2.4758	0.757
2	1.1863	1.1796	2.1065	2.3086
2	0.9976	1.0836	1.807	1.2404
2	0.8914	0.6181	0.7425	1.7027
2	0.9963	0.8344	2.5066	0.6686
2	0.3824	1.0155	1.3701	0.9898
2	1.4252	0.7051	1.4006	2.309
2	0.2037	0.5015	2.0855	1.6375
2	0.5556	0.941	2.014	1.3715
2	0.5761	1.7389	0.7417	1.5999
2	0.9595	1.512	0.691	1.5289
2	0.6802	0.8951	1.0917	1.7301
2	0.585	0.7931	1.0813	2.5025
2	0.2036	0.9508	1.5761	1.0498
2	1.3279	0.7916	1.2561	0.7788
2	0.8419	0.9662	2.5362	1.6059
2	0.5624	0.7222	1.3492	1.7065
3	1.157	0.6707	0.9316	1.7781
3	0.5509	0.6742	1.6346	1.5545
3	0.4453	1.8614	1.3666	2.1812
3	0.6964	1.2064	1.4161	1.1748
3	1.0006	0.7213	1.2944	1.4547
3	0.3414	0.8773	1.1877	1.4997
3	0.7919	1.6554	0.7314	0.4016
3	0.3569	0.3952	1.5195	2.312
3	0.3557	0.4703	1.3428	1.1731
3	0.8698	1.264	2.0559	1.3329
3	1.0483	0.8229	1.5511	2.1193
3	0.5547	0.9767	1.7465	2.1898
3	0.4785	1.4425	0.8993	1.1921
3	0.5396	1.6317	0.5288	1.3205
3	0.8191	0.3846	0.712	0.5797
3	0.8599	0.8537	0.4918	1.9781
3	0.6756	0.9686	1.5264	1.0737
3	1.0505	1.0704	0.6578	1.2611
3	0.4006	0.4973	0.9486	3.6039
3	0.374	0.6588	0.5542	1.7449
3	1.1012	1.0533	0.6979	1.0005
3	0.972	0.9907	0.6186	0.7513
3	1.8069	0.9128	1.3337	1.087
3	1.0138	1.0702	0.9511	0.9137
3	0.5071	0.4313	1.5884	0.6101
3	1.4896	0.6996	2.3327	0.8524
3	0.7271	1.3862	1.0332	0.7576
3	0.593	1.3258	1.3389	0.8579
3	1.3985	0.8036	2.0629	0.9649
3	1.231	0.8329	0.8153	2.6991
3	1.2902	1.3183	0.5492	2.1815
3	0.5222	0.838	1.7093	1.1896
3	0.6083	0.6773	2.4378	1.605
3	1.3615	0.6406	0.447	0.7847
3	1.4275	1.5208	1.305	0.2844
3	1.8121	1.3258	1.0891	0.3564
3	0.8561	3.7968	1.4054	1.3571
3	0.2806	0.9099	0.8011	3.3056
3	2.3669	1.0224	0.8578	2.7421
3	0.9939	1.3125	1.1916	0.9676
3	0.5591	0.9764	1.1418	0.6591
3	0.8461	1.9784	1.1808	0.518
3	0.79	0.9759	0.5759	1.0885
3	1.0455	2.2232	1.2929	0.8411
3	1.2129	1.3205	0.6851	0.6792
3	0.4703	1.1725	1.2548	0.6886
3	0.5405	1.0107	1.6358	1.5359
3	0.8297	1.6752	1.0199	0.8605
3	0.5125	1.0983	1.2872	0.696
3	0.5891	1.2109	1.0093	1.3858
3	0.5957	0.8012	1.0511	1.3742
3	0.7937	0.8892	0.6418	1.0547
3	1.3389	0.6869	0.8137	2.1292
3	0.3406	1.5837	3.0153	0.7533
3	0.4346	1.5519	3.4281	1.2314
3	1.3806	0.9624	1.799	0.671
3	1.134	1.2207	1.1024	2.0478
3	0.8922	1.1547	0.8312	1.1544
3	0.4809	1.3662	0.8138	0.9695
3	0.4516	1.2375	1.1126	1.9524
3	0.4768	1.7154	1.6152	2.4872
3	0.1288	1.2415	1.2143	1.4774
3	1.4407	0.8731	1.2725	1.4115
3	0.5404	1.1035	2.0117	0.7464
3	0.8731	2.3653	0.7925	0.3306
3	0.307	0.8151	2.0241	1.4246
3	0.5754	0.3682	0.4679	1.0497
3	0.8394	1.7551	0.8351	1.3114
3	1.4564	1.4463	1.3829	0.3374
3	1.4833	3.0166	1.2626	0.4813
3	0.9258	1.8626	1.3532	0.7076
3	1.1621	0.67	0.7514	0.8012
3	0.8147	1.7649	0.5848	0.5436
3	0.9134	1.0156	1.9874	2.1351
3	1.5782	1.4098	1.467	1.5832
3	0.8835	1.0782	1.5069	0.6966
3	0.7466	0.9846	0.7229	0.4282
3	0.5776	0.6879	0.3345	0.2838
3	1.3391	0.7662	0.6878	1.1619
3	1.2001	1.2886	1.0602	1.0425
3	1.1755	1.9976	1.7989	0.597
3	0.6386	0.7455	0.9195	0.5088
3	2.0418	0.5671	0.4853	0.6405
3	1.9162	0.8871	1.0502	0.691
3	0.239	1.2032	0.9998	0.8118
3	0.4465	0.7483	1.1498	0.7202
3	0.678	0.6689	0.6933
3	1.0161	1.0309	0.6934
3	0.6847	1.0685	0.8513
3	0.9228	1.6895	2.0126
3	1.3219	2.5737	1.3043
3	1.0213	1.4113	1.1439
3	1.5617	0.9142	0.8769
3	0.88	1.467	2.5809
3	0.7501	1.4175	1.7252
3	0.348	0.8632	1.0419
3	1.1435	1.0839	1.0958
3	0.6483	1.1774	1.1853
3	1.592	0.7743	0.9186
3	0.7229	0.9859	1.4765
3	0.6824	1.5253	0.7583
3	0.5807	1.6202	0.9255
3	0.9516	1.1888	1.216
3	3.1275	2.6066	0.9969
3	2.2633	1.2622	0.8252
3	0.9886	1.5785	2.2215
3	1.0768	8.346	0.9383
3	0.8839	1.3479	1.1427
3	0.5797	1.058	1.2801
3	1.8405	0.9893	0.9051
3	0.8595	1.2255	0.5661
3	0.5587	0.8579	0.9425
3	0.585	1.4615	2.6673
3	1.0006	2.1827	0.6744
3	0.7255	1.1562	0.5537
3	0.6747	2.4025	1.3359
3	1.9165	1.67	0.9466
3	1.0782	1.4711	1.2621
3	1.0346	0.9665	0.7962
3	0.7033	1.5814	1.0165
3	0.5698	1.2619	0.9378
3	2.2402	0.7401	0.8757
3	0.6975	0.4078	1.577
3	2.1079	0.7529	0.9351
3	1.3036	0.8701	1.451
3	1.4461	2.4143	0.437
3	0.9014	1.5623	1.8813
3	0.6629	1.4902	1.2104
3	0.5877	1.4291	2.212
3	1.1027	1.17	1.6727
3	0.4161	1.3424	0.9614
3	1.9426	1.5327	1.1594
3	0.4334	0.7859	0.9049
3	0.6006	0.8693	1.3463
3	0.8782	1.4041	1.0757
3	1.9541		0.7026
3	2.3168		0.9877
3	0.834		1.2075
3	0.7375		1.2205
3	0.9527		0.9425
3	0.4601
3	1.4226
3	1.0047
3	0.5233
3	0.7324
3	0.5924
3	0.629
3	0.6636
3	3.1391
3	1.6097
3	1.2086
3	0.9164
3	1.0522
3	0.2905
3	1.357
3	0.9514
3	1.2509
3	0.699
3	1.2959
3	0.5255

## Sheet: 6D_UPS1
Replicates	Control	Trabectedin 10 nM	Olaparib 100 nM	Trabectedin + Olaparib
1	1.02856	0.647239	1.32924	1.29878
1	0.487831	0.957305	0.653334	1.63001
1	0.86769	0.781623	0.745509	1.6704
1	1.01108	1.0547	1.19223	1.11109
1	0.708706	0.815648	0.838954	1.50897
1	0.630147	0.451087	0.848144	0.975368
1	0.79505	0.709412	1.17158	0.560148
1	0.831129	0.947514	0.903422	0.712936
1	0.80627	0.725604	1.63657	1.37684
1	0.569144	0.715031	1.31742	1.34168
1	0.748445	0.913459	0.650198	2.10948
1	0.639961	1.30732	0.919108	0.872244
1	0.652675	0.923921	0.796368	1.27043
1	0.920708	0.968702	0.961094	1.16033
1	0.622092	0.907311	1.35867	0.555559
1	0.81962	0.476752	1.00812	1.45652
1	1.03974	0.773133	1.38816	1.03317
1	0.931546	0.508442	0.8863	3.93835
1	0.860006	0.851039	1.24051	1.37098
1	0.778775	0.560966	1.33213	0.792114
1	0.577334	1.59388	1.15674	0.929799
1	0.472792	0.741878	0.820785	1.05153
1	0.884088	0.981193	0.432983	1.33924
1	1.03002	0.801916	0.582906	0.996361
1	0.853198	0.440985	1.0159	1.13979
1	1.15652	0.848609	1.02603
1	1.34217	0.915813	1.24266
1	0.964036	0.770232	0.970649
1	0.973373	0.523198	1.2335
1	1.34162	0.97838	1.27725
1	0.693232	0.403158	0.829675
1	0.864366	0.648786	0.605453
1	0.658188	1.34391	1.49944
1	0.783865	0.836536	0.548122
1	0.630764	0.726916	1.41236
1	0.456677	0.585595	1.68412
1	1.50667	0.901239	1.3778
1	1.21654	0.838866	0.476817
1	1.26381	0.642555	0.621144
1	0.829287	0.612331	0.674522
1	0.748621		0.360607
1	1.08615		0.803622
1	0.903375		0.874833
1	0.80847		1.2546
1	1.11569		1.24988
1	1.49176
1	1.06033
1	0.921867
1	0.58769
1	0.653699
1	0.927904
1	0.967725
1	0.840172
1	0.943249
1	1.69279
1	0.492585
1	0.619826
1	0.798386
1	1.24078
1	0.656023
1	1.04313
1	0.429147
1	0.90471
1	1.22288
1	0.619144
1	0.793137
1	0.557418
1	1.12203
1	0.867413
1	0.825651
1	0.454241
1	0.785977
1	0.626193
1	0.890442
2	0.750475	3.01516	1.31148	1.12081
2	0.740996	0.763972	0.86316	1.6016
2	0.512413	0.865678	0.623057	1.18027
2	0.503176	0.719597	0.919084	2.12867
2	0.575852	0.70018	1.26821	0.800268
2	0.694744	1.51947	1.66131	0.949627
2	1.52422	0.935447	0.934606	1.03069
2	1.3016	0.540226	0.998444	0.925821
2	0.425793	1.29628	1.57389	1.56935
2	1.49076	0.511925	1.2374	1.45293
2	0.33246	0.53263	1.03951	0.647945
2	1.19351	0.78866	1.17274	1.27149
2	0.387078	0.142221	0.622992	0.620138
2	1.60909	0.309525	0.745956	1.07592
2	1.17562	0.856476	0.790231	1.59953
2	0.527776	0.685189	1.27764	1.48931
2	1.15587	0.982852	0.88214	1.43569
2	1.18687	0.740472	0.843225	0.977786
2	0.748786	0.742973	0.526946	1.39252
2	0.642126	0.851486	0.744338	2.10466
2	0.658853	1.00967	0.966919	1.01582
2	1.25049	0.38356	1.29715	1.75467
2	0.6569	0.316168	0.642273	1.67598
2	0.858194	0.320933	0.907258	1.38432
2	0.654746	1.07038	1.19431	1.9317
2	1.18825	0.529329	1.1231	0.677434
2	0.643479	1.59162	0.751392	0.529876
2	0.572651	0.766078	1.0477	0.888489
2		0.684271		0.749668
2		0.968784		0.827963
2				1.19225
2				1.19016
2				0.853228
2				0.852598
2				1.06441
2				1.46673
2				1.10096
2				1.51666
2				0.47188
2				1.13502
2				2.40878
2				0.753093
2				1.06439
2				1.05446
2				1.05299
2				1.41134
2				1.37567
2				1.33
2				1.16375
2				1.92921
2				0.635401
2				1.0914
2				0.849121
2				0.845544
3	0.681776	1.58294	1.38091	1.17812
3	0.683329	0.766208	1.09653	1.48599
3	1.11943	0.681653	0.828128	1.8009
3	0.656982	0.793979	1.29122	1.60294
3	0.227465	0.354353	2.13331	0.825245
3	0.664266	0.54132	0.797085	1.00761
3	0.531935	0.942513	0.586383	1.07768
3	0.915395	0.944049	1.0754	1.11355
3	0.818985	0.728917	0.75384	0.942419
3	1.12299	0.46409	0.750951	0.880322
3	0.592297	0.57348	1.18066	1.29054
3	0.800745	0.323605	0.533718	1.29746
3	0.72265	0.773162	1.77536	2.47762
3	1.00407	0.473475	0.410619	1.12811
3	0.707894	0.59578	0.568568	0.998568
3	0.802928	1.36241	1.21712	0.710253
3	1.25269	0.241021	0.9593	1.06669
3	0.666743	0.574663	1.09153	0.77105
3	0.64971	0.709742	0.817714	1.19123
3	0.895532	0.853257	1.28626	1.95254
3	0.777587	1.67152	1.46661	1.33211
3	0.51442	1.35368	1.23148	0.802928
3	0.508242	0.699822	1.20918	0.942284
3	0.893525	0.563625	0.730558	0.824486
3	0.863654	0.675416	0.816996	1.17803
3	0.609206	0.873597	1.50048	1.46909
3	0.530747	1.60677	0.894537	1.07803
3	0.526187	1.04225	0.947473	1.54047
3	0.399587	0.802516	0.989189	0.987594
3	0.606741	0.804593	1.24758	1.11868
3	0.368103	1.08628	0.7594	1.3616
3	0.793137	1.09754	0.921744	0.608824
3	0.63453	0.859465	0.76852	0.949285
3	0.708112	0.973597	0.833747	0.597204
3	0.975939	1.89471	1.55341	0.407442
3	0.206307	0.847262	1.07083	0.75847
3	1.08785	0.599398	0.679629	1.23169
3	2.3209	0.918702	0.877728
3	1.17024	0.672686	1.06425
3	0.563054	0.377017	1.2009
3	1.3055	1.05767
3	1.0167	0.712801
3	0.733	0.636495
		1.82321
		1.32952
