# Supplementary material for: Unravelling homologous recombination repair deficiency and therapeutic opportunities in soft tissue and bone sarcoma
Source: EMBO Mol Med. 2023 Feb 13;15(4):e16863. doi: 10.15252/emmm.202216863 (PMC10086583; doi:10.15252/emmm.202216863)
Supplement: Supplementary file 10 — Source Data for Figure 6 [file EMMM-15-e16863-s001.zip › Fig6/Fig6I.xls]

## Sheet: Fig6I
HRD	Telomeric AI	LST	HRD-sum	Gain_%	Loss_%	CIN_%
29	38	16	83	13.6603	8.82043	22.4807
