# Supplementary material for: Unravelling homologous recombination repair deficiency and therapeutic opportunities in soft tissue and bone sarcoma
Source: EMBO Mol Med. 2023 Feb 13;15(4):e16863. doi: 10.15252/emmm.202216863 (PMC10086583; doi:10.15252/emmm.202216863)
Supplement: Supplementary file 10 — Source Data for Figure 6 [file EMMM-15-e16863-s001.zip › Fig6/Fig6C.xlsx]

## Sheet: 6C_LG1
Replicates	Control	Trabectedin 10 nM	Olaparib 100 nM	Trabectedin + Olaparib
1	0.762911	1.39704	2.10284	2.37769
1	0.971542	1.16142	2.24817	2.241
1	0.646932	0.249005	1.30496	2.56684
1	0.443364	1.23473	1.23175	1.17718
1	0.766568	0.660369	1.37183	1.46098
1	0.470743	1.70954	1.03148	2.65866
1	0.774835	0.682702	1.24933	1.85267
1	0.822683	0.668739	1.39511	2.52883
1	0.837278	1.32229	1.45571	1.93288
1	1.12589	0.626603	1.34453	1.53103
1	0.620537	0.6282	1.36937	1.02137
1	0.989929	0.495155	1.23613	2.4821
1	0.76781	0.779071	0.907745	1.7564
1	0.959178	1.07991	1.86381	1.19486
1	1.66225	1.04668	0.826411	2.80421
1	1.09621	1.22229	0.514587	0.579538
1	1.18065	0.58542	0.709562	1.11977
1	1.64645	1.14455	0.512207	1.28869
1	1.0619	0.670053	0.992091	1.30549
1	1.65483	0.385839	1.13237	1.63081
1	1.94693	0.417516	0.712376	0.898689
1	1.02525	0.939463	0.844679	1.54793
1	0.57048	0.95167	0.953327	1.72795
1	1.20358	1.21575	0.364462	2.08854
1	0.496138	0.318149	0.811209	1.23213
1	0.910812	0.743559	1.34626	2.1617
1	0.752887	0.615185	1.46746	1.54564
1	0.872668	0.734386	0.946028	1.28289
1	0.492833	0.856743	0.775327	1.71868
1	0.894401	1.07451	0.495964	1.45566
1	1.05273	0.457521	0.794483	1.94031
1	0.69098	0.621226	0.571989	0.603207
1	0.654211	0.669985	0.65642	1.02469
1	1.15693	0.536414	0.461853	2.42189
1	0.884196	0.573883	0.728582	0.979453
1	0.783695	0.966311	0.525394	2.55939
1	0.465068	1.42902	0.561252	1.44727
1	0.666868	1.77513	1.15354	1.42342
1	1.20061	2.05843	1.07453	1.56218
1	1.07033	1.27038	0.73451	3.13423
1	0.262564	1.73803	0.344405	1.35965
1	0.852863	0.514042	0.972514	1.63904
1	0.595543	1.13336	1.09913	1.78247
1	0.903899	1.28351	1.4283	2.15414
1	0.367834	1.24084	1.00264	1.15359
1	0.864206	1.0483	0.735074	1.64482
1	1.02679	1.57094	0.538391	1.07152
1	0.839576	1.23443	1.18479	1.3554
1	0.669861	1.96052	1.11144	1.03305
1	0.755445	3.36202	0.850527	1.66742
1	1.19728	0.85553	0.435226	1.08727
1	0.841336	0.903546	0.835965	0.934977
1	1.57985	1.53785	0.681795	1.2863
1	2.02978	2.23147	0.759106	1.3108
1	1.2069	1.20882	0.618256	3.0337
1	0.636216	2.22798	1.09599	1.83272
1	1.43735	4.97044	0.757848	0.887271
1	0.878788	3.60854	1.33155	1.13041
1	1.40359	1.45088	0.813525	2.50977
1	1.48492	1.20154	1.2926	1.22886
1	0.875251	1.11339	0.515667	2.91295
1	0.493572	1.66281	1.04023	1.08256
1	1.04827	1.40162	1.04295	1.4944
1	0.333212	2.18089	1.27472	1.15686
1	1.60084	2.01013	0.528848	0.970235
1	0.942543	1.41097	1.26645	3.00548
1	0.774984	2.21769	1.26593	1.79642
1	1.19925	0.617099	1.62825	2.0365
1	0.766806	0.829432	1.11838	3.34762
1	0.790267	1.92607	1.06415	1.09339
1	0.930157	1.64855	1.85095	3.0371
1	1.02403	1.88861	1.88493	1.59282
1	1.5655	3.26372	0.566107	1.12456
1	0.928891	2.0082	1.01672	0.94906
1	0.291009	1.56055	1.374	1.62772
1	1.11287	0.836632	0.360983	1.28345
1	0.551444	0.664382	0.561408	1.88934
1	0.710272	0.950823	0.687799	0.762731
1	0.806334	3.19624	1.25183	1.63587
1	1.32095	2.1817	0.843741	1.75196
1	1.01295	2.45958	0.904431	2.69788
1	0.701035	2.27157	0.957598	1.53042
1	0.992382	1.75479	0.676942	1.40086
1	0.843664	0.6908	1.36481	1.73962
1	0.428949	1.91202	0.393095	3.335
1	0.525489	2.07336	0.760892	1.56192
1	0.999389	2.68933	1.05724	2.33874
1	0.435589	1.28762	0.62173	2.33528
1	0.407759	1.64381	0.883367	2.33528
1	1.11755	1.22095	0.584167	2.19883
1	1.31442	1.51024	0.672874	3.31311
1	0.500036	2.79494	0.661333	1.57127
1	1.36759	2.53149	0.912481	1.90315
1	1.44258	1.03075	0.942904	1.07046
1	0.738005	1.16985	0.512206	1.96067
1	1.25891	1.63657	0.721194	1.83166
1	0.597343	2.01417	0.820237	1.50184
1	0.405431	1.46712	0.312671	1.96642
1	0.622735	2.95546	0.644147	2.43574
1	0.535348	2.02885	0.699016	2.38186
1	1.32482	1.00026		4.96913
1	0.626456	1.98875		0.516507
1	0.748887	2.32027		2.23449
1	1.5226	1.80128		1.24853
1	1.36127	1.72757		0.908627
1	0.420359	1.46007		2.96007
1	0.559195	1.4405		0.868524
1	0.568844	1.80592		3.01547
1	1.33224	0.976998		2.30677
1	0.879771	1.48168		1.85149
1	0.690005	1.97252		1.8047
1	0.772941	1.33711		2.41358
1	0.544922	0.604644		1.42337
1	1.39295	0.925509		1.38886
1	0.829393	1.21095		0.850188
1	0.741291	2.78339		1.66293
1	1.06551	0.634349		1.70599
1	1.36581	0.786847		0.89536
1	0.613768	0.530741		0.476055
1	0.915381	1.91893		1.31995
1	0.643309	1.65885		1.29109
1	1.3062	0.662497		0.748319
1	1.57526	1.65933		1.42523
1	0.683926	1.07043		1.12377
1	0.405878	1.22668		1.92008
1	0.873406	1.18582		1.04576
1	0.494635	1.04002		1.62932
1	1.52816	2.49043		0.725318
1	0.334931	0.860728		1.43048
1	1.51086	2.53212		0.564042
1	0.492259	1.20865		0.628126
1	0.552335	0.828275		1.76786
1	0.669855	0.136216		1.67177
1	0.958336	0.669523		1.01419
1		1.2842		0.981936
1		0.490518		0.799926
1		1.16756		1.80235
1		1.40936		0.955286
1		1.38078		0.932901
1		1.2248		1.20075
1		0.508903		1.16416
1		0.827459		1.79056
1		2.17567		1.44702
1		1.19954
1		1.04359
1		1.73259
1		1.5915
1		3.17313
1		0.822536
1		0.943041
2	0.961126	1.49638	1.62525	3.05595
2	1.53535	2.21952	1.50191	2.5659
2	1.15065	0.854678	0.853768	2.7153
2	1.32299	1.88616	1.04921	2.41936
2	1.16658	1.33444	0.773084	2.6499
2	0.550594	1.26503	0.988402	1.65795
2	0.838935	2.09852	1.84417	2.10758
2	0.604052	2.21497	1.08444	3.11769
2	0.891146	1.06648	2.22877	2.53676
2	0.730354	1.15384	2.46289	2.11351
2	0.741007	0.837875	0.787254	1.28366
2	0.402123	1.06855	1.39668	2.28695
2	0.652917	1.70368	1.30595	2.75275
2	0.819384	0.745589	0.966253	1.47464
2	1.11303	1.15169	1.14604	3.27546
2	0.624551	1.14031	1.56099	2.85143
2	0.684131	1.75624	3.15388	3.60563
2	0.628121	2.11595	1.11331	4.85135
2	0.559046	0.859734	2.52706	2.24167
2	1.03565	2.26263	2.88851	2.62971
2	1.15637	0.654881	5.73364	1.94147
2	0.415324	1.15946	2.54773	1.28978
2	0.874363	1.30655	2.10162	2.29438
2	0.758837	0.952162	1.57871	1.55909
2	0.731837	1.26037	1.26468	1.85385
2	0.817193	3.50677	1.96662	3.68759
2	0.930194	1.32881	1.41918	2.15439
2	0.694243	0.939522	2.63881	2.62197
2	1.25228	1.32165	1.00104	2.98823
2	0.85166	1.7222	1.41878	2.2753
2	0.773816	1.08707	1.85779	1.58805
2	0.438515	1.33667	2.24094	2.34005
2	1.39728	1.10943	1.17143	1.22751
2	1.63834	2.98326	2.19668	2.24659
2	1.15798	1.24972	1.92398	2.06459
2	0.90596	0.887887	1.90007	1.53513
2	0.98259	1.09724	1.84896	2.21852
2	1.26066	1.47199	2.36839	3.68886
2	1.19357	3.2589	3.23989	2.65343
2	0.813391	1.51339	1.83109	4.52568
2	0.482117	2.08521	2.20437	1.87392
2	0.622309	2.09534	1.79302	2.14133
2	1.1391	1.34598	2.31056	1.818
2	0.647385	1.2955	2.48586	3.01726
2	0.543056	1.14421	1.51223	2.96556
2	0.839436	1.35599	1.18885	1.80674
2	0.988102	2.62199	2.20047	2.17063
2	1.13419	1.90249	1.38532	1.47972
2	1.32405	1.40317	1.79174	2.77255
2	0.205892	1.47663	1.86945	2.56773
2	1.99937	1.40829	3.67114	1.881
2	0.65226	1.29017	1.61068	1.72572
2	0.733665	0.66798	2.28516	1.68188
2	0.67204	1.79849	1.3992	1.68563
2	0.577486	1.98829	1.84392	2.21122
2	1.24835	0.802039	2.30714	2.33268
2	1.0102	1.04125	2.48181	1.94287
2	1.04835	0.745439	2.31311	1.94649
2	2.0769	0.424667	2.52619	2.78335
2	0.879446	1.04354	2.04074	1.41663
2	0.762823	2.04061	1.62944	1.91648
2	0.991659	1.29259	1.92255	1.91036
2	0.439107	3.95578	1.02476	1.88708
2	0.784941	1.1765	1.24977	2.41573
2	1.19591	1.52774	2.09077	0.651483
2	0.684836	1.60817	1.71019	1.26107
2	0.524536	1.58239	3.34515	0.516299
2	0.537387	0.536252	3.1738	1.70721
2	0.378731	2.08191	1.73513	3.88137
2	0.892618	1.23517	3.57052	2.34004
2	1.02023	1.07508	1.77787	2.96321
2	1.40992	0.959058	2.09625	1.2286
2	2.06423	0.808602	1.73313	1.51356
2	0.738993	1.49394	1.36467	1.39981
2	1.17512	1.44993	2.45093	1.95045
2	0.784516	2.66801	1.88572	2.15175
2	0.955322	0.971459	1.94556	1.82245
2	0.498586	0.792437	1.70547	2.22378
2	0.282777	0.923291	2.82306	1.82037
2	0.538987	0.823869	2.12423	0.994921
2	2.57135	1.4781	2.06788	2.84482
2	0.532331	1.29627		2.27337
2	0.790329	0.827772		1.09129
2	0.411112	1.16372		1.23259
2	0.934876	0.712936		1.99043
2	1.14467	0.650903		3.63292
2	1.8835	0.761254
2	0.772864	0.814761
2	0.360675	0.679934
2	1.04531	1.05595
2	0.548918	1.13578
2	0.768628	1.45876
2	0.887777	0.915575
2	0.354878	1.15126
2	0.809835	0.770327
2	0.598924	1.76727
2	0.639984	0.820501
2	0.521442	0.967386
2	1.2213	0.771919
2	1.08915	1.36719
2	0.688299	0.727692
2	0.790714	1.21128
2	1.19854	1.69018
2	0.628844	0.527694
2	0.436392	1.27881
2	1.22171	1.18149
2	1.0002	1.13086
2	0.683577	0.903415
2	0.893398	0.590604
2	0.57448	0.515552
2	0.328051	1.25355
2	0.391416	1.39166
2	0.642173	1.68667
2	1.16759	0.554979
2	0.643148	0.244612
2	1.04078	0.665573
2	0.606027	1.69882
2	1.69067	0.40031
2	0.5995	0.950657
2	1.41494	1.50912
2	0.880269	1.02238
2	1.75023	1.40738
2	1.09553	0.710899
2	0.5522	0.896393
2	1.15599	1.71224
2	0.906751	1.59696
2	0.950416	0.993629
2	0.714006	0.56309
2	0.944239	0.699512
2	1.07555	1.39217
2	0.599385	0.884729
2	1.44766	1.10955
2	0.854961	0.745486
2	0.974712	0.794057
2	1.13153	1.52476
2	0.551055	0.857133
2	0.776685	0.702277
2	0.764765	1.20144
2	0.405779	1.54299
2	0.764867	0.404434
2	1.05064	0.943198
2	0.726206	1.03022
2	1.61583	1.22133
2	0.833951	1.29775
2	0.750938	1.79357
2		0.984687
2		1.36754
2		1.24662
2		2.11205
2		0.847119
3	1.27691	1.29847	2.09189	2.40738
3	2.14931	1.59429	2.29446	1.58541
3	1.0992	1.99885	2.06746	1.70544
3	1.28132	0.923626	2.01068	1.323
3	2.00144	2.28289	1.60557	1.17731
3	1.22336	1.71898	2.97719	2.5786
3	1.18888	1.3166	1.94109	1.60986
3	0.745272	1.50535	1.64326	0.955951
3	1.60698	2.4065	3.12496	2.88376
3	1.85706	2.25703	1.65094	2.78092
3	1.39251	1.60939	2.3999	3.12308
3	1.01191	2.23982	1.43467	1.8044
3	0.627407	2.20331	2.25566	2.49032
3	1.48666	1.53653	2.51499	1.27331
3	0.448009	2.44067	3.12575	1.49058
3	1.00235	1.74106	3.28261	2.30998
3	1.15386	1.80673	1.92288	2.22623
3	1.42785	1.00061	2.01818	1.68106
3	0.914691	2.32894	4.90985	1.70338
3	1.28976	2.13031	2.96079	2.62483
3	1.49668	1.76077	3.39563	2.24286
3	0.990769	1.40123	1.81531	2.14164
3	1.76912	2.37792	3.1309	1.7511
3	0.932681	2.4444	2.17608	1.7158
3	1.3612	1.40775	1.50535	1.80176
3	2.43196	1.25541	5.15246	1.59492
3	1.1211	2.90255	1.68682	1.70547
3	1.07462	1.67053	1.87489	2.97408
3	1.45714	1.72908	2.02597	2.66586
3	0.941476	1.99717	2.63552	1.54635
3	0.736548	2.32957	3.83583	1.33739
3	1.20645		2.26566	0.839675
3	1.14925		1.85959
3	0.305585		4.56446
3	0.839487		2.00774
3	0.852187		3.21629
3	0.68358		1.56041
3	1.86497		1.6754
3	0.927993		3.05451
3	1.07539		4.01149
3	0.894081		4.23477
3	1.04878		1.22511
3	1.39783		1.94149
3	1.12441		1.91238
3	0.869869		1.44012
3	1.25637		2.42217
3	2.22658		4.06058
3	0.498431		2.31532
3	0.785292		1.90925
3	1.46609		1.67977
3	0.566547		2.20423
3	1.85138		1.87884
3	0.586527		1.10923
3	1.44693		2.17118
3	1.22449		1.28983
3	0.978466		2.0203
3	1.27406		1.59464
3	0.897791		1.48168
3	0.607038		1.73652
3	1.58235		2.5248
3	2.0866		1.59982
3			1.7682
3			1.71623
3			1.09273
3			1.02227
3			1.44001
3			1.53346
3			1.11827
3			0.550569
3			1.23187
3			1.88869
3			1.179
3			2.67086
3			2.0917
3			2.40127
3			2.48781

## Sheet: 6C_UWB1
Replicates	Control	Trabectedin 10 nM	Olaparib 100 nM	Trabectedin + Olaparib
1	1.14631	5.43029	2.67953	3.87289
1	0.649918	4.85449	5.62506	6.74368
1	0.648719	6.9224	2.02286	9.97679
1	1.02529	1.98061	2.08517	4.13361
1	1.27074	3.77329	1.76285	1.49884
1	1.20009	6.1329	3.35181	1.66256
1	0.647939	4.3548	5.19808	4.7438
1	0.681656	0.613924	3.0582	3.50735
1	1.9246	2.23825	4.56541	2.50175
1	0.56823	2.28275	3.02589	1.50158
1		4.19385	4.34206	0.203365
1		1.9004	3.02975
1		0.853023	1.79492
1		1.20159	1.43982
1		1.98885	1.24137
1		0.491345	2.2311
1			1.01149
1			2.46871
1			2.6035
1			2.67421
1			3.86832
1			5.78308
1			2.01531
1			3.14226
1			2.64733
1			4.62111
1			0.405244
1			3.11446
1			3.23527
2	2.19368	2.42593	3.04785	7.64247
2	1.96311	5.33216	2.32811	3.50618
2	0.772506	4.70745	2.46106	5.52684
2	0.723197	5.76459	3.316	3.94807
2	1.12605	3.55487	3.22053	3.7623
2	0.394661	2.85978	1.90308	3.28512
2	0.454905	6.59543	4.01897	4.5529
2	0.717855	2.31076	2.42358
2			3.40536
2			4.09565
2			2.00805
2			1.58915
2			2.86902
2			4.79263
2			3.16937
2			1.52491
2			6.61346
2			3.20074
2			1.72271
2			1.23212
2			1.4903
2			2.14399
2			0.941837
2			1.97407
2			0.697758
2			2.9309
2			3.60143
2			1.14961
2			1.71107
2			2.31221
2			3.83692
2			3.963
2			1.53239
2			1.09486
2			1.73595
2			0.997445
2			1.63244
2			4.38781
2			2.45624
3	1.32295	3.39989	2.20749	7.87043
3	0.498657	1.5631	2.7231	2.59491
3	1.50221	2.16882	2.22243	0.849882
3	0.807329	1.82298	5.04332	2.7192
3	1.0231	0.861125	0.806855	3.93571
3	1.81064	1.69779	1.14626	1.59289
3	1.50961	3.37495	1.94901	1.22388
3	0.758392	1.34676	2.14481	3.61946
3		4.08374	2.0247	4.3972
3		3.5823	1.53587	1.17738
3		2.87071	3.65769	1.95091
3		1.34873	1.62709	1.66814
3		2.87477	1.94581	4.66748
3		2.35454	11.1724	9.88618
3		3.60614	4.10073	2.85361
3		4.94906	2.70554	1.82327
3		4.77716	5.29425	1.29002
3		1.83824	2.45545	2.86623
3			8.54097	1.72219
3			1.80523	2.78847
3			1.72864	4.60099
3			1.67039	1.26753
3			0.930902	2.59591
3			1.72234	1.29477
3			1.13396
3			1.45266
3			4.24835
3			2.55573
3			3.65788
3			1.9193
3			3.28814
3			2.08544
3			2.63049
3			1.82354
3			1.91997
3			3.15048
3			0.919789
3			4.56371
3			3.7996
3			3.11583
3			2.73421
3			4.73631
3			2.5417
3			1.54081
3			1.92524

## Sheet: 6C_MFS2
Replicates	Control	Trabectedin 10 nM	Olaparib 100 nM	Trabectedin + Olaparib
1	0.59778	1.66949	1.48902	3.31209
1	0.548211	3.06695	1.92701	1.60269
1	0.485216	2.56879	2.0298	1.69094
1	0.424681	1.55502	1.46816	1.81555
1	0.937666	2.09393	1.525	0.845249
1	2.04532	2.03771	1.51625	2.37372
1	0.960281	1.42849	0.701642	3.38153
1	1.41148	1.5608	3.63402	1.341
1	1.11845	1.31863	0.559428	2.83727
1	2.21678	3.14317	0.931488	1.79195
1	1.56096	2.04496	1.60355	1.94341
1	1.26037	3.44947	1.69464	1.00043
1	1.25334	3.15418	1.24221	1.49727
1	1.26703	2.31284	1.26461	1.27467
1	1.01621	3.31451	1.08625	2.31497
1	1.06382	4.19986	1.8377	3.38712
1	1.2587	0.994455	2.95411	3.37911
1	1.09742	1.65061	1.34442	1.70469
1	0.432405	2.45501	1.96501	1.24491
1	0.651891	3.82631	3.05525	0.825572
1	1.90379	3.8061	1.26249	4.70391
1	3.14979	1.51721	1.85598	4.34298
1	1.05941	1.35569	2.57919	1.16079
1	1.53106	1.83262	4.66173	2.45519
1	1.2163	1.22463	0.56096	2.25433
1	0.46744	1.57955	2.47013	1.46278
1	1.90304	0.920641	1.56109	3.50557
1	0.271369	1.27272	1.66412	1.04057
1	2.53389	1.24174	1.47859	1.85343
1	1.77639	1.09375	1.83358	4.86687
1	1.80871	1.5907	1.67232	4.28653
1	3.39308	0.992926	3.49556	1.77383
1	1.0142	1.80473	2.23223	2.26757
1	2.07196	1.39065	2.62074	1.80936
1	2.00337	1.28579	1.66876	1.13154
1	0.895202	1.56385	1.56903	2.77155
1	1.53859	0.560314	1.25633	2.11684
1	0.786914	2.82329	1.47012	0.710305
1	2.49388	2.57201	2.57776	1.8048
1	1.34965	1.39172	2.01474	2.68791
1	1.73519	2.56402	2.29801	1.40564
1	4.23551	1.65168	3.61259	3.27317
1	3.11143	4.07449	1.50017	1.11258
1	1.09807	4.78736	0.518298	1.38225
1	0.877324	2.70463	0.974487	4.98903
1	1.29665	1.44037	0.203552	1.68836
1	0.48833	3.34904	0.800279	1.95101
1	0.671004	2.18102	0.462724	3.08832
1	0.766377	2.48884	1.11973	1.3267
1	0.78474	2.37898	0.740293	1.72574
1	0.360849	2.87779	0.504688	1.81874
1	1.06927	2.82112	2.45211	1.96992
1	0.453083	2.18966	1.26968	2.43757
1	1.26981	2.12269	0.513625	3.39275
1	0.64425	2.45209	0.81858	0.517475
1	4.43166	2.16872	0.615028	1.57725
1	1.75032	2.52131	1.36775	0.472724
1	0.981173	2.19333	1.01602	1.57415
1	1.02705	2.58532	1.29257	3.13316
1	2.41433	2.54252	0.984108	2.45317
1	0.760846	2.44543	0.83789	3.61386
1	0.977059	2.31923	1.21062	1.13668
1	0.730444	2.26989	1.48624	2.49766
1	0.831465	2.25126	1.71801	2.12327
1	0.387192	1.19892	0.947398	2.54807
1	1.36277	2.2171	0.77112	2.83059
1	1.34936	2.86693	0.676044	2.74039
1	1.11526	1.78391	1.24349	2.40361
1	1.64268	1.21263	0.926996	1.13728
1	1.4272	2.06531	1.86794	1.13489
1	2.26661	1.63965	1.74776	1.38079
1	1.59681	2.84064	1.27636	1.92887
1	1.48838	1.83048	1.08767	2.36935
1	2.58105	2.18611	3.43456	2.76002
1	1.46187	1.02156		3.72813
1	1.98497	2.06232		1.45827
1	2.68306	2.60259		2.12057
1	0.950269	1.95751		1.85036
1	1.09592	2.12691		1.48923
1	3.79671	0.936917		1.52718
1	1.98202	3.77621		1.74413
1	1.73477	1.3492		1.77657
1	0.329585	1.6265		1.92011
1	0.491819	0.546892		1.4946
1	2.05539	1.77676		4.29529
1	1.38859	1.09676		1.57791
1	1.8133	1.07223		3.48784
1	3.3625	3.79064		4.5808
1	4.16599	2.19122		6.69045
1	1.02951	0.768476		5.26821
1	1.97589	1.4071		1.26976
1	2.41358	2.10055		1.47302
1	0.80489	0.925436		1.59715
1	0.637264	1.05794		5.07462
1	2.42798	1.1394		3.89867
1	1.78486	2.65038		2.28407
1	1.2715	0.914556		2.54706
1	2.89237	1.42044		1.71961
1	2.39622	1.30418		2.48465
1	2.43206	2.38997		2.37633
1	1.30587			2.82262
1	2.57618			1.6263
1	0.553614			1.57414
1	0.712282			2.16243
1	1.03802			1.49604
1	2.21796			1.18423
1	1.06129			4.7544
1	1.10942			2.30909
1	1.38156			2.88465
1	2.08765			4.59477
1	0.447885			4.42321
1	2.03245			4.23506
1	2.62253			3.70512
1	3.18936			2.09032
1	0.859615			2.28905
1	0.584955			3.52426
1	1.00822			1.88653
1	1.41426			3.56237
1	0.880978			2.1956
1	1.96925			2.85299
1	1.13158			3.62242
1	1.72548			4.24838
1	0.744162			2.06757
1	1.63122			2.71868
1	3.26539			1.48349
1	1.656			3.89631
1	1.11956			1.90425
1	1.10163			2.87035
1	1.24136			1.49035
1	1.44483			4.25852
1	1.05008
1	1.6349
1	1.65293
2	1.82909	1.54071	1.20903	7.89898
2	1.32664	2.07945	0.529597	6.68921
2	0.871646	2.77933	0.933417	7.69508
2	1.22595	1.20815	0.936358	6.49646
2	1.06178	2.74898	1.2937	5.16599
2	1.94463	2.74211	0.866373	2.95981
2	1.30913	1.98066	1.61755	2.99499
2	1.38308	1.72601	1.64105	3.31587
2	0.995423	2.83669	0.699409	1.87228
2	1.57314	2.01095	2.42296	2.44099
2	2.09366	3.25739	0.674574	2.48166
2	0.66178	2.01841	1.08675	2.16712
2	1.47295	1.82156	1.92771	4.02983
2	1.7339	1.81562	0.572543	1.62659
2	0.810634	1.78352	1.67922	2.49832
2	1.72184	3.35966	2.005	2.89429
2	1.13563	2.0512	0.789663	2.87869
2	0.991798	2.12629	1.55541	1.33646
2	1.05415	1.95599	2.53717	3.58223
2	0.923879	2.13989	2.54037	3.67547
2	1.40181	2.61232	0.823276	1.44718
2	0.477181	1.12631	0.804617	2.30323
2	0.563173	2.31369	1.93856	1.04824
2	1.51359	2.85473	0.391142	1.66193
2	2.162	3.09482	0.952437	1.45649
2	1.65059	1.95851	0.849211	2.14198
2	0.748573	1.88926	0.942945	2.9196
2	0.727176	2.75918	1.59324	2.34059
2	0.616205	2.74632	2.98947	1.53091
2	1.02608	1.8493	1.40381	3.67886
2	1.46952	2.19417	0.613951	2.53303
2	1.10128	3.98367	1.04641	2.09811
2	1.36171	2.19233	1.27478	2.06687
2	0.690926	1.9203	0.683714	1.0913
2	0.890632	2.20172	0.826782	1.86492
2	1.14023	1.97555	2.81523	2.70116
2	0.715036	3.12536	0.971393	1.14226
2	1.99402	2.14119	2.15167	2.08554
2	1.40602	2.12479	1.02688	2.0748
2	1.78599	4.17958	1.42285	2.10931
2	2.20336	2.8627	2.50006	3.25584
2	1.28221	1.73142	4.07097	1.9961
2	0.776173	2.65216	2.21942	1.23594
2	2.5487	1.19473	1.10961	2.78492
2	2.09838	1.41678	1.62515	3.09169
2	1.33312	2.21801	0.323005	2.14992
2	1.53848	0.995817	1.72475	2.10171
2	3.42266	1.07754	0.971414	2.12875
2	1.24923	1.49346	0.956833	1.20442
2	1.20945	3.96654	3.24487	2.14077
2	2.74999	2.16242	1.60597	3.28614
2	1.78551	2.8019	0.749535	1.44916
2	1.85672	1.07853	0.786096	3.4818
2	1.27948	2.48559	0.828176	2.36631
2	1.43825	1.46098	0.735417	1.13763
2	1.21559	0.88436	0.787087	2.42682
2	1.96015	1.45883	2.59294	1.47054
2	0.907188	2.61475	0.779228	2.90952
2	1.22115	1.133	0.461178	2.66484
2	1.45269	0.549159	3.65647	1.54044
2	1.15266	0.602473	1.55984	1.72641
2	0.787459	1.39224	0.987791	2.81071
2	1.10215	0.59358	2.52052	4.4125
2	1.12676	1.25698	1.5118
2	1.63992	1.58392	0.541805
2	2.40409	1.23664	0.908469
2	3.32043	1.31365	2.51724
2	3.48527	1.7572	1.13657
2	2.03298	2.94043	0.391924
2	0.508692	2.28851	0.723328
2	1.33848	2.33552	1.87072
2	3.32411	2.53026	0.426547
2	1.21499	2.6163	0.954374
2	0.94686	1.26772	1.12209
2	2.9338	2.41741	2.11747
2	0.422654	1.54385	1.66002
2	2.04566	1.45345	1.96837
2	1.5831	1.17786	1.03438
2	1.36777	2.0575	1.83231
2	1.41054	0.822413	0.638826
2	1.89193	1.52573	1.91223
2	1.35864	0.778969	1.4108
2	1.31512	0.937743	1.6799
2	1.86948	2.23221	0.976702
2	2.1742	1.57965
2	1.61412	0.884226
2	1.28363	1.52976
2	0.677434
2	2.09086
2	0.893299
2	1.51205
2	3.20898
2	0.931349
2	0.62501
2	0.594313
2	2.02368
2	2.69945
2	1.00316
2	1.87954
2	3.27551
2	1.18124
2	0.655225
2	1.236
2	1.37278
2	0.509066
2	1.16295
2	2.59763
3	2.60407	0.802454	1.85597	1.78774
3	1.78792	0.921964	1.11012	2.39584
3	1.47639	0.823145	0.615889	1.79986
3	1.31095	0.952382	1.97539	1.39298
3	1.14313	2.59152	2.07774	1.40165
3	2.38083	1.01473	4.72099	7.90609
3	0.650006	0.968203	0.724898	2.47875
3	0.658597	1.32138	2.04997	2.75604
3	0.787514	1.16002	2.0248	3.27012
3	1.19629	0.825537	2.11452	1.62256
3	1.21984	0.724324	1.82752	2.6788
3	0.633209	2.39181	2.25974	1.13817
3	1.09794	2.54468	2.05106	2.34709
3	2.79561	3.38822	2.63859	1.29621
3	2.00653	1.58637	1.39231	1.66811
3	1.15918	1.60382	1.11385	3.69426
3	1.42179	0.950143	2.32965	2.82682
3	0.914427	2.68821	1.17681	1.91215
3	1.42622	1.34244	0.813633	1.88503
3	0.684473	1.0506	1.10011	2.00641
3	0.487497	1.65586	1.49308	1.67263
3	1.09894	1.5984	1.56584	1.87427
3	1.01509	1.40758	1.34403	1.15319
3	0.587363	2.32642	2.76128	3.25996
3	1.36076	0.421984	2.05332	3.16909
3	1.72572	2.10965	2.16708	1.20184
3	1.58754	1.70262	3.17516	2.1386
3	1.09561	2.4708	1.53923	1.94005
3	1.28695	1.69255	5.49127	2.39592
3	1.84341	2.235	1.9688	3.24712
3	0.986495	1.95545	0.679258	2.17073
3	2.43115	1.892	3.15963	1.87593
3	2.90844	1.55707	1.88822	2.10964
3	1.69603	1.30077	0.932375	1.64228
3	1.13756	1.4741	1.96182	1.72225
3	1.68875	1.69284	1.81331	2.6562
3	0.607563	2.04766	1.99053	1.05527
3	0.474182	1.85224	2.00215	1.23636
3	2.89992	3.12734	1.21723	2.1192
3	0.824712	3.03949	1.28887	3.38203
3	2.29908	1.95239	1.34348	3.35704
3	0.8185	0.721398	1.49598	3.67834
3	1.00301	2.44583	1.71962	2.48569
3	1.50902	2.47384	1.23011	1.05358
3	1.22285	2.69241	1.51145	0.460167
3	2.30958	1.88547	1.54188	2.02311
3	1.23514	1.7748	1.40368	1.76738
3	0.339663	2.85765	2.20344	1.87105
3	2.11821	2.53465	1.17251	1.71674
3	1.16773	1.30988	1.63095	1.38174
3	1.13677	1.14739	3.27935	2.76237
3	1.69528	1.56334	1.57412	1.29512
3	0.75746	1.00107	1.83011	0.971518
3	0.596965	0.901501	0.786907	2.23117
3	0.77691	3.97683	0.792124	3.68472
3	1.12463	2.63434	1.94812	3.21335
3	2.51825	1.95313	1.06237	2.30437
3	2.11082	0.915781	1.47838	5.63372
3	0.76007	2.58878	2.852	1.52527
3	0.988515	2.9605	1.56566	3.71063
3	0.346169	3.07086	1.76063	2.45281
3	1.12941	2.04179	1.68974	1.41071
3	1.19777	3.15583	0.857917	1.09565
3	6.74647	3.78238	0.491482	3.9297
3	2.08884	1.07184	0.563207	3.55359
3	1.85927	1.81933	1.21474	4.15394
3	0.79046	1.86752	1.1425	3.80793
3	0.942709	2.21303	0.941069	2.19251
3	0.912293	0.840333	1.76152	1.42762
3	1.61388	1.42176	1.53045	1.61168
3		1.21195	0.362509	2.12274
3		1.05522	2.05157	2.3702
3		1.21488	1.41795	2.62933
3		1.99565	2.66478	4.49438
3		2.91928		4.6109
3		2.98695		3.80983
3		1.9806		2.5227
3		1.93124		2.00654
3		2.10331		3.45397
3		5.60729		3.24581
3		1.89254		3.6398
3		2.15906		3.43972
3		1.26334		1.2898
3				1.5085
3				1.53359
3				1.51473
3				5.07717
3				3.96013
3				2.71841
3				3.79231
3				4.13581
3				2.53489
3				2.96676
3				1.11473
3				1.17301
3				3.60055
3				3.00646
3				2.29157
3				1.97292
3				3.30374
3				3.33765
3				2.16365
3				2.00672
3				3.48368
3				2.94575
3				3.15615
3				2.01515
3				3.63555
3				1.85284
3				1.75873
3				1.60804
3				3.45902
3				1.44344
3				3.11507
3				1.18881
3				1.60574
3				1.3701
3				4.40649
3				2.05056
3				3.18167
3				1.13307
3				1.61854
3				3.67583
3				2.56407
3				1.67429
3				3.91659

## Sheet: 6C_UPS1
Replicates	Control	Trabectedin 10 nM	Olaparib 100 nM	Trabectedin + Olaparib
1	1.92418	1.69691	1.12424	2.03914
1	0.458696	1.46675	2.12222	3.13633
1	0.659999	1.58636	1.21039	1.31924
1	0.690706	1.91364	0.683979	2.73778
1	1.07962	1.2346	1.1224	2.66147
1	0.659943	1.45259	0.917039	1.65819
1	1.03821	0.992456	1.21869	2.70756
1	0.629923	3.10873	1.10079	1.71117
1	0.963049	0.87914	0.634829	2.04935
1	0.863949	2.45588	1.3356	1.85771
1	0.4403	1.13381	0.606119	1.77483
1	0.784203	1.52658	0.671882	2.3786
1	2.1182	1.36573	1.93165	1.78123
1	0.726078	1.30719	2.18412	1.48148
1	0.863726	1.72635	1.21228	1.33065
1	1.206	0.805814	1.2316	2.02302
1	1.22402	0.718357	1.37791	1.35613
1	0.574687	1.34024	1.18376	1.04655
1	0.888952	2.13516	1.81735	0.944569
1	0.795102	1.37898	1.54907	2.86553
1	0.614602	1.2463	0.642996	4.67084
1	0.825614	0.806288	9.66646	3.50016
1	1.28217	2.15256	1.83215	8.59843
1	0.725622	3.96074	3.38296	1.39904
1	1.21542	2.59775	0.969544	3.59865
1	0.597358	1.14485	0.699022	3.22709
1	1.18944	0.581293	1.25457
1		0.578181	0.428936
1		0.725436	2.21955
1		1.18134	0.775646
1		0.933912	1.32131
1		0.997315	1.98916
1		1.71348	3.21545
1		0.901727	1.27068
1		1.69721	1.20053
1		1.09286	0.771121
1		1.61328	0.901439
1		0.620697	0.582566
1		0.932295	1.68984
1		1.5876	0.677215
1		1.22084	1.40439
1		1.06753	0.873686
1			0.802572
1			0.949261
1			1.19132
1			2.37571
1			3.26262
1			1.68291
1			0.595165
1			1.71927
1			1.88272
1			1.68307
1			1.71444
1			2.62839
1			0.9688
2	0.910944	3.20466	0.709651	3.85239
2	0.877561	0.619545	2.07778	0.993366
2	0.941586	0.99319	0.901987	1.2719
2	0.697424	1.09683	1.01956	1.44419
2	1.27474	2.11572	1.00992	1.80549
2	0.588642	0.790661	0.940146	2.28748
2	1.17922	1.02806	1.11175	1.03718
2	1.19511	1.19582	1.60777	1.14866
2	0.897927	0.312834	1.79729	2.67524
2	0.77782	0.568109	0.147432	1.85887
2	0.420556	0.715783	0.832443	1.67802
2	1.39948	0.283037	2.25462	1.5427
2	0.660946	1.58759	0.707755	1.43507
2	0.394773	1.41629	1.98702	1.59382
2	0.620595	0.815923	0.516078	2.12274
2	1.1319	0.727035	1.09254	1.03503
2	1.03856	0.500748	0.890754	1.17965
2	0.49745	0.678981	0.882792	1.25788
2	0.98991	1.41821	1.41518	1.25788
2	1.34728	1.30424	3.85283	0.627926
2	0.728317	0.711305	1.65889	1.59241
2	0.647539	2.71731	1.93123	1.61818
2	1.21173	3.19743	1.23933	0.955291
2	0.597135	0.815505	1.67551	1.78351
2	0.483206	0.677503	2.39055	1.42532
2			1.62261	3.69692
2			2.82548	3.43824
2			1.55112	1.31295
2			1.19255	1.0829
2			1.51817	2.16302
2			1.79314	1.61378
2			1.08084	2.42298
2			0.827881	1.62686
2			1.07834	2.7667
2			0.353074	3.54071
2			1.29485	4.38087
2			1.17296	2.69682
2			1.00366	1.37492
2			1.94803	1.53678
2			1.22249	1.94907
2			1.57286	1.9012
2			2.01707	2.13213
2			1.18255	1.39652
2				1.28903
2				1.03704
2				2.37738
2				1.86976
2				1.65351
2				1.23116
3	1.28978	2.88269	14.0464	4.22744
3	1.68445	1.22985	0.974579	3.29852
3	1.13855	2.08979	1.15762	3.83359
3	1.11515	1.26165	0.609009	1.36001
3	0.704754	1.42673	2.01206	1.97902
3	0.910842	1.25215	1.00209	2.89272
3	0.808658	1.92871	0.511646	0.905119
3	1.13496	1.42107	0.402912	4.1546
3	0.580754	0.675171	1.09084	0.884111
3	0.627786	0.959955	0.706129	0.628111
3	0.875052	0.922605	1.4606	1.27032
3	1.01763	0.695036	1.9201	1.82543
3	1.04885	1.03244	2.82996	1.14849
3	0.467978	1.06067	0.627424	1.98056
3	0.884882	1.3395	1.04327	1.83267
3	1.4443	0.616507	1.02253	1.89533
3	0.833688	2.09065	1.94139	2.63429
3	0.75056	1.82403	1.14384	1.15303
3	1.11602	2.95927	1.00194	1.66474
3	0.744455	0.98361	0.985896	1.32024
3		0.623689	1.08603	0.745059
3		0.994425	0.368962	0.612047
3		1.3333	1.65298	1.26888
3		0.804096	1.40339	2.75727
3		1.78577	1.86503	1.18695
3		0.643906	2.72933	0.769867
3		0.902322	0.802925	1.15532
3		0.98401	0.909402	2.21108
3		1.07278	0.911455	0.887205
3		0.827751	0.787474	1.94924
3		0.668435	1.54501
3		0.83851	0.957753
3		1.23453	0.777718
3		0.798251	2.37935
3		0.877663	0.787046
3		0.478988	1.428
3		0.470422	1.12229
3		0.312741	0.647205
3			1.84883
3			1.09196
3			1.40486
3			1.53958
3			0.62105
3			2.39094
3			1.3225
3			0.58526
3			1.07724
3			1.58975
3			0.411553
3			0.227773
3			2.06289
3			2.30984
3			2.72503
3			1.02035
3			0.512641
